# Supplementary material for: Genome assemblies of the liverwort Blasia pusilla uncover a well-defined pseudoautosomal region on homomorphic UV sex chromosomes
Source: Genome Biol. 2026 May 18;27:166. doi: 10.1186/s13059-026-04101-2 (PMC13182070; doi:10.1186/s13059-026-04101-2)
Supplement: Supplementary file 1 — Additional file 1: Table S1. Information on the Blasia pusilla accessions sequenced. Table S2. Raw and filtered read data used to assemble the B. pusilla genomes. Table S3. Genome size estimates and assembly statistics of the B. pusilla assemblies used. Table S4. Genome annotation statistics and BUSCO assessment of the two B. pusilla genomes. Table S5. Repeat annotation of the two B. pusilla strains and that of Marchantia polymorpha. Table S6. Proteomes used for comparative orthogroup analysis of B. pusilla and other liverworts species. Table S7. Homologs of M. polymorpha U- and V-linked genes in the B. pusilla male and female genomes. Table S8. M. polymorpha homologs of B. pusilla SDR genes not homolgous to M. polymorpha gametologs and UV-specific genes. Table S9. EggNOG-mapper annotatiion of B. pusilla genes. Table S10. Pairwise estimates of Ka, Ks, and Ka/Ks for male and female gene pairs in B. pusilla. [file 13059_2026_4101_MOESM1_ESM.xlsx]

## Sheet: Table_S1
Table S1: Information on the Blasia pusilla accessions sequenced
	Name	Strain	Strain name	Sex	Collection	Coordinates	Herbarium voucher	Accession
	B. pusilla	China	Chinese	female	Yaan, Sichuan, China	NA	SZG	Dong-20200520-2
	B. pusilla	Finland	Finnish	male	N/U. Espoo. Nuuksio National Park (ca. 28 km NW of Helsinki), S-SW facing loamy bank of the dike by the road Haukkalammentie, right by the parking lot, alt. ca. 75 m	60°18.5892´N, 24°31.3434´E	21.ix.2016 Xiaolan He 4524 & Jaakko Hyvönen	NA

## Sheet: Table_S2
Table S2: Raw and filetered read data used to assemble the B. pusilla genomes
B. pusilla Finland									B. pusilla China
DNA-seq data			SRA accession	Number of raw reads						DNA-seq data		CNGB accession	Number of raw reads	Filtered reads
			SRR29005722	2918019
	Pac-Bio		SRR29005721	170263							Oxford Nanopore	CNR0520250	2971204	2906099
			SRR29005720	1208393
			SRR29005719	789433
			SRR29005718	108031
	Illumina (WGS)		SRR35618575	440665388							Illumina(HiC)	CNR0520504	416603549	406442487
											Illumina(WGS)	CNR0520319	357387086	345635480
	Illumina (Hi-C)		SRR34936018	565960254
										RNA-seq data
RNA-seq data											Illumina	CNR0555533	159984672	153654122
	Illumina (WGS)		SRR28675089	22626353
			SRR28675088	20578422
			SRR28675087	20433787
			SRR28675086	26784863
			SRR28675082	20316220
			SRR28675081	21237401
			SRR28675080	21716086
			SRR28675079	24225763
			SRR28675078	21141973
			SRR28675077	23696896
			SRR28675076	22523459
			SRR28675075	20538334
			SRR28675074	28887074
			SRR28675073	21614954
			SRR28675072	22523768
			SRR28675071	21450972
			SRR28675070	24804712
			SRR28675069	20125754
			SRR28675068	24171794
			SRR28675067	21757025
			SRR28675066	21787001
			SRR28675065	21876554
			SRR28675064	24855335
			SRR28675063	23104851
			SRR28675062	21931340
			SRR28675061	22581308
			SRR28675060	24546722
			SRR28675059	22819394
			SRR28675058	21592396
			SRR28675057	24739382
			SRR28675056	22483346
			SRR28675055	20788074
			SRR28675054	27364934
			SRR28675053	21468796
			SRR28675052	22449191
			SRR28675051	21653343
			SRR28675050	20477878
			SRR28675049	21873587
			SRR28675048	21222384
			SRR28675047	23917960
			SRR28675046	22342642
			SRR28675045	19742673
			SRR28675044	20286166
			SRR28675043	23107783
			SRR28675042	26959124
			SRR28675041	21504920
			SRR28675040	22450387
			SRR28675039	23304148
			SRR28675038	25720558
			SRR28675037	23178454
			SRR28675036	22792773
			SRR28675035	23615081
			SRR28675034	23880084
			SRR28675033	23399167
			SRR28675032	22482707
			SRR28675031	24932225
			SRR28675030	20203172
			SRR28675029	22880029
			SRR28675028	25066766
			SRR28675027	20129848
			SRR28675026	23319705
			SRR28675025	24267347
			SRR28675024	22806237
			SRR28675023	20393357
			SRR28675022	23764227
			SRR28675021	21131415
			SRR28675020	22851232
			SRR28675019	19630608
			SRR28675085	22248083
			SRR28675084	23070860
			SRR28675083	21110463
			SRR30782731	32350485
			SRR30782730	30984617
			SRR30782729	31441248
			SRR30782728	30392090
			SRR30782727	29737650
			SRR30782726	31933145
			SRR30782725	33629473
			SRR30782724	31554137
			SRR30782723	39315357
			SRR30782722	37391542
			SRR30782721	29429484
			SRR30782720	48265391
			SRR30782719	29061306
			SRR30782718	29884998
			SRR30782717	33544529
			SRR30782716	31592275
			SRR30782715	33417728
			SRR30782714	30846457
			SRR30782713	31699732
			SRR30782712	33632843
			SRR30782711	39189558
			SRR30782710	31967857
			SRR30782709	84194212
			SRR30782708	36278632
			SRR30782707	38567414
			SRR30782706	44030695
			SRR30782705	38882056
			SRR30782704	37928419
			SRR30782703	35728479
			SRR30782702	30678285
			SRR30782701	36023525
			SRR30782700	38022008
			SRR30782699	38851732
			SRR30782698	34994819
			SRR30782697	29092155
			SRR30782696	39471644
			SRR30782695	38591774
			SRR30782694	39460984
			SRR30782693	37988292
			SRR30782692	34102547
			SRR30782691	41278536
			SRR30782690	41099346
			SRR30782689	39553934
			SRR30782688	39036925
			SRR30782687	31454130
			SRR30782686	31647655
			SRR30782685	38350579
			SRR30782684	49542290
			SRR30782683	36549261
			SRR30782682	35524280
			SRR30782681	40081124
			SRR30782680	37808974
			SRR30782679	32973050
			SRR30782678	37370943
			SRR30782677	37033515
			SRR30782676	37302196
			SRR30782675	32900004
			SRR30782674	37740155
			SRR30782673	36031474
			SRR30782672	30726945
			SRR30782671	35939185
			SRR30782670	30907423
			SRR30782669	38064561
			SRR30782668	31071630
			SRR30782667	33705780
			SRR30782666	35653561
			SRR30782665	42538816
			SRR30782664	32247663
			SRR30782663	36870628
			SRR30782662	45075649
			SRR30782661	43587174
			SRR30782660	46628289
			SRR30782659	42688929
			SRR30782658	31932996
			SRR30782657	32448474

## Sheet: Table_S3
Table S3: Genome size estimates (k-mer analysis) and assembly statistics of the B. pusilla assemblies used.
GENOME SIZE ESTIMATES
GenomeScope version 2.0 (http://genomescope.org/genomescope2.0/) ploidy p=1, kmer length k=21.
B. pusilla Finland					B. pusilla China
property	min	max			property	min	max
					No estmates possible due to the lack of Illumina reads.
Homozygous(a)	100%	100%			Homozygous(a)	100%	100%
Genome Haploid Length	379,499,316 bp	382,852,798 bp			Genome Haploid Length	457329330	###########
Genome Repeat Length	170,495,993 bp	172,002,597 bp			Genome Repeat Length	169158946	###########
Genome Unique Length	209,003,323 bp	210,850,201 bp			Genome Unique Length	288170383	###########
Model Fit	47.3745%	88.4734%			Model Fit	0.6784	0.919
Read Error Rate	0.640819%	0.640819%			Read Error Rate	0.025	0.025
ASSEMBLY STATISTICS
B. pusilla Finland					B. pusilla China prior to scaffoldong on male genome
Total length (bp)	377871562				Total length (bp)	389904672
# contigs	9				# contigs	37
Largest contig (bp)	68046419				Largest contig (bp)	68677323
GC (%)	43.73				GC (%)	47.69
N50	44059094				N50	30901943
N90	29732083				N90	6466174
L50	4				L50	5
L90	8				L90	16
# N's per 100 kbp	238.07				# N's per 100 kbp	0
					B. pusilla China after scaffoldong on male genome
					Total length (bp)	389911372
					# contigs	14
					Largest contig (bp)	68677323
					GC (%)	43.69
					N50	43145482
					N90	31837472
					L50	4
					L90	8
					# N's per 100 kbp	1.72
					~

## Sheet: Table_S4
Table S4: Genome annotation statistics and BUSCO assessment of the two B. pusilla genomes.
GENOME ANNOTATION STATISTICS										BUSCO (odb12)
	B. pusilla (Helsinki male strain)										B. pusilla (Finland male strain)
													Total	Complete	Single-copy	Duplicated	Fragmented	Missing
		Genes										Proteome
			Count	17046									Embryophyta(n=2026)	1597(78.8%)	1570(77.5%)	27(1.3%)	156(7.7%)	273(13.5%)
			Total Transcripts	19160									Viridiplantae(n=822)	754(91.7%)	741(90.1%)	13(1.6%)	34(4.1%)	34(4.1%)
			Transcripts Per Gene	1.12								Genome
													Embryophyta (n=1614)	1274(78.9)	1248(77.3%)	26(1.6%)	84(5.2%)	256(15.9%)
		Transcripts											Viridiplantae(n=425)	384(90.3%)	383(90.1%)	1(0.2%)	18(4.2%)	23(5.5%)
			Count	19160
			Average Length	8714.2							B. pusilla (Chinese female strain)
			Median Length	6990
			Total Length	166964125								Proteome
			Average Coding Length	1275.33									Embryophyta(n=2026)	1656(81.7%)	1635(80.7%)	21(1.0%)	131(6.5%)	239(11.8%)
			Median Coding Length	960									Viridiplantae(n=822)	778(94.6%)	770(93.7%)	8(1.0%)	25(3.0%)	19(2.3%)
			Total Coding Length	24435390								Genome
			Ave Exons Per Transcript	6.25									Embryophyta (n=1614)	1286(79.6%)	1261(78.1%)	25(1.5%)	91(5.6%)	237(14.8%)
			Med Exons Per Transcript	4									Viridiplantae(n=425)	386(90.8%)	381(89.6%)	5(1.5%)	23(5.4%)	16(3.8%)
			Total Exons	119844
	B. pusilla (Chinese female strain)
		Genes
			Count	18842
			Total Transcripts	18842
			Transcripts Per Gene	1
		Transcripts
			Count	18842
			Average Length	3176.79
			Median Length	2062
			Total Length	57315733
			Average Coding Length	1207.8
			Median Coding Length	882
			Total Coding Length	21791157
			Ave Exons Per Transcript	5.39
			Med Exons Per Transcript	3
			Total Exons	97190

## Sheet: Table_S5
Table S5: Repeat annotation of the two B. pusilla strains and that of Marchantia polymorpha
B. pusilla Finland male strain (EDTA v.2.1.3)
Transposable element Class	Count	Masked(bp)	Masked (%)
LTR
Copia	16379	10345072	0.0274
Gypsy	50363	56630643	0.1502
unknown	58604	44626241	0.1184
TIR
CACAT	20735	8824045	0.0234
Mutator	22996	8143985	0.0216
PIF_Harbinger	2818	1269487	0.34%
Tc1_Mariner	1845	538719	0.14%
hAT	12936	4464785	1.18%
nonTIR
helitron	136630	63377906	0.1681
Total interspersed	343286	205718217	0.5457
Total	343286	205718217	0.5457
B. pusilla Chinese female strain (EDTA v2.1.3)
Transposable element Class	Count	Masked(bp)	Masked (%)
LTR
Copia	33821	39043029	0.1002
Gypsy	32972	30503091	0.0783
unknown	71764	54421838	0.1397
TIR
CACAT	17392	8247275	0.0212
Mutator	25603	10316105	0.0265
PIF_Harbinger	3222	1153640	0.003
Tc1_Mariner	2760	888720	0.0023
hAT	9856	3831763	0.0098
piggyBac	59	36360	0.0001
nonTIR
helitron	132862	59815294	0.1535
Total interspersed	351789	216526184	0.5557
Total	351789	216526184	0.5557
M. polymorpha (MpTakv6.1r2) (EDTA v2.1.3)
Transposable element Class	Count	Masked(bp)	Masked (%)
LINE	197	263161	0.0012
LTR
Copia	6160	3234040	0.0147
Gypsy	12591	10099004	0.0459
unknown	6827	3635229	1.65%
unknown
	26542	12790696	0.0582
TIR
CACAT	3685	2072866	0.0094
Mutator	9600	4829016	0.022
PIF_Harbinger	92	78917	0.0004
Tc1_Mariner	1050	531518	0.0024
hAT	2478	993167	0.0045
nonTIR
helitron	6326	2982859	0.0136
Repeat_region	13836	4698340	0.0214
Total interspersed	82557	42573584	0.1937
Total	82557	42573584	0.1937

## Sheet: Table_S6
Table S6: Proteomes used for comparative orthogroup analysis of B. pusilla and other liverworts species.
Species	Proteome file	Obtained from
Radula lindenbergiana	BNCU-Radula_lindenbergiana.fa	https://db.cngb.org/onekp/
Blasia pusilla female from China (labelled as Dong)	Blasia_Female_Dong_primary_dashremoved.fasta	ttps://www.ncbi.nlm.nih.gov/sra/?term=SRR8202193
Blasia pusilla female from Potsdam (labelled as Potsdam)	Blasia_Female_Potsdam_primary_dashremoved.fasta	TRINITY Genome guided denovo assembly + PASA pipelines(Yue et al., 2024 Bioaxiv)
Blasia pusilla male from Finland	Blasia_Male_Helsinki_primary_dotremoved.fasta	assembly from this paper
Blasia pusilla male from China	Blasia_Female_China_primary_dotremoved.fasta	assembly from this paper
Treubia lacunosa	FITN-Treubia_lacunosa.fa	https://db.cngb.org/onekp/
Sphaerocarpos texanus	HERT-Sphaerocarpos_texanus.fa	https://db.cngb.org/onekp/
Ptilidium pulcherrimum	HPXA-Ptilidium_pulcherrimum.fa	https://db.cngb.org/onekp/
Conocephalum conicum	ILBQ-Conocephalum_conicum.fa	https://db.cngb.org/onekp/
Scapania nemorosa	IRBN-Scapania_nemorosa.fa	https://db.cngb.org/onekp/
Pellia neesiana	JHFI-Pellia_neesiana.fa	https://db.cngb.org/onekp/
Porella navicularis	KRUQ-Porella_navicularis.fa	https://db.cngb.org/onekp/
Schistochila_sp	LGOW-Schistochila_sp.fa	https://db.cngb.org/onekp/
Marchanthia paleacea	Marchantia_paleacea_primarytranscript.pep	https://www.science.org/doi/10.1126/science.abg0929
Marchanhia polymorpha	MpTak_v6.1r1.protein_primarytarscr.fa	https://marchantia.info/download/MpTak_v6.1/
Metzgeria carssipilis	NRWZ-Metzgeria_carssipilis.fa	https://db.cngb.org/onekp/
Barbilophozia barbata	OFTV-Barbilophozia_barbata.fa	https://db.cngb.org/onekp/
Pellia epiphylla	PIUF-Pellia_epiphylla.fa	https://db.cngb.org/onekp/
Calypogeia fissa	RTMU-Calypogeia_fissa.fa	https://db.cngb.org/onekp/
Monoclea gottschei	TFDQ-Monoclea_gottschei.fa	https://db.cngb.org/onekp/
Marchanthia emarginata	TFYI-Marchantia_emarginata.fa	https://db.cngb.org/onekp/
Frullania-sp	TGKW-Frullania_sp.fa	https://db.cngb.org/onekp/
Porella pinnata	UUHD-Porella_pinnata.fa	https://db.cngb.org/onekp/
Ricciocarpos natans	WJLO-Ricciocarpos_natans.fa	https://db.cngb.org/onekp/
Bazzania trilobata	WZYK-Bazzania_trilobata.fa	https://db.cngb.org/onekp/
Odontoschisma prostratum	YBQN-Odontoschisma_prostratum.fa	https://db.cngb.org/onekp/
Pallavicinia lyellii	YFGP-Pallavicinia_lyellii.fa	https://db.cngb.org/onekp/
Lunularia cruciata female	lunularia_female_protein_primary.fasta	Linde et al., 2023
Lunularia cruciata male	lunularia_male_protein_primary.fasta	Linde et al., 2023

## Sheet: Table_S7
Table S7: Homologs of Marchantia polymorpha U- and V-linked genes in the B. pusilla male and female genomes
M_polymorpha_GAMETOLOGS				B. pusilla male strain		B. pusilla female data			Gene_Annotation
Ingroup/outgroup	Type in M. polymorpha	MpTak_v6.1r1.protein_primarytarscr_female	MpTak_v6.1r1.protein_primarytarscr_male	B. pusilla (Finland, male) gene IDs	B. pusilla chromosome (Finland, male)	B. pusilla female SDR ( Chinese strain, scaffold_11) gene IDs	B_pusilla_Female_Australia_trancriptome	B_pusilla_Female_Potsdam_transcriptome
Outgroup	Gametolog_in_M_polymorpha	MpUg00450.1	MpVg00710.1	mRNA18815	Bp_09	jg17959.t1(PAR)	STRG.2784.1.p1	asmbl_148090.p1	RNA polymerase II transcription mediator
Outgroup	Gametolog_in_M_polymorpha	MpUg00060.1	MpVg00300.1	mRNA18830	Bp_09	jg17972.t1(PAR)	STRG.2795.1.p1	asmbl_148302.p1	transcription factor, GATA
Outgroup	Gametolog_in_M_polymorpha	MpUg00410.1	MpVg00240.1	mRNA18903	Bp_09	NA	STRG.7168.1.p1, STRG.7964.1.p1	TRINITY_DN13910_c0_g1_i1.p2, TRINITY_DN39281_c0_g1_i1.p1, asmbl_38346.p1, asmbl_52844.p1	NUDIX hydrolase domain-containing protein
Outgroup	Gametolog_in_M_polymorpha	MpUg00050.1	MpVg00600.1	mRNA19004	Bp_09	jg17861.t1(PAR)	STRG.2327.1.p1, STRG.3608.1.p1	asmbl_140339.p1, asmbl_163043.p1, asmbl_48666.p1	LOV domain-containing protein
Outgroup	Gametolog_in_M_polymorpha	MpUg00430.1	MpVg00340.1	mRNA19123/mRNA19124	Bp_09	jg7.t1/jg8.t1	STRG.11460.1.p1, STRG.7625.1.p1, STRG.7626.1.p1, STRG.868.1.p1	TRINITY_DN1489_c0_g2_i3.p1, asmbl_114914.p1, asmbl_47028.p1, asmbl_47036.p1	MYC/bHLH transcription factor
Ingroup	Gametolog_in_M_polymorpha	MpUg00100.1	MpVg00250.1	mRNA19125	Bp_09	jg22.t1	STRG.14130.1.p1	TRINITY_DN19476_c0_g1_i2.p2, TRINITY_DN503_c0_g1_i7.p1, TRINITY_DN503_c0_g2_i1.p1	pre-mRNA-splicing factor 38B
Ingroup	Gametolog_in_M_polymorpha	MpUg00020.1	MpVg00970.1	mRNA19126	Bp_09	jg20.t1	STRG.10784.1.p1	TRINITY_DN1209_c0_g1_i17.p1	RNA-binding protein Musashi
Outgroup	Gametolog_in_M_polymorpha	MpUg00130.1	MpVg00730.1	mRNA19130	Bp_09	jg32.t1	STRG.15204.1.p1	TRINITY_DN7127_c0_g1_i17.p1, TRINITY_DN7127_c0_g2_i1.p1	type 2C protein phosphatase, group A
Ingroup	Gametolog_in_M_polymorpha	MpUg00300.1	MpVg00440.1	mRNA19132/mRNA19133	Bp_09	jg9.t1	STRG.12282.1.p1, STRG.12283.1.p1, STRG.12286.1.p1	TRINITY_DN2301_c0_g1_i67.p1, TRINITY_DN2301_c0_g2_i6.p1, TRINITY_DN51861_c0_g1_i1.p1	serine/threonine specific protein phosphatase PP1
Ingroup	Gametolog_in_M_polymorpha	MpUg00370.1	MpVg00350.1	mRNA19135	Bp_09	jg24.t1	STRG.11091.1.p1, STRG.11092.1.p1	TRINITY_DN12066_c0_g1_i1.p1, TRINITY_DN12066_c0_g2_i4.p1	BBR/BPC transcription factor
Ingroup	Gametolog_in_M_polymorpha	MpUg00290.1	MpVg00470.1	mRNA19136	Bp_09	jg17.t1	STRG.14633.1.p2, STRG.14635.1.p1	TRINITY_DN6006_c0_g1_i2.p1, TRINITY_DN6006_c0_g4_i1.p1, TRINITY_DN6006_c0_g6_i1.p1, asmbl_160676.p1, asmbl_160679.p1, asmbl_160680.p1	heat shock transcription factor
Ingroup	Gametolog_in_M_polymorpha	MpUg00360.1	MpVg01150.1	mRNA19149	Bp_09	jg15.t1	STRG.14398.1.p1	TRINITY_DN5530_c0_g1_i20.p1	-
Outgroup	Gametolog_in_M_polymorpha	MpUg00350.1	MpVg00760.1	mRNA19151	Bp_09	jg18041.t1	STRG.1158.1.p1, STRG.1160.1.p1, STRG.13364.1.p1, STRG.14379.1.p1, STRG.15548.1.p1, STRG.15549.1.p1, STRG.17050.1.p1, STRG.17130.1.p1, STRG.3464.1.p1, STRG.3852.1.p1, STRG.4955.1.p1, STRG.4956.1.p1, STRG.9391.1.p1	TRINITY_DN11051_c0_g1_i2.p1, TRINITY_DN122380_c0_g1_i1.p1, TRINITY_DN12249_c0_g2_i1.p2, TRINITY_DN226971_c0_g1_i1.p1, TRINITY_DN3792_c0_g3_i1.p1, TRINITY_DN8000_c0_g2_i2.p1, TRINITY_DN8004_c0_g1_i1.p1, TRINITY_DN8004_c0_g2_i1.p1, TRINITY_GG_40363_c0_g1_i10.p1, TRINITY_GG_41029_c0_g1_i4.p1, asmbl_119979.p1, asmbl_119981.p1, asmbl_160170.p1, asmbl_167571.p1, asmbl_167583.p1, asmbl_186495.p1, asmbl_…	Ras-related protein Rab-11A
Outgroup	Gametolog_in_M_polymorpha	MpUg00010.1	MpVg00310.1	mRNA19153/mRNA19154	Bp_09	jg23.t1	STRG.14498.1.p1	TRINITY_DN572_c0_g2_i11.p1	exportin-7-like
Outgroup	Gametolog_in_M_polymorpha	MpUg00090.1	MpVg00510.1	mRNA19155/mRNA19156	Bp_09	jg10.t1	STRG.13449.1.p1, STRG.13450.1.p1	TRINITY_DN3906_c0_g1_i19.p1, TRINITY_DN3906_c0_g2_i7.p1	calmodulin binding protein-like
Outgroup	Gametolog_in_M_polymorpha	MpUg00030.1	MpVg00980.1	mRNA7961	Bp_05	NA	STRG.12240.1.p1, STRG.12241.1.p1, STRG.15579.1.p1, STRG.15580.1.p1	TRINITY_DN14437_c0_g1_i1.p1, TRINITY_DN2243_c0_g1_i11.p1, TRINITY_DN2243_c0_g2_i5.p1, TRINITY_DN4865_c0_g1_i12.p1, TRINITY_DN4865_c0_g2_i2.p2, TRINITY_DN8109_c0_g1_i3.p1, TRINITY_DN8109_c0_g2_i4.p1
Outgroup	Gametolog_in_M_polymorpha	MpUg00110.1	MpVg001160.1	mRNA7722/mRNA7723	Bp_05	NA	STRG.14948.1.p1, STRG.14949.1.p1, STRG.3064.1.p1, STRG.3065.1.p1, STRG.960.1.p1	TRINITY_DN27928_c0_g2_i1.p1, TRINITY_DN6596_c0_g1_i27.p1, TRINITY_DN6596_c0_g2_i3.p1, asmbl_116489.p1, asmbl_152974.p1, asmbl_152975.p1
Outgroup	Gametolog_in_M_polymorpha	MpUg00160.1	MpVg00770.1	mRNA1242	Bp_06	NA	STRG.13205.1.p1, STRG.13207.1.p1, STRG.9741.1.p1	TRINITY_DN11958_c3_g1_i2.p1, TRINITY_DN3550_c2_g1_i50.p1, asmbl_84687.p1, asmbl_84690.p1
Outgroup	Gametolog_in_M_polymorpha	MpUg00440.1	MpVg001180.1	mRNA5416	Bp_01	NA	STRG.7864.1.p1, STRG.7865.1.p1	TRINITY_DN121789_c0_g1_i1.p1, TRINITY_DN20500_c0_g1_i8.p1, asmbl_51124.p1, asmbl_51125.p1
M_polymorpha_V_SPECIFIC_GENES
Ingroup/outgroup	Type in M. polymorpha	MpTak_v6.1r1.protein_primarytarscr_female	MpTak_v6.1r1.protein_primarytarscr_male	B. pusilla (Finland, male) gene IDs	B. pusilla chromosome (Finland, male)	B. pusilla female (Chinese strain) gene IDs	B_pusilla_Female_Australia_trancriptome	B_pusilla_Female_Potsdam_transcriptome
	V_specific_in_M_polymorpha	NA	MpVg00010	NA	NA	NA	NA	NA
	V_specific_in_M_polymorpha	NA	MpVg00030	NA	NA	NA	NA	NA
	V_specific_in_M_polymorpha	NA	MpVg00045	mRNA6458	Bp_01	jg4295.t1	STRG.9616.1.p1	asmbl_82450.p1
	V_specific_in_M_polymorpha	NA	MpVg00050	NA	NA	NA	NA	NA
	V_specific_in_M_polymorpha	NA	MpVg00060	mRNA18830	Bp_09	jg17972.t1	STRG.2795.1.p1	asmbl_148302.p1
	V_specific_in_M_polymorpha	NA	MpVg00085	NA	NA	NA	NA	NA
	V_specific_in_M_polymorpha	NA	MpVg00087	NA	NA	NA	NA	NA
	V_specific_in_M_polymorpha	NA	MpVg00090	NA	NA	NA	NA	NA
	V_specific_in_M_polymorpha	NA	MpVg00100	NA	NA	NA	NA	NA
	V_specific_in_M_polymorpha	NA	MpVg00105	NA	NA	NA	NA	NA
	V_specific_in_M_polymorpha	NA	MpVg00110	NA	NA	NA	NA	NA
	V_specific_in_M_polymorpha	NA	MpVg00120	NA	NA	NA	NA	NA
	V_specific_in_M_polymorpha	NA	MpVg00140	NA	NA	NA	NA	NA
	V_specific_in_M_polymorpha	NA	MpVg00155	NA	NA	NA	NA	NA
	V_specific_in_M_polymorpha	NA	MpVg00160	mRNA1060	Bp_04	NA	NA	NA
	V_specific_in_M_polymorpha	NA	MpVg00170	NA	NA	NA	NA	NA
	V_specific_in_M_polymorpha	NA	MpVg00200	NA	NA	NA	NA	NA
	V_specific_in_M_polymorpha	NA	MpVg00230	NA	NA	NA	NA	NA
	V_specific_in_M_polymorpha	NA	MpVg00265	mRNA13886	Bp_02	jg11977.t1	NA	NA
	V_specific_in_M_polymorpha	NA	MpVg00268	NA	NA	NA	NA	NA
	V_specific_in_M_polymorpha	NA	MpVg00270	NA	NA	NA	NA	NA
	V_specific_in_M_polymorpha	NA	MpVg00290	mRNA13886	Bp_02	jg11977.t1	NA	NA
	V_specific_in_M_polymorpha	NA	MpVg00320	NA	NA	NA	NA	NA
	V_specific_in_M_polymorpha	NA	MpVg00330	NA	NA	NA	NA	NA
	V_specific_in_M_polymorpha	NA	MpVg00360	mRNA19157	Bp_09	jg12909.t1	NA	NA
	V_specific_in_M_polymorpha	NA	MpVg00380	NA	NA	NA	NA	NA
	V_specific_in_M_polymorpha	NA	MpVg00390	NA	NA	NA	NA	NA
	V_specific_in_M_polymorpha	NA	MpVg00400	mRNA18019	Bp_03	jg6852.t1	NA	TRINITY_DN2334_c0_g2_i1.p1, TRINITY_GG_143_c0_g2_i1.p1
	V_specific_in_M_polymorpha	NA	MpVg00410	mRNA19160	Bp_09	jg12919.t1	NA	NA
	V_specific_in_M_polymorpha	NA	MpVg00420	NA	NA	NA	NA	NA
	V_specific_in_M_polymorpha	NA	MpVg00450	NA	NA	NA	NA	NA
	V_specific_in_M_polymorpha	NA	MpVg00460	NA	NA	NA	NA	NA
	V_specific_in_M_polymorpha	NA	MpVg00515	NA	NA	NA	NA	NA
	V_specific_in_M_polymorpha	NA	MpVg00520	NA	NA	NA	NA	NA
	V_specific_in_M_polymorpha	NA	MpVg00525	NA	NA	NA	NA	NA
	V_specific_in_M_polymorpha	NA	MpVg00530	NA	NA	NA	NA	NA
	V_specific_in_M_polymorpha	NA	MpVg00555	NA	NA	NA	NA	NA
	V_specific_in_M_polymorpha	NA	MpVg00590	NA	NA	NA	NA	NA
	V_specific_in_M_polymorpha	NA	MpVg00610	NA	NA	NA	NA	NA
	V_specific_in_M_polymorpha	NA	MpVg00615	NA	NA	NA	NA	NA
	V_specific_in_M_polymorpha	NA	MpVg00620	NA	NA	NA	NA	NA
	V_specific_in_M_polymorpha	NA	MpVg00670	NA	NA	NA	NA	NA
	V_specific_in_M_polymorpha	NA	MpVg00680	NA	NA	NA	NA	NA
	V_specific_in_M_polymorpha	NA	MpVg00700	NA	NA	NA	NA	NA
	V_specific_in_M_polymorpha	NA	MpVg00720	NA	NA	NA	NA	NA
	V_specific_in_M_polymorpha	NA	MpVg00750	NA	NA	NA	NA	NA
	V_specific_in_M_polymorpha	NA	MpVg00785	NA	NA	NA	NA	NA
	V_specific_in_M_polymorpha	NA	MpVg00830	NA	NA	NA	NA	NA
	V_specific_in_M_polymorpha	NA	MpVg00840	NA	NA	NA	NA	NA
	V_specific_in_M_polymorpha	NA	MpVg00860	NA	NA	NA	NA	NA
	V_specific_in_M_polymorpha	NA	MpVg00880	NA	NA	NA	NA	NA
	V_specific_in_M_polymorpha	NA	MpVg00928	NA	NA	NA	NA	NA
	V_specific_in_M_polymorpha	NA	MpVg00930	NA	NA	NA	NA	NA
	V_specific_in_M_polymorpha	NA	MpVg00940	NA	NA	NA	NA	NA
	V_specific_in_M_polymorpha	NA	MpVg00950	NA	NA	NA	NA	NA
	V_specific_in_M_polymorpha	NA	MpVg00985	NA	NA	NA	NA	NA
	V_specific_in_M_polymorpha	NA	MpVg01000	NA	NA	NA	NA	NA
	V_specific_in_M_polymorpha	NA	MpVg01010	NA	NA	NA	NA	NA
	V_specific_in_M_polymorpha	NA	MpVg01020	NA	NA	NA	NA	NA
	V_specific_in_M_polymorpha	NA	MpVg01030	NA	NA	NA	NA	NA
	V_specific_in_M_polymorpha	NA	MpVg01060	mRNA5624	Bp_01	jg3555.t1	NA	TRINITY_DN17020_c0_g1_i36.p1
	V_specific_in_M_polymorpha	NA	MpVg01080	mRNA5624	Bp_01	jg3555.t1	NA	TRINITY_DN17020_c0_g1_i36.p1
	V_specific_in_M_polymorpha	NA	MpVg01090	NA	NA	NA	NA	NA
	V_specific_in_M_polymorpha	NA	MpVg01095	NA	NA	NA	NA	NA
	V_specific_in_M_polymorpha	NA	MpVg01100	NA	NA	NA	NA	NA
	V_specific_in_M_polymorpha	NA	MpVg01110	NA	NA	NA	NA	NA
	V_specific_in_M_polymorpha	NA	MpVg01130	NA	NA	NA	NA	NA
	V_specific_in_M_polymorpha	NA	MpVg01140	mRNA17237	Bp_07	jg11274.t1	NA	TRINITY_DN14255_c0_g2_i17.p1, TRINITY_DN14255_c0_g2_i2.p1, asmbl_199215.p1, asmbl_57461.p1
	V_specific_in_M_polymorpha	NA	MpVg01070	NA	NA	NA	NA	NA
	V_specific_in_M_polymorpha	NA	MpVg01075	NA	NA	NA	NA	NA
	V_specific_in_M_polymorpha	NA	MpVg00086	NA	NA	NA	NA	NA
M_polymorpha_U_SPECIFIC_GENES
	Type in M. polymorpha	MpTak_v6.1r1.protein_primarytarscr_female	MpTak_v6.1r1.protein_primarytarscr_male	B. pusilla (Finland, male) gene IDs	B. pusilla chromosome (Finland, male)	B. pusilla female (Chinese strain) gene IDs	B_pusilla_Female_Australia_trancriptome	B_pusilla_Female_Potsdam_transcriptome
	U_specific_in_M_polymorpha	MpUg00040	NA	NA	NA	NA	NA	NA
	U_specific_in_M_polymorpha	MpUg00070	NA	NA	NA	NA	NA	NA
	U_specific_in_M_polymorpha	MpUg00080	NA	NA	NA	NA	NA	NA
	U_specific_in_M_polymorpha	MpUg00120	NA	NA	NA	NA	NA	NA
	U_specific_in_M_polymorpha	MpUg00140	NA	NA	NA	NA	NA	NA
	U_specific_in_M_polymorpha	MpUg00150	NA	NA	NA	NA	NA	NA
	U_specific_in_M_polymorpha	MpUg00170	NA	NA	NA	NA	NA	NA
	U_specific_in_M_polymorpha	MpUg00180	NA	NA	NA	NA	NA	NA
	U_specific_in_M_polymorpha	MpUg00190	NA	NA	NA	NA	NA	NA
	U_specific_in_M_polymorpha	MpUg00200	NA	NA	NA	NA	NA	NA
	U_specific_in_M_polymorpha	MpUg00210	NA	NA	NA	NA	NA	NA
	U_specific_in_M_polymorpha	MpUg00220	NA	NA	NA	NA	NA	NA
	U_specific_in_M_polymorpha	MpUg00230	NA	NA	NA	NA	NA	NA
	U_specific_in_M_polymorpha	MpUg00240	NA	NA	NA	NA	NA	NA
	U_specific_in_M_polymorpha	MpUg00250	NA	NA	NA	NA	NA	NA
	U_specific_in_M_polymorpha	MpUg00260	NA	NA	NA	NA	NA	NA
	U_specific_in_M_polymorpha	MpUg00270	NA	NA	NA	NA	NA	NA
	U_specific_in_M_polymorpha	MpUg00280	NA	NA	NA	NA	NA	NA
	U_specific_in_M_polymorpha	MpUg00310	NA	NA	NA	NA	NA	NA
	U_specific_in_M_polymorpha	MpUg00320	NA	NA	NA	NA	NA	NA
	U_specific_in_M_polymorpha	MpUg00380	NA	NA	NA	NA	NA	NA
	U_specific_in_M_polymorpha	MpUg00390	NA	NA	NA	NA	NA	NA
	U_specific_in_M_polymorpha	MpUg00460	NA	NA	NA	NA	NA	NA
	U_specific_in_M_polymorpha	MpUg00470	NA	NA	NA	NA	NA	NA
	U_specific_in_M_polymorpha	MpUg00225	NA	NA	NA	NA	NA	NA
	U_specific_in_M_polymorpha	MpUg00227	NA	NA	NA	NA	NA	NA
	U_specific_in_M_polymorpha	MpUg00251	NA	NA	NA	NA	NA	NA
	U_specific_in_M_polymorpha	MpUg00252	NA	NA	NA	NA	NA	NA
	U_specific_in_M_polymorpha	MpUg00253	NA	NA	NA	NA	NA	NA
	U_specific_in_M_polymorpha	MpUg00254	NA	NA	NA	NA	NA	NA
	U_specific_in_M_polymorpha	MpUg00255	NA	NA	NA	NA	NA	NA
	U_specific_in_M_polymorpha	MpUg00256	NA	NA	NA	NA	NA	NA
	U_specific_in_M_polymorpha	MpUg00257	NA	NA	NA	NA	NA	NA
	U_specific_in_M_polymorpha	MpUg00258	NA	NA	NA	NA	NA	NA
	U_specific_in_M_polymorpha	MpUg00262	NA	NA	NA	NA	NA	NA
	U_specific_in_M_polymorpha	MpUg00263	NA	NA	NA	NA	NA	NA
	U_specific_in_M_polymorpha	MpUg00264	NA	NA	NA	NA	NA	NA
	U_specific_in_M_polymorpha	MpUg00266	NA	NA	NA	NA	NA	NA
	U_specific_in_M_polymorpha	MpUg00268	NA	NA	NA	NA	NA	NA
	U_specific_in_M_polymorpha	MpUg00269	NA	NA	NA	NA	NA	NA
	U_specific_in_M_polymorpha	MpUg00330	NA	mRNA2483	Bp_03	jg13382.t1	STRG.1214.1.p1	TRINITY_DN195364_c0_g1_i1.p1, TRINITY_DN195774_c0_g1_i1.p1, asmbl_120922.p1

## Sheet: Table_S8
Table S8: Marchantia polymorpha homologs of B. pusilla SDR genes not homolgous to M. polymorpha gametologs and U/V-specific genes.
B. pusilla genes of the MALE SDR not homologous to M. polymorpha gametologs and U/V-specific genes
Type	B. pusilla (Finland, male) SDR gene IDs	B. pusilla female SDR (scaffold_11)	B_pusilla_Female_Australia_trancriptome	B_pusilla_Female_Potsdam_transcriptome	M. polymorpha homologs
B_pusilla_gametolog	mRNA19127	jg21.t1	STRG.11781.1.p1, STRG.12126.1.p1, STRG.12127.1.p1, STRG.13446.1.p1, STRG.15074.1.p1, STRG.16173.1.p1, STRG.2869.1.p1	TRINITY_DN14675_c0_g1_i2.p2, TRINITY_DN1777_c4_g1_i1.p1, TRINITY_DN2128_c1_g1_i3.p1, TRINITY_DN2128_c1_g2_i28.p1, TRINITY_DN2871_c1_g2_i1.p1, TRINITY_DN38_c0_g3_i1.p1, TRINITY_DN6907_c0_g3_i1.p1, TRINITY_DN992_c1_g1_i3.p1, asmbl_149686.p1	Mp1g03580.1, Mp2g07170.1, Mp6g03920.1, Mp6g10570.1, Mp8g03820.1
B_pusilla_gametolog	mRNA19128	jg21.t1	STRG.11781.1.p1, STRG.12126.1.p1, STRG.12127.1.p1, STRG.13446.1.p1, STRG.15074.1.p1, STRG.16173.1.p1, STRG.2869.1.p1	TRINITY_DN14675_c0_g1_i2.p2, TRINITY_DN1777_c4_g1_i1.p1, TRINITY_DN2128_c1_g1_i3.p1, TRINITY_DN2128_c1_g2_i28.p1, TRINITY_DN2871_c1_g2_i1.p1, TRINITY_DN38_c0_g3_i1.p1, TRINITY_DN6907_c0_g3_i1.p1, TRINITY_DN992_c1_g1_i3.p1, asmbl_149686.p1	Mp1g03580.1, Mp2g07170.1, Mp6g03920.1, Mp6g10570.1, Mp8g03820.1
B_pusilla_gametolog	mRNA19129	jg21.t1	STRG.11781.1.p1, STRG.12126.1.p1, STRG.12127.1.p1, STRG.13446.1.p1, STRG.15074.1.p1, STRG.16173.1.p1, STRG.2869.1.p1	TRINITY_DN14675_c0_g1_i2.p2, TRINITY_DN1777_c4_g1_i1.p1, TRINITY_DN2128_c1_g1_i3.p1, TRINITY_DN2128_c1_g2_i28.p1, TRINITY_DN2871_c1_g2_i1.p1, TRINITY_DN38_c0_g3_i1.p1, TRINITY_DN6907_c0_g3_i1.p1, TRINITY_DN992_c1_g1_i3.p1, asmbl_149686.p1	Mp1g03580.1, Mp2g07170.1, Mp6g03920.1, Mp6g10570.1, Mp8g03820.1
B_pusilla_V_specific_homolog_on_M_polymorpha_autosome	mRNA19140	NA	NA	NA	Mp1g26600.1, Mp8g10770.1
B_pusilla_V_specific_homolog_on_M_polymorpha_autosome	mRNA19143	NA	NA	NA	Mp1g25460.1
B_pusilla_gametolog?	mRNA19150	NA	STRG.10818.1.p1, STRG.13269.1.p1	TRINITY_DN10705_c0_g1_i3.p1, TRINITY_DN193988_c0_g1_i1.p1, TRINITY_DN36336_c1_g1_i8.p1	Mp2g04730.1
B_pusilla_gametolog?	mRNA19138	NA	NA	asmbl_129996.p1, asmbl_17719.p1	NA
B_pusilla_gametolog?	mRNA19148	NA	NA	asmbl_129996.p1, asmbl_17719.p1	NA
B_pusilla_V_specific	mRNA19137	NA	NA	NA	NA
B_pusilla_V_specific	mRNA19139	NA	NA	NA	NA
B_pusilla_V_specific	mRNA19141	NA	NA	NA	NA
B_pusilla_V_specific	mRNA19142	NA	NA	NA	NA
B_pusilla_V_specific	mRNA19144	NA	NA	NA	NA
B_pusilla_V_specific	mRNA19145	NA	NA	NA	NA
B_pusilla_V_specific	mRNA19146	NA	NA	NA	NA
B_pusilla_V_specific	mRNA19147	NA	NA	NA	NA
B_pusilla_V_specific	mRNA19158	NA	NA	NA	NA
B_pusilla_V_specific	mRNA19159	NA	NA	NA	NA
B. pusilla genes of the FEMALE SDR not homologous to M. polymorpha gametologs and U/V-specific genes
Type	B. pusilla (Finland, male) gene IDs	B. pusilla female SDR ( Chinese strain, scaffold_11) gene IDs	B_pusilla_Female_Australia_trancriptome	B_pusilla_Female_Potsdam_transcriptome	M. polymorpha homologs
B_pusilla_U_linked_autosomal_paralogs_homolgs_on_M_polymorpha_autosomes	mRNA2886, mRNA7735	jg25.t1	STRG.11829.1.p1, STRG.11830.1.p1	asmbl_181860.p1	Mp2g17920.1
B_pusilla_U_linked_autosomal_paralogs_homolgs_on_M_polymorpha_autosomes	mRNA1003, mRNA11049, mRNA1138, mRNA11993, mRNA12028, mRNA12055, mRNA12165, mRNA12203, mRNA12234, mRNA12235, mRNA12243, mRNA12352, mRNA12398, mRNA12430, mRNA12481, mRNA12595, mRNA12680, mRNA12813, mRNA12873, mRNA13117, mRNA13409, mRNA13470, mRNA13732, mRNA13949, mRNA140, mRNA14030, mRNA141, mRNA14101, mRNA14146, mRNA14216, mRNA14309, mRNA14652, mRNA14679, mRNA14680, mRNA14882, mRNA14908, mRNA14947…	jg26.t1	STRG.213.1.p2, STRG.2671.1.p1, STRG.3723.1.p1, STRG.8020.1.p1, STRG.8021.1.p1, STRG.8022.1.p1	TRINITY_DN12317_c0_g1_i1.p2, TRINITY_DN1233_c2_g2_i2.p1, TRINITY_DN13_c0_g1_i1.p1, TRINITY_DN13_c4_g2_i1.p1, TRINITY_DN169_c0_g1_i26.p1, TRINITY_DN24206_c1_g1_i2.p2, TRINITY_DN491_c0_g1_i1.p2, TRINITY_DN507_c1_g1_i2.p1, TRINITY_DN6201_c0_g1_i9.p1, TRINITY_DN7_c1_g1_i1.p1, TRINITY_DN8063_c0_g1_i6.p1, TRINITY_DN9590_c1_g1_i1.p2, TRINITY_GG_10205_c3_g1_i1.p1, TRINITY_GG_12109_c0_g1_i1.p1, TRINITY_GG…	Mp2g17920.1
B_pusilla_U_linked_autosomal_paralogs_homolgs_on_M_polymorpha_autosomes	mRNA1003, mRNA11049, mRNA1138, mRNA11993, mRNA12028, mRNA12055, mRNA12165, mRNA12203, mRNA12234, mRNA12235, mRNA12243, mRNA12352, mRNA12398, mRNA12430, mRNA12481, mRNA12595, mRNA12680, mRNA12813, mRNA12873, mRNA13117, mRNA13409, mRNA13470, mRNA13732, mRNA13949, mRNA140, mRNA14030, mRNA141, mRNA14101, mRNA14146, mRNA14216, mRNA14309, mRNA14652, mRNA14679, mRNA14680, mRNA14882, mRNA14908, mRNA14947…	jg27.t1	STRG.213.1.p2, STRG.2671.1.p1, STRG.3723.1.p1, STRG.8020.1.p1, STRG.8021.1.p1, STRG.8022.1.p1	TRINITY_DN12317_c0_g1_i1.p2, TRINITY_DN1233_c2_g2_i2.p1, TRINITY_DN13_c0_g1_i1.p1, TRINITY_DN13_c4_g2_i1.p1, TRINITY_DN169_c0_g1_i26.p1, TRINITY_DN24206_c1_g1_i2.p2, TRINITY_DN491_c0_g1_i1.p2, TRINITY_DN507_c1_g1_i2.p1, TRINITY_DN6201_c0_g1_i9.p1, TRINITY_DN7_c1_g1_i1.p1, TRINITY_DN8063_c0_g1_i6.p1, TRINITY_DN9590_c1_g1_i1.p2, TRINITY_GG_10205_c3_g1_i1.p1, TRINITY_GG_12109_c0_g1_i1.p1, TRINITY_GG…	Mp2g04730.1
B_pusilla_U_linked_autosomal_paralogs_homolgs_on_M_polymorpha_U_and_autosomes	mRNA13778, mRNA14014, mRNA19158, mRNA329, mRNA3446, mRNA4138, mRNA4521, mRNA4958, mRNA5836	jg29.t1	NA	asmbl_104538.p1, asmbl_121988.p1, asmbl_56056.p1	Mp1g03880.1, Mp3g07970.1, Mp4g15710.1, Mp5g14680.1, Mp6g01040.1, Mp7g03040.1, MpUg00340.1
B_pusilla_U_linked_autosomal_paralogs_homolgs_on_M_polymorpha_U_and_autosomes	mRNA1002, mRNA10128, mRNA10166, mRNA10274, mRNA10294, mRNA10609, mRNA10662, mRNA11167, mRNA11168, mRNA11169, mRNA11182, mRNA11373, mRNA115, mRNA1163, mRNA11663, mRNA11689, mRNA1180, mRNA11835, mRNA11885, mRNA11991, mRNA12202, mRNA12320, mRNA12375, mRNA12479, mRNA12630, mRNA12682, mRNA12722, mRNA13041, mRNA132, mRNA13223, mRNA13226, mRNA13291, mRNA13408, mRNA13411, mRNA13469, mRNA13505, mRNA13506,…	jg30.t1	STRG.10466.1.p3, STRG.10856.1.p1, STRG.111.1.p1, STRG.1218.1.p1, STRG.1427.1.p1, STRG.14878.1.p1, STRG.14888.1.p1, STRG.17092.1.p1, STRG.1788.1.p1, STRG.3078.1.p1, STRG.5590.1.p1, STRG.69.1.p1, STRG.7797.1.p1, STRG.7798.1.p1, STRG.8023.1.p1, STRG.8981.1.p1, STRG.9365.1.p1, STRG.9422.1.p1, STRG.9940.1.p1, STRG.9983.1.p3	TRINITY_DN10276_c0_g1_i2.p1, TRINITY_DN10936_c1_g1_i3.p1, TRINITY_DN11165_c1_g1_i8.p1, TRINITY_DN1432_c1_g1_i17.p1, TRINITY_DN1432_c1_g1_i6.p1, TRINITY_DN15489_c0_g1_i5.p1, TRINITY_DN19607_c0_g1_i3.p1, TRINITY_DN19647_c0_g2_i2.p1, TRINITY_DN2259_c0_g1_i10.p1, TRINITY_DN2775_c3_g1_i1.p1, TRINITY_DN278_c0_g1_i3.p1, TRINITY_DN27_c0_g1_i3.p1, TRINITY_DN2904_c2_g1_i1.p3, TRINITY_DN4719_c1_g1_i2.p1, TR…	Mp1g03880.1, Mp3g07970.1, Mp4g15710.1, Mp5g14680.1, Mp6g01040.1, Mp7g03040.1, MpUg00340.1
B_pusilla_U_linked_autosomal_paralogs	mRNA11564, mRNA18772, mRNA7704	jg1.t1	STRG.11622.1.p1, STRG.11778.1.p1	TRINITY_DN1632_c3_g1_i1.p2, asmbl_63820.p2	NA
B_pusilla_U_linked_autosomal_paralogs	mRNA19116	jg2.t1	NA	asmbl_17576.p1	NA
B_pusilla_U_linked_autosomal_paralogs	mRNA10946, mRNA11371, mRNA11387, mRNA1204, mRNA13487, mRNA14916, mRNA14935, mRNA15384, mRNA15410, mRNA15588, mRNA16154, mRNA16201, mRNA16202, mRNA16203, mRNA16204, mRNA16207, mRNA16220, mRNA163, mRNA16623, mRNA18446, mRNA18447, mRNA18752, mRNA19121, mRNA19122, mRNA2056, mRNA3850, mRNA441, mRNA5565, mRNA5841, mRNA6062, mRNA6536, mRNA7641, mRNA8278, mRNA8280, mRNA9299, mRNA9300, mRNA9753, mRNA9755	jg3.t1	STRG.11032.1.p1, STRG.11835.1.p1, STRG.11888.1.p1, STRG.13221.1.p1, STRG.13222.1.p1, STRG.13460.1.p1, STRG.14899.1.p1, STRG.16424.1.p1, STRG.16709.1.p1, STRG.1819.1.p1, STRG.191.1.p1, STRG.204.1.p1, STRG.205.1.p1, STRG.2088.1.p1, STRG.379.1.p1, STRG.380.1.p1, STRG.4844.1.p1, STRG.4846.1.p1, STRG.4847.1.p1, STRG.6481.1.p1, STRG.7596.1.p1, STRG.7694.1.p1, STRG.8069.1.p1, STRG.8070.1.p1, STRG.8447.1…	TRINITY_DN11800_c0_g1_i10.p1, TRINITY_DN1829_c0_g6_i2.p1, TRINITY_DN18844_c0_g1_i2.p1, TRINITY_DN229789_c0_g1_i1.p1, TRINITY_DN2939_c0_g1_i5.p1, TRINITY_DN2939_c0_g1_i9.p1, TRINITY_DN329_c0_g1_i2.p1, TRINITY_DN3575_c0_g1_i1.p1, TRINITY_DN392_c1_g1_i4.p1, TRINITY_DN6503_c0_g1_i3.p1, TRINITY_DN6503_c0_g2_i4.p1, TRINITY_DN7055_c0_g4_i2.p1, TRINITY_GG_1512_c0_g1_i7.p1, TRINITY_GG_26505_c0_g1_i1.p1, T…	NA
B_pusilla_U_linked_autosomal_paralogs	mRNA10946, mRNA11371, mRNA11387, mRNA1204, mRNA13487, mRNA14916, mRNA14935, mRNA15384, mRNA15410, mRNA15588, mRNA16154, mRNA16201, mRNA16202, mRNA16203, mRNA16204, mRNA16207, mRNA16220, mRNA163, mRNA16623, mRNA18446, mRNA18447, mRNA18752, mRNA19121, mRNA19122, mRNA2056, mRNA3850, mRNA441, mRNA5565, mRNA5841, mRNA6062, mRNA6536, mRNA7641, mRNA8278, mRNA8280, mRNA9299, mRNA9300, mRNA9753, mRNA9755	jg4.t1	STRG.11032.1.p1, STRG.11835.1.p1, STRG.11888.1.p1, STRG.13221.1.p1, STRG.13222.1.p1, STRG.13460.1.p1, STRG.14899.1.p1, STRG.16424.1.p1, STRG.16709.1.p1, STRG.1819.1.p1, STRG.191.1.p1, STRG.204.1.p1, STRG.205.1.p1, STRG.2088.1.p1, STRG.379.1.p1, STRG.380.1.p1, STRG.4844.1.p1, STRG.4846.1.p1, STRG.4847.1.p1, STRG.6481.1.p1, STRG.7596.1.p1, STRG.7694.1.p1, STRG.8069.1.p1, STRG.8070.1.p1, STRG.8447.1…	TRINITY_DN11800_c0_g1_i10.p1, TRINITY_DN1829_c0_g6_i2.p1, TRINITY_DN18844_c0_g1_i2.p1, TRINITY_DN229789_c0_g1_i1.p1, TRINITY_DN2939_c0_g1_i5.p1, TRINITY_DN2939_c0_g1_i9.p1, TRINITY_DN329_c0_g1_i2.p1, TRINITY_DN3575_c0_g1_i1.p1, TRINITY_DN392_c1_g1_i4.p1, TRINITY_DN6503_c0_g1_i3.p1, TRINITY_DN6503_c0_g2_i4.p1, TRINITY_DN7055_c0_g4_i2.p1, TRINITY_GG_1512_c0_g1_i7.p1, TRINITY_GG_26505_c0_g1_i1.p1, T…	NA
B_pusilla_U_linked_autosomal_paralogs	mRNA10946, mRNA11371, mRNA11387, mRNA1204, mRNA13487, mRNA14916, mRNA14935, mRNA15384, mRNA15410, mRNA15588, mRNA16154, mRNA16201, mRNA16202, mRNA16203, mRNA16204, mRNA16207, mRNA16220, mRNA163, mRNA16623, mRNA18446, mRNA18447, mRNA18752, mRNA19121, mRNA19122, mRNA2056, mRNA3850, mRNA441, mRNA5565, mRNA5841, mRNA6062, mRNA6536, mRNA7641, mRNA8278, mRNA8280, mRNA9299, mRNA9300, mRNA9753, mRNA9755	jg5.t1	STRG.11032.1.p1, STRG.11835.1.p1, STRG.11888.1.p1, STRG.13221.1.p1, STRG.13222.1.p1, STRG.13460.1.p1, STRG.14899.1.p1, STRG.16424.1.p1, STRG.16709.1.p1, STRG.1819.1.p1, STRG.191.1.p1, STRG.204.1.p1, STRG.205.1.p1, STRG.2088.1.p1, STRG.379.1.p1, STRG.380.1.p1, STRG.4844.1.p1, STRG.4846.1.p1, STRG.4847.1.p1, STRG.6481.1.p1, STRG.7596.1.p1, STRG.7694.1.p1, STRG.8069.1.p1, STRG.8070.1.p1, STRG.8447.1…	TRINITY_DN11800_c0_g1_i10.p1, TRINITY_DN1829_c0_g6_i2.p1, TRINITY_DN18844_c0_g1_i2.p1, TRINITY_DN229789_c0_g1_i1.p1, TRINITY_DN2939_c0_g1_i5.p1, TRINITY_DN2939_c0_g1_i9.p1, TRINITY_DN329_c0_g1_i2.p1, TRINITY_DN3575_c0_g1_i1.p1, TRINITY_DN392_c1_g1_i4.p1, TRINITY_DN6503_c0_g1_i3.p1, TRINITY_DN6503_c0_g2_i4.p1, TRINITY_DN7055_c0_g4_i2.p1, TRINITY_GG_1512_c0_g1_i7.p1, TRINITY_GG_26505_c0_g1_i1.p1, T…	NA
B_pusilla_U_linked_autosomal_paralogs	mRNA10946, mRNA11371, mRNA11387, mRNA1204, mRNA13487, mRNA14916, mRNA14935, mRNA15384, mRNA15410, mRNA15588, mRNA16154, mRNA16201, mRNA16202, mRNA16203, mRNA16204, mRNA16207, mRNA16220, mRNA163, mRNA16623, mRNA18446, mRNA18447, mRNA18752, mRNA19121, mRNA19122, mRNA2056, mRNA3850, mRNA441, mRNA5565, mRNA5841, mRNA6062, mRNA6536, mRNA7641, mRNA8278, mRNA8280, mRNA9299, mRNA9300, mRNA9753, mRNA9755	jg6.t1	STRG.11032.1.p1, STRG.11835.1.p1, STRG.11888.1.p1, STRG.13221.1.p1, STRG.13222.1.p1, STRG.13460.1.p1, STRG.14899.1.p1, STRG.16424.1.p1, STRG.16709.1.p1, STRG.1819.1.p1, STRG.191.1.p1, STRG.204.1.p1, STRG.205.1.p1, STRG.2088.1.p1, STRG.379.1.p1, STRG.380.1.p1, STRG.4844.1.p1, STRG.4846.1.p1, STRG.4847.1.p1, STRG.6481.1.p1, STRG.7596.1.p1, STRG.7694.1.p1, STRG.8069.1.p1, STRG.8070.1.p1, STRG.8447.1…	TRINITY_DN11800_c0_g1_i10.p1, TRINITY_DN1829_c0_g6_i2.p1, TRINITY_DN18844_c0_g1_i2.p1, TRINITY_DN229789_c0_g1_i1.p1, TRINITY_DN2939_c0_g1_i5.p1, TRINITY_DN2939_c0_g1_i9.p1, TRINITY_DN329_c0_g1_i2.p1, TRINITY_DN3575_c0_g1_i1.p1, TRINITY_DN392_c1_g1_i4.p1, TRINITY_DN6503_c0_g1_i3.p1, TRINITY_DN6503_c0_g2_i4.p1, TRINITY_DN7055_c0_g4_i2.p1, TRINITY_GG_1512_c0_g1_i7.p1, TRINITY_GG_26505_c0_g1_i1.p1, T…	NA
B_pusilla_U_linked_autosomal_paralogs	mRNA11961	jg11.t1	NA	TRINITY_DN15077_c0_g1_i1.p1, asmbl_103177.p1, asmbl_199202.p1, asmbl_47389.p1	NA
B_pusilla_U_linked_autosomal_paralogs	mRNA11961	jg12.t1	NA	TRINITY_DN15077_c0_g1_i1.p1, asmbl_103177.p1, asmbl_199202.p1, asmbl_47389.p1	NA
B_pusilla_U_linked_autosomal_paralogs	mRNA1002, mRNA10128, mRNA10166, mRNA10274, mRNA10294, mRNA10609, mRNA10662, mRNA11167, mRNA11168, mRNA11169, mRNA11182, mRNA11373, mRNA115, mRNA1163, mRNA11663, mRNA11689, mRNA1180, mRNA11835, mRNA11885, mRNA11991, mRNA12202, mRNA12320, mRNA12375, mRNA12479, mRNA12630, mRNA12682, mRNA12722, mRNA13041, mRNA132, mRNA13223, mRNA13226, mRNA13291, mRNA13408, mRNA13411, mRNA13469, mRNA13505, mRNA13506,…	jg13.t1	STRG.10466.1.p3, STRG.10856.1.p1, STRG.111.1.p1, STRG.1218.1.p1, STRG.1427.1.p1, STRG.14878.1.p1, STRG.14888.1.p1, STRG.17092.1.p1, STRG.1788.1.p1, STRG.3078.1.p1, STRG.5590.1.p1, STRG.69.1.p1, STRG.7797.1.p1, STRG.7798.1.p1, STRG.8023.1.p1, STRG.8981.1.p1, STRG.9365.1.p1, STRG.9422.1.p1, STRG.9940.1.p1, STRG.9983.1.p3	TRINITY_DN10276_c0_g1_i2.p1, TRINITY_DN10936_c1_g1_i3.p1, TRINITY_DN11165_c1_g1_i8.p1, TRINITY_DN1432_c1_g1_i17.p1, TRINITY_DN1432_c1_g1_i6.p1, TRINITY_DN15489_c0_g1_i5.p1, TRINITY_DN19607_c0_g1_i3.p1, TRINITY_DN19647_c0_g2_i2.p1, TRINITY_DN2259_c0_g1_i10.p1, TRINITY_DN2775_c3_g1_i1.p1, TRINITY_DN278_c0_g1_i3.p1, TRINITY_DN27_c0_g1_i3.p1, TRINITY_DN2904_c2_g1_i1.p3, TRINITY_DN4719_c1_g1_i2.p1, TR…	NA
B_pusilla_U_linked_autosomal_paralogs	mRNA1002, mRNA10128, mRNA10166, mRNA10274, mRNA10294, mRNA10609, mRNA10662, mRNA11167, mRNA11168, mRNA11169, mRNA11182, mRNA11373, mRNA115, mRNA1163, mRNA11663, mRNA11689, mRNA1180, mRNA11835, mRNA11885, mRNA11991, mRNA12202, mRNA12320, mRNA12375, mRNA12479, mRNA12630, mRNA12682, mRNA12722, mRNA13041, mRNA132, mRNA13223, mRNA13226, mRNA13291, mRNA13408, mRNA13411, mRNA13469, mRNA13505, mRNA13506,…	jg14.t1	STRG.10466.1.p3, STRG.10856.1.p1, STRG.111.1.p1, STRG.1218.1.p1, STRG.1427.1.p1, STRG.14878.1.p1, STRG.14888.1.p1, STRG.17092.1.p1, STRG.1788.1.p1, STRG.3078.1.p1, STRG.5590.1.p1, STRG.69.1.p1, STRG.7797.1.p1, STRG.7798.1.p1, STRG.8023.1.p1, STRG.8981.1.p1, STRG.9365.1.p1, STRG.9422.1.p1, STRG.9940.1.p1, STRG.9983.1.p3	TRINITY_DN10276_c0_g1_i2.p1, TRINITY_DN10936_c1_g1_i3.p1, TRINITY_DN11165_c1_g1_i8.p1, TRINITY_DN1432_c1_g1_i17.p1, TRINITY_DN1432_c1_g1_i6.p1, TRINITY_DN15489_c0_g1_i5.p1, TRINITY_DN19607_c0_g1_i3.p1, TRINITY_DN19647_c0_g2_i2.p1, TRINITY_DN2259_c0_g1_i10.p1, TRINITY_DN2775_c3_g1_i1.p1, TRINITY_DN278_c0_g1_i3.p1, TRINITY_DN27_c0_g1_i3.p1, TRINITY_DN2904_c2_g1_i1.p3, TRINITY_DN4719_c1_g1_i2.p1, TR…	NA
B_pusilla_U_linked_autosomal_paralogs	mRNA10037, mRNA11372, mRNA11493, mRNA11960, mRNA12376, mRNA12377, mRNA14015, mRNA14016, mRNA14017, mRNA15208, mRNA16585, mRNA16702, mRNA17211, mRNA18050, mRNA18179, mRNA19146, mRNA2733, mRNA304, mRNA312, mRNA4157, mRNA4956, mRNA4957, mRNA7523, mRNA7707, mRNA7720, mRNA7924, mRNA8060, mRNA8820, mRNA8821	jg16.t1	NA	TRINITY_DN6479_c0_g1_i11.p1, TRINITY_DN6479_c0_g1_i6.p2, TRINITY_DN6485_c0_g2_i2.p1, asmbl_149364.p1	NA
B_pusilla_U_linked_autosomal_paralogs	mRNA10410, mRNA11871, mRNA12778, mRNA12797, mRNA13969, mRNA1433, mRNA14874, mRNA14875, mRNA14891, mRNA14988, mRNA15423, mRNA15903, mRNA17300, mRNA17711, mRNA2288, mRNA4733, mRNA5309, mRNA5419, mRNA7124	jg18.t1	STRG.11005.1.p1, STRG.11006.1.p1, STRG.11190.1.p1, STRG.11215.1.p1, STRG.1241.1.p1, STRG.1242.1.p1, STRG.1243.1.p1, STRG.12791.1.p1, STRG.14206.1.p1, STRG.14207.1.p1, STRG.15453.1.p2, STRG.15578.1.p1, STRG.15942.1.p1, STRG.15944.1.p4, STRG.3727.1.p1, STRG.3728.1.p1, STRG.6082.1.p1, STRG.6083.1.p1, STRG.8255.1.p1, STRG.8388.1.p1, STRG.9702.1.p1, STRG.9872.1.p1	TRINITY_DN1083_c0_g1_i18.p1, TRINITY_DN1161_c0_g1_i6.p1, TRINITY_DN1161_c1_g1_i1.p1, TRINITY_DN12933_c0_g1_i3.p1, TRINITY_DN14524_c0_g1_i2.p1, TRINITY_DN14905_c0_g1_i2.p1, TRINITY_DN14905_c0_g2_i1.p1, TRINITY_DN21680_c0_g1_i2.p3, TRINITY_DN2933_c0_g1_i2.p1, TRINITY_DN5154_c0_g1_i3.p1, TRINITY_DN5154_c0_g2_i6.p1, TRINITY_DN7736_c0_g2_i15.p1, TRINITY_DN8107_c0_g1_i1.p1, TRINITY_DN9030_c0_g1_i21.p1,…	NA
B_pusilla_U_linked_autosomal_paralogs	mRNA10410, mRNA11871, mRNA12778, mRNA12797, mRNA13969, mRNA1433, mRNA14874, mRNA14875, mRNA14891, mRNA14988, mRNA15423, mRNA15903, mRNA17300, mRNA17711, mRNA2288, mRNA4733, mRNA5309, mRNA5419, mRNA7124	jg19.t1	STRG.11005.1.p1, STRG.11006.1.p1, STRG.11190.1.p1, STRG.11215.1.p1, STRG.1241.1.p1, STRG.1242.1.p1, STRG.1243.1.p1, STRG.12791.1.p1, STRG.14206.1.p1, STRG.14207.1.p1, STRG.15453.1.p2, STRG.15578.1.p1, STRG.15942.1.p1, STRG.15944.1.p4, STRG.3727.1.p1, STRG.3728.1.p1, STRG.6082.1.p1, STRG.6083.1.p1, STRG.8255.1.p1, STRG.8388.1.p1, STRG.9702.1.p1, STRG.9872.1.p1 TRINITY_DN1083_c0_g1_i18.p1, TRINITY_…		NA
B_pusilla_U_linked_autosomal_paralogs	mRNA19126	jg20.t1	STRG.10784.1.p1, STRG.11098.1.p1, STRG.14161.1.p2	TRINITY_DN10565_c0_g1_i1.p1, TRINITY_DN1209_c0_g1_i17.p1, asmbl_78985.p1	NA
B_pusilla_U_linked_autosomal_paralogs	mRNA19127	jg21.t1	STRG.11781.1.p1, STRG.12126.1.p1, STRG.12127.1.p1, STRG.13446.1.p1, STRG.15074.1.p1, STRG.16173.1.p1, STRG.2869.1.p1	TRINITY_DN14675_c0_g1_i2.p2, TRINITY_DN1777_c4_g1_i1.p1, TRINITY_DN2128_c1_g1_i3.p1, TRINITY_DN2128_c1_g2_i28.p1, TRINITY_DN2871_c1_g2_i1.p1, TRINITY_DN38_c0_g3_i1.p1, TRINITY_DN6907_c0_g3_i1.p1, TRINITY_DN992_c1_g1_i3.p1, asmbl_149686.p1	NA
B_pusilla_U_linked_autosomal_paralogs	mRNA19125	jg22.t1	STRG.14130.1.p1	TRINITY_DN19476_c0_g1_i2.p2, TRINITY_DN503_c0_g1_i7.p1, TRINITY_DN503_c0_g2_i1.p1	NA
B_pusilla_U_linked_autosomal_paralogs	mRNA13745, mRNA19150	jg28.t1	NA	asmbl_104538.p1, asmbl_121988.p1, asmbl_56056.p1	NA
B_pusilla_U_linked_autosomal_paralogs	mRNA1002, mRNA10128, mRNA10166, mRNA10274, mRNA10294, mRNA10609, mRNA10662, mRNA11167, mRNA11168, mRNA11169, mRNA11182, mRNA11373, mRNA115, mRNA1163, mRNA11663, mRNA11689, mRNA1180, mRNA11835, mRNA11885, mRNA11991, mRNA12202, mRNA12320, mRNA12375, mRNA12479, mRNA12630, mRNA12682, mRNA12722, mRNA13041, mRNA132, mRNA13223, mRNA13226, mRNA13291, mRNA13408, mRNA13411, mRNA13469, mRNA13505, mRNA13506,…	jg31.t1	STRG.10466.1.p3, STRG.10856.1.p1, STRG.111.1.p1, STRG.1218.1.p1, STRG.1427.1.p1, STRG.14878.1.p1, STRG.14888.1.p1, STRG.17092.1.p1, STRG.1788.1.p1, STRG.3078.1.p1, STRG.5590.1.p1, STRG.69.1.p1, STRG.7797.1.p1, STRG.7798.1.p1, STRG.8023.1.p1, STRG.8981.1.p1, STRG.9365.1.p1, STRG.9422.1.p1, STRG.9940.1.p1, STRG.9983.1.p3	TRINITY_DN10276_c0_g1_i2.p1, TRINITY_DN10936_c1_g1_i3.p1, TRINITY_DN11165_c1_g1_i8.p1, TRINITY_DN1432_c1_g1_i17.p1, TRINITY_DN1432_c1_g1_i6.p1, TRINITY_DN15489_c0_g1_i5.p1, TRINITY_DN19607_c0_g1_i3.p1, TRINITY_DN19647_c0_g2_i2.p1, TRINITY_DN2259_c0_g1_i10.p1, TRINITY_DN2775_c3_g1_i1.p1, TRINITY_DN278_c0_g1_i3.p1, TRINITY_DN27_c0_g1_i3.p1, TRINITY_DN2904_c2_g1_i1.p3, TRINITY_DN4719_c1_g1_i2.p1, TR…	NA
B_pusilla_U_linked_autosomal_paralogs	mRNA19130	jg32.t1	STRG.15204.1.p1	TRINITY_DN7127_c0_g1_i17.p1, TRINITY_DN7127_c0_g2_i1.p1	NA
B_pusilla_U_specific	NA	jg33.t1	NA	NA	NA

## Sheet: Table_S9
Table S9: Eggnogmapper annotatiion of B. pusilla (Finalnd, male strain) genes.
#query	seed_ortholog	evalue	score	eggNOG_OGs	max_annot_lvl	COG_category	Description	Preferred_name	GOs	EC	KEGG_ko	KEGG_Pathway	KEGG_Module	KEGG_Reaction	KEGG_rclass	BRITE	KEGG_TC	CAZy	BiGG_Reaction	PFAMs
mRNA1	3218.PP1S316_9V6.1	1.22e-106	321	2E0I5@1|root,2S7YF@2759|Eukaryota	2759|Eukaryota	O	DnaJ molecular chaperone homology domain	-	-	-	-	-	-	-	-	-	-	-	-	DnaJ
mRNA2	4155.Migut.H01846.1.p	7.02e-250	696	COG0133@1|root,KOG1395@2759|Eukaryota,37KSA@33090|Viridiplantae,3G7CZ@35493|Streptophyta,44FDY@71274|asterids	35493|Streptophyta	E	Tryptophan synthase	TSB2	GO:0000162,GO:0003674,GO:0003824,GO:0004834,GO:0005488,GO:0005515,GO:0005575,GO:0005622,GO:0005623,GO:0005737,GO:0005886,GO:0006082,GO:0006520,GO:0006568,GO:0006576,GO:0006586,GO:0006725,GO:0006807,GO:0006950,GO:0006970,GO:0006979,GO:0008150,GO:0008152,GO:0008652,GO:0009058,GO:0009072,GO:0009073,GO:0009308,GO:0009309,GO:0009507,GO:0009526,GO:0009532,GO:0009536,GO:0009570,GO:0009628,GO:0009651,GO:…	4.2.1.20	ko:K01696	ko00260,ko00400,ko01100,ko01110,ko01130,ko01230,map00260,map00400,map01100,map01110,map01130,map01230	M00023	R00674,R02340,R02722	RC00209,RC00210,RC00700,RC00701,RC02868	ko00000,ko00001,ko00002,ko01000	-	-	-	PALP
mRNA3	3218.PP1S101_174V6.1	2.1e-57	187	COG0051@1|root,KOG0900@2759|Eukaryota,37TXS@33090|Viridiplantae,3GI2G@35493|Streptophyta	35493|Streptophyta	J	30S ribosomal protein S10	-	GO:0003674,GO:0003735,GO:0005198,GO:0005575,GO:0005622,GO:0005623,GO:0005737,GO:0005739,GO:0005840,GO:0006412,GO:0006518,GO:0006807,GO:0008150,GO:0008152,GO:0009058,GO:0009059,GO:0009507,GO:0009532,GO:0009536,GO:0009570,GO:0009987,GO:0010467,GO:0015935,GO:0019538,GO:0032991,GO:0034641,GO:0034645,GO:0043043,GO:0043170,GO:0043226,GO:0043227,GO:0043228,GO:0043229,GO:0043231,GO:0043232,GO:0043603,GO:…	-	ko:K02946	ko03010,map03010	M00178,M00179	-	-	br01610,ko00000,ko00001,ko00002,ko03011	-	-	-	Ribosomal_S10
mRNA4	3218.PP1S101_174V6.1	1.87e-57	187	COG0051@1|root,KOG0900@2759|Eukaryota,37TXS@33090|Viridiplantae,3GI2G@35493|Streptophyta	35493|Streptophyta	J	30S ribosomal protein S10	-	GO:0003674,GO:0003735,GO:0005198,GO:0005575,GO:0005622,GO:0005623,GO:0005737,GO:0005739,GO:0005840,GO:0006412,GO:0006518,GO:0006807,GO:0008150,GO:0008152,GO:0009058,GO:0009059,GO:0009507,GO:0009532,GO:0009536,GO:0009570,GO:0009987,GO:0010467,GO:0015935,GO:0019538,GO:0032991,GO:0034641,GO:0034645,GO:0043043,GO:0043170,GO:0043226,GO:0043227,GO:0043228,GO:0043229,GO:0043231,GO:0043232,GO:0043603,GO:…	-	ko:K02946	ko03010,map03010	M00178,M00179	-	-	br01610,ko00000,ko00001,ko00002,ko03011	-	-	-	Ribosomal_S10
mRNA5	88036.EFJ06116	1.82e-100	322	KOG4711@1|root,KOG4711@2759|Eukaryota,37SAD@33090|Viridiplantae,3GCE3@35493|Streptophyta	35493|Streptophyta	S	aluminum-activated malate transporter	-	GO:0000325,GO:0003674,GO:0005215,GO:0005216,GO:0005253,GO:0005310,GO:0005342,GO:0005575,GO:0005622,GO:0005623,GO:0005737,GO:0005773,GO:0005774,GO:0006810,GO:0006811,GO:0006820,GO:0006835,GO:0008150,GO:0008509,GO:0008514,GO:0009705,GO:0009987,GO:0010118,GO:0015075,GO:0015103,GO:0015140,GO:0015267,GO:0015318,GO:0015556,GO:0015698,GO:0015711,GO:0015740,GO:0015743,GO:0015849,GO:0016020,GO:0022803,GO:…	-	-	-	-	-	-	-	-	-	-	ALMT
mRNA6	4641.GSMUA_Achr1P21400_001	2.52e-15	72.4	2D0BV@1|root,2SDK8@2759|Eukaryota,37XFI@33090|Viridiplantae,3GMGK@35493|Streptophyta,3M1TQ@4447|Liliopsida	35493|Streptophyta	S	Oligosaccaryltransferase	-	-	-	-	-	-	-	-	-	-	-	-	Ost4
mRNA7	3218.PP1S59_66V6.1	0	994	KOG1033@1|root,KOG1033@2759|Eukaryota,37N6B@33090|Viridiplantae,3G93A@35493|Streptophyta	35493|Streptophyta	J	SPA1-related	-	GO:0000151,GO:0003674,GO:0005488,GO:0005515,GO:0005575,GO:0005622,GO:0005623,GO:0008150,GO:0009314,GO:0009416,GO:0009628,GO:0009637,GO:0031461,GO:0032991,GO:0042802,GO:0044424,GO:0044464,GO:0050896,GO:0080008,GO:1902494,GO:1990234	2.3.2.27	ko:K10143	ko04115,ko04120,ko04712,map04115,map04120,map04712	-	-	-	ko00000,ko00001,ko01000,ko04121	-	-	-	Pkinase,WD40
mRNA8	3218.PP1S16_339V6.1	1.13e-199	583	2CMJY@1|root,2QQKZ@2759|Eukaryota,37V5R@33090|Viridiplantae,3GMUK@35493|Streptophyta	35493|Streptophyta	S	O-Glycosyl hydrolase family 30	-	-	-	-	-	-	-	-	-	-	-	-	Glyco_hydr_30_2
mRNA11	3218.PP1S43_166V6.1	0	1153	COG0008@1|root,KOG1148@2759|Eukaryota,37J2P@33090|Viridiplantae,3GDRY@35493|Streptophyta	35493|Streptophyta	J	Belongs to the class-I aminoacyl-tRNA synthetase family	-	-	6.1.1.18	ko:K01886	ko00970,ko01100,map00970,map01100	M00359,M00360	R03652	RC00055,RC00523	ko00000,ko00001,ko00002,ko01000,ko01007,ko03016	-	-	-	tRNA-synt_1c,tRNA-synt_1c_C,tRNA_synt_1c_R1,tRNA_synt_1c_R2
mRNA12	3218.PP1S43_166V6.1	0	1153	COG0008@1|root,KOG1148@2759|Eukaryota,37J2P@33090|Viridiplantae,3GDRY@35493|Streptophyta	35493|Streptophyta	J	Belongs to the class-I aminoacyl-tRNA synthetase family	-	-	6.1.1.18	ko:K01886	ko00970,ko01100,map00970,map01100	M00359,M00360	R03652	RC00055,RC00523	ko00000,ko00001,ko00002,ko01000,ko01007,ko03016	-	-	-	tRNA-synt_1c,tRNA-synt_1c_C,tRNA_synt_1c_R1,tRNA_synt_1c_R2
mRNA13	3218.PP1S23_38V6.3	1.91e-301	832	COG1012@1|root,KOG2450@2759|Eukaryota,37M7N@33090|Viridiplantae,3GF9P@35493|Streptophyta	35493|Streptophyta	C	Belongs to the aldehyde dehydrogenase family	AMADH2	GO:0001101,GO:0003674,GO:0003824,GO:0004029,GO:0005575,GO:0005618,GO:0005622,GO:0005623,GO:0005737,GO:0005777,GO:0005829,GO:0006950,GO:0006970,GO:0008150,GO:0008152,GO:0008802,GO:0009414,GO:0009415,GO:0009507,GO:0009516,GO:0009536,GO:0009628,GO:0009651,GO:0009719,GO:0009725,GO:0009737,GO:0009987,GO:0010033,GO:0010035,GO:0016491,GO:0016620,GO:0016903,GO:0030312,GO:0033554,GO:0033993,GO:0034059,GO:…	1.2.1.8	ko:K00130	ko00260,ko01100,map00260,map01100	M00555	R02565,R02566	RC00080	ko00000,ko00001,ko00002,ko01000	-	-	-	Aldedh
mRNA14	88036.EFJ21785	4.59e-117	357	COG0471@1|root,2QQ8W@2759|Eukaryota,37K26@33090|Viridiplantae,3G9CR@35493|Streptophyta	35493|Streptophyta	P	Dicarboxylate transporter 1	-	GO:0003674,GO:0005215,GO:0005310,GO:0005342,GO:0005575,GO:0005622,GO:0005623,GO:0005737,GO:0005739,GO:0006082,GO:0006520,GO:0006536,GO:0006541,GO:0006807,GO:0006810,GO:0006811,GO:0006820,GO:0006835,GO:0008150,GO:0008152,GO:0008509,GO:0008514,GO:0009064,GO:0009507,GO:0009526,GO:0009534,GO:0009536,GO:0009579,GO:0009605,GO:0009607,GO:0009624,GO:0009941,GO:0009987,GO:0015075,GO:0015131,GO:0015139,GO:…	-	-	-	-	-	-	-	-	-	-	Na_sulph_symp
mRNA15	3218.PP1S17_363V6.1	9.99e-303	839	COG0471@1|root,2QQ8W@2759|Eukaryota,37K26@33090|Viridiplantae,3G9CR@35493|Streptophyta	35493|Streptophyta	P	Dicarboxylate transporter 1	-	GO:0003674,GO:0005215,GO:0005310,GO:0005342,GO:0005575,GO:0005622,GO:0005623,GO:0005737,GO:0005739,GO:0006082,GO:0006520,GO:0006536,GO:0006541,GO:0006807,GO:0006810,GO:0006811,GO:0006820,GO:0006835,GO:0008150,GO:0008152,GO:0008509,GO:0008514,GO:0009064,GO:0009507,GO:0009526,GO:0009534,GO:0009536,GO:0009579,GO:0009605,GO:0009607,GO:0009624,GO:0009941,GO:0009987,GO:0015075,GO:0015131,GO:0015139,GO:…	-	-	-	-	-	-	-	-	-	-	Na_sulph_symp
mRNA19	88036.EFJ16368	2.48e-166	479	28KTS@1|root,2QTA1@2759|Eukaryota,37K08@33090|Viridiplantae,3GBNQ@35493|Streptophyta	35493|Streptophyta	S	isoform X1	-	-	-	-	-	-	-	-	-	-	-	-	CTP_transf_like
mRNA20	88036.EFJ16368	4.2e-167	479	28KTS@1|root,2QTA1@2759|Eukaryota,37K08@33090|Viridiplantae,3GBNQ@35493|Streptophyta	35493|Streptophyta	S	isoform X1	-	-	-	-	-	-	-	-	-	-	-	-	CTP_transf_like
mRNA21	88036.EFJ16368	4.05e-167	479	28KTS@1|root,2QTA1@2759|Eukaryota,37K08@33090|Viridiplantae,3GBNQ@35493|Streptophyta	35493|Streptophyta	S	isoform X1	-	-	-	-	-	-	-	-	-	-	-	-	CTP_transf_like
mRNA22	3218.PP1S69_150V6.1	6.7e-139	406	COG0697@1|root,KOG1581@2759|Eukaryota,37JV3@33090|Viridiplantae,3GG1S@35493|Streptophyta	35493|Streptophyta	G	UDP-galactose UDP-glucose transporter	-	GO:0000139,GO:0000295,GO:0003674,GO:0005215,GO:0005346,GO:0005575,GO:0005622,GO:0005623,GO:0005737,GO:0005783,GO:0005789,GO:0005794,GO:0006810,GO:0006811,GO:0006820,GO:0006862,GO:0008150,GO:0008509,GO:0008514,GO:0012505,GO:0015075,GO:0015215,GO:0015216,GO:0015605,GO:0015711,GO:0015748,GO:0015865,GO:0015868,GO:0015931,GO:0015932,GO:0016020,GO:0016021,GO:0022857,GO:0030173,GO:0030176,GO:0031090,GO:…	-	ko:K15276	-	-	-	-	ko00000,ko02000	2.A.7.11.2,2.A.7.11.3	-	-	UAA
mRNA23	38833.XP_003060798.1	2.99e-12	69.7	KOG4117@1|root,KOG4117@2759|Eukaryota,37WSD@33090|Viridiplantae,34NN6@3041|Chlorophyta	3041|Chlorophyta	KO	Heat shock factor binding protein 1	-	-	-	ko:K19765	ko04212,map04212	-	-	-	ko00000,ko00001	-	-	-	HSBP1
mRNA25	3218.PP1S84_22V6.1	3.98e-155	474	2CNCU@1|root,2QV9I@2759|Eukaryota,37NBF@33090|Viridiplantae,3GCC0@35493|Streptophyta	35493|Streptophyta	K	transcription factor	-	-	-	ko:K12126,ko:K16189	ko04075,ko04712,map04075,map04712	-	-	-	ko00000,ko00001,ko03000	-	-	-	HLH
mRNA26	3218.PP1S2_609V6.1	6.81e-29	104	2CK4W@1|root,2SAT2@2759|Eukaryota,37WUR@33090|Viridiplantae,3GKUS@35493|Streptophyta	35493|Streptophyta	S	Protein of unknown function (DUF3339)	-	-	-	-	-	-	-	-	-	-	-	-	DUF3339
mRNA27	3218.PP1S148_66V6.1	8.56e-146	445	2CN4V@1|root,2QTX0@2759|Eukaryota,37V10@33090|Viridiplantae,3GP9D@35493|Streptophyta	35493|Streptophyta	-	-	-	-	-	-	-	-	-	-	-	-	-	-	-
mRNA28	3641.EOY29752	1.13e-15	82.8	KOG1947@1|root,KOG1947@2759|Eukaryota,37TIX@33090|Viridiplantae,3GH49@35493|Streptophyta	35493|Streptophyta	S	F-box LRR-repeat protein	-	-	-	ko:K10268	-	-	-	-	ko00000,ko04121	-	-	-	LRR_6
mRNA29	3218.PP1S63_47V6.1	1.66e-17	90.1	2CPYN@1|root,2R37Y@2759|Eukaryota,37XXM@33090|Viridiplantae	33090|Viridiplantae	-	-	-	-	-	ko:K19720	ko04611,ko04926,ko04933,ko04974,ko05146,map04611,map04926,map04933,map04974,map05146	-	-	-	ko00000,ko00001,ko00536	-	-	-	-
mRNA30	88036.EFJ14235	2.2e-66	215	28JI6@1|root,2QRXD@2759|Eukaryota,37IM4@33090|Viridiplantae,3G8KP@35493|Streptophyta	35493|Streptophyta	K	transcription factor	-	GO:0003674,GO:0003700,GO:0005575,GO:0005622,GO:0005623,GO:0005634,GO:0006355,GO:0006950,GO:0007154,GO:0007275,GO:0008150,GO:0008152,GO:0009058,GO:0009267,GO:0009605,GO:0009653,GO:0009718,GO:0009812,GO:0009813,GO:0009888,GO:0009889,GO:0009987,GO:0009991,GO:0010015,GO:0010053,GO:0010054,GO:0010468,GO:0010556,GO:0016036,GO:0019219,GO:0019222,GO:0021700,GO:0022622,GO:0030154,GO:0031323,GO:0031326,GO:…	-	-	-	-	-	-	-	-	-	-	HLH
mRNA31	3218.PP1S124_4V6.1	2.02e-95	303	COG1643@1|root,KOG0922@2759|Eukaryota,37I67@33090|Viridiplantae,3GFWJ@35493|Streptophyta	35493|Streptophyta	A	ATP-dependent RNA helicase	-	GO:0003674,GO:0003676,GO:0003723,GO:0003724,GO:0003824,GO:0004004,GO:0004386,GO:0005488,GO:0005575,GO:0005622,GO:0005623,GO:0005634,GO:0005730,GO:0005737,GO:0006139,GO:0006396,GO:0006725,GO:0006807,GO:0008026,GO:0008150,GO:0008152,GO:0008186,GO:0009987,GO:0010467,GO:0016070,GO:0016462,GO:0016787,GO:0016817,GO:0016818,GO:0016887,GO:0017111,GO:0031974,GO:0031981,GO:0034641,GO:0042623,GO:0043170,GO:…	3.6.4.13	ko:K12818	ko03040,map03040	-	-	-	ko00000,ko00001,ko01000,ko03041	-	-	-	AAA_22,DEAD,HA2,Helicase_C,OB_NTP_bind
mRNA33	4513.MLOC_74199.2	2.05e-10	61.6	COG1643@1|root,KOG0922@2759|Eukaryota,37I67@33090|Viridiplantae,3GFWJ@35493|Streptophyta,3KNU0@4447|Liliopsida,3I5EM@38820|Poales	35493|Streptophyta	A	Helicase associated domain (HA2) Add an annotation	-	GO:0003674,GO:0003676,GO:0003723,GO:0003724,GO:0003824,GO:0004004,GO:0004386,GO:0005488,GO:0005575,GO:0005622,GO:0005623,GO:0005634,GO:0005730,GO:0005737,GO:0006139,GO:0006396,GO:0006725,GO:0006807,GO:0008026,GO:0008150,GO:0008152,GO:0008186,GO:0009987,GO:0010467,GO:0016070,GO:0016462,GO:0016787,GO:0016817,GO:0016818,GO:0016887,GO:0017111,GO:0031974,GO:0031981,GO:0034641,GO:0042623,GO:0043170,GO:…	3.6.4.13	ko:K12818	ko03040,map03040	-	-	-	ko00000,ko00001,ko01000,ko03041	-	-	-	AAA_22,DEAD,HA2,Helicase_C,OB_NTP_bind
mRNA48	3218.PP1S99_150V6.1	2.46e-146	424	COG0672@1|root,2QQWE@2759|Eukaryota,37X5P@33090|Viridiplantae	33090|Viridiplantae	P	iron permease	FTR1	-	-	ko:K07243	-	-	-	-	ko00000,ko02000	2.A.108.1,2.A.108.2	-	-	FTR1
mRNA49	3218.PP1S99_150V6.1	2.28e-146	424	COG0672@1|root,2QQWE@2759|Eukaryota,37X5P@33090|Viridiplantae	33090|Viridiplantae	P	iron permease	FTR1	-	-	ko:K07243	-	-	-	-	ko00000,ko02000	2.A.108.1,2.A.108.2	-	-	FTR1
mRNA52	4432.XP_010277858.1	3.02e-127	389	COG2801@1|root,KOG0017@2759|Eukaryota,37M4T@33090|Viridiplantae,3G733@35493|Streptophyta	35493|Streptophyta	G	May be involved in modulation of pathogen defense and leaf cell death	-	-	-	ko:K08472	-	-	-	-	ko00000,ko04030	-	-	-	Mlo
mRNA56	88036.EFJ29045	1.49e-113	341	KOG1558@1|root,KOG1558@2759|Eukaryota,37QKB@33090|Viridiplantae,3G9RN@35493|Streptophyta	35493|Streptophyta	P	zinc transporter	-	GO:0000041,GO:0003674,GO:0005215,GO:0005381,GO:0005385,GO:0005575,GO:0005622,GO:0005623,GO:0005737,GO:0005773,GO:0005774,GO:0005886,GO:0006810,GO:0006811,GO:0006812,GO:0006826,GO:0006829,GO:0008150,GO:0008324,GO:0009605,GO:0009607,GO:0009624,GO:0010035,GO:0010038,GO:0010043,GO:0015075,GO:0015318,GO:0016020,GO:0022857,GO:0022890,GO:0030001,GO:0031090,GO:0034220,GO:0034755,GO:0042221,GO:0043207,GO:…	-	ko:K14709	-	-	-	-	ko00000,ko02000	2.A.5.1,2.A.5.3,2.A.5.6	-	-	Zip
mRNA60	88036.EFJ29045	4.83e-110	332	KOG1558@1|root,KOG1558@2759|Eukaryota,37QKB@33090|Viridiplantae,3G9RN@35493|Streptophyta	35493|Streptophyta	P	zinc transporter	-	GO:0000041,GO:0003674,GO:0005215,GO:0005381,GO:0005385,GO:0005575,GO:0005622,GO:0005623,GO:0005737,GO:0005773,GO:0005774,GO:0005886,GO:0006810,GO:0006811,GO:0006812,GO:0006826,GO:0006829,GO:0008150,GO:0008324,GO:0009605,GO:0009607,GO:0009624,GO:0010035,GO:0010038,GO:0010043,GO:0015075,GO:0015318,GO:0016020,GO:0022857,GO:0022890,GO:0030001,GO:0031090,GO:0034220,GO:0034755,GO:0042221,GO:0043207,GO:…	-	ko:K14709	-	-	-	-	ko00000,ko02000	2.A.5.1,2.A.5.3,2.A.5.6	-	-	Zip
mRNA62	88036.EFJ27638	2.34e-27	113	COG3338@1|root,KOG0382@2759|Eukaryota,37SDA@33090|Viridiplantae,3GF18@35493|Streptophyta	35493|Streptophyta	P	carbonic anhydrase	-	-	4.2.1.1	ko:K01674	ko00910,map00910	-	R00132,R10092	RC02807	ko00000,ko00001,ko01000	-	-	-	Carb_anhydrase
mRNA64	3649.evm.model.supercontig_311.9	4.3e-29	115	COG3338@1|root,KOG0382@2759|Eukaryota,37SDA@33090|Viridiplantae,3GF18@35493|Streptophyta,3HVZ7@3699|Brassicales	35493|Streptophyta	P	alpha carbonic anhydrase	-	GO:0005575,GO:0008150,GO:0010033,GO:0010037,GO:0016020,GO:0042221,GO:0042493,GO:0050896,GO:0072347,GO:1901700	4.2.1.1	ko:K01674	ko00910,map00910	-	R00132,R10092	RC02807	ko00000,ko00001,ko01000	-	-	-	Carb_anhydrase
mRNA65	3988.XP_002518444.1	2.16e-65	231	28KH1@1|root,2QSY8@2759|Eukaryota,37P2H@33090|Viridiplantae,3GDXC@35493|Streptophyta,4JJ8V@91835|fabids	35493|Streptophyta	K	WRKY transcription factor	WRKY6	GO:0001067,GO:0003674,GO:0003676,GO:0003677,GO:0003700,GO:0005488,GO:0006355,GO:0006950,GO:0007154,GO:0008150,GO:0009267,GO:0009605,GO:0009889,GO:0009890,GO:0009892,GO:0009987,GO:0009991,GO:0010033,GO:0010036,GO:0010200,GO:0010243,GO:0010468,GO:0010556,GO:0010558,GO:0010605,GO:0010629,GO:0016036,GO:0019219,GO:0019222,GO:0031323,GO:0031324,GO:0031326,GO:0031327,GO:0031667,GO:0031668,GO:0031669,GO:…	-	-	-	-	-	-	-	-	-	-	WRKY
mRNA66	4113.PGSC0003DMT400056725	3.95e-63	224	28KH1@1|root,2QSY8@2759|Eukaryota,37P2H@33090|Viridiplantae,3GC2E@35493|Streptophyta,44SQZ@71274|asterids	35493|Streptophyta	K	Transcription factor	WRKY47	GO:0003674,GO:0003700,GO:0006355,GO:0008150,GO:0009889,GO:0010468,GO:0010556,GO:0019219,GO:0019222,GO:0031323,GO:0031326,GO:0050789,GO:0050794,GO:0051171,GO:0051252,GO:0060255,GO:0065007,GO:0080090,GO:0140110,GO:1903506,GO:2000112,GO:2001141	-	-	-	-	-	-	-	-	-	-	WRKY
mRNA69	3218.PP1S69_223V6.1	3.31e-166	477	COG3239@1|root,2QQQ2@2759|Eukaryota,37JVP@33090|Viridiplantae,3GB8X@35493|Streptophyta	35493|Streptophyta	I	omega-3 fatty acid desaturase	-	-	1.14.19.25,1.14.19.35,1.14.19.36	ko:K10257	-	-	-	-	ko00000,ko01000,ko01004	-	-	-	DUF3474,FA_desaturase
mRNA73	88036.EFJ35743	6.87e-78	250	KOG3178@1|root,KOG3178@2759|Eukaryota,37PBP@33090|Viridiplantae,3GGBD@35493|Streptophyta	35493|Streptophyta	S	Belongs to the class I-like SAM-binding methyltransferase superfamily. Cation-independent O- methyltransferase family	-	-	2.1.1.117,2.1.1.68	ko:K13066,ko:K13397	ko00940,ko00950,ko01100,ko01110,map00940,map00950,map01100,map01110	M00039	R02379,R03366,R03835,R06574,R06575,R06576,R06577	RC00003,RC00392	ko00000,ko00001,ko00002,ko01000	-	-	-	Dimerisation,Methyltransf_2
mRNA74	4098.XP_009612686.1	3.8e-62	208	28IZV@1|root,2QRBN@2759|Eukaryota,37Q1I@33090|Viridiplantae,3GD5S@35493|Streptophyta,44CEK@71274|asterids	35493|Streptophyta	S	methylesterase 11	-	-	-	-	-	-	-	-	-	-	-	-	Abhydrolase_1,Abhydrolase_6
mRNA76	88036.EFJ08084	3.62e-57	192	2AAJE@1|root,2RYM9@2759|Eukaryota,37TQ4@33090|Viridiplantae,3GHYM@35493|Streptophyta	35493|Streptophyta	S	Uncharacterized protein conserved in bacteria (DUF2062)	-	-	-	-	-	-	-	-	-	-	-	-	DUF2062
mRNA77	13333.ERM98017	3.9e-85	273	28K8K@1|root,2QSP9@2759|Eukaryota,37RZM@33090|Viridiplantae,3GD57@35493|Streptophyta	35493|Streptophyta	S	Neprosin	-	-	-	-	-	-	-	-	-	-	-	-	Neprosin,Neprosin_AP
mRNA82	42345.XP_008804905.1	0	1573	COG0474@1|root,KOG0205@2759|Eukaryota,37I59@33090|Viridiplantae,3GG2J@35493|Streptophyta,3KXRV@4447|Liliopsida	35493|Streptophyta	P	plasma membrane ATPase	-	GO:0005575,GO:0005623,GO:0005886,GO:0016020,GO:0044464,GO:0071944	3.6.3.6	ko:K01535	ko00190,map00190	-	-	-	ko00000,ko00001,ko01000	3.A.3.3	-	-	Cation_ATPase_N,E1-E2_ATPase,Hydrolase
mRNA83	3218.PP1S321_30V6.1	0	1557	COG0474@1|root,KOG0205@2759|Eukaryota,37I59@33090|Viridiplantae,3GG2J@35493|Streptophyta	35493|Streptophyta	P	plasma membrane ATPase	-	GO:0003674,GO:0003824,GO:0005215,GO:0005575,GO:0005622,GO:0005623,GO:0005737,GO:0005773,GO:0005774,GO:0005886,GO:0006810,GO:0006811,GO:0006812,GO:0008150,GO:0008324,GO:0008553,GO:0015075,GO:0015077,GO:0015078,GO:0015318,GO:0015399,GO:0015405,GO:0015662,GO:0015672,GO:0016020,GO:0016462,GO:0016787,GO:0016817,GO:0016818,GO:0016887,GO:0017111,GO:0019829,GO:0022804,GO:0022853,GO:0022857,GO:0022890,GO:…	3.6.3.6	ko:K01535	ko00190,map00190	-	-	-	ko00000,ko00001,ko01000	3.A.3.3	-	-	Cation_ATPase_N,E1-E2_ATPase,Hydrolase
mRNA84	3218.PP1S6_11V6.1	0	1551	COG0474@1|root,KOG0205@2759|Eukaryota,37I59@33090|Viridiplantae,3GG2J@35493|Streptophyta	35493|Streptophyta	P	plasma membrane ATPase	-	GO:0003674,GO:0003824,GO:0005215,GO:0005575,GO:0005622,GO:0005623,GO:0005737,GO:0005773,GO:0005774,GO:0005886,GO:0006810,GO:0006811,GO:0006812,GO:0008150,GO:0008324,GO:0008553,GO:0015075,GO:0015077,GO:0015078,GO:0015318,GO:0015399,GO:0015405,GO:0015662,GO:0015672,GO:0016020,GO:0016462,GO:0016787,GO:0016817,GO:0016818,GO:0016887,GO:0017111,GO:0019829,GO:0022804,GO:0022853,GO:0022857,GO:0022890,GO:…	3.6.3.6	ko:K01535	ko00190,map00190	-	-	-	ko00000,ko00001,ko01000	3.A.3.3	-	-	Cation_ATPase_N,E1-E2_ATPase,Hydrolase
mRNA85	88036.EFJ24330	7.24e-145	421	COG1957@1|root,KOG2938@2759|Eukaryota,37HXM@33090|Viridiplantae,3GC13@35493|Streptophyta	35493|Streptophyta	F	uridine nucleosidase 2	-	GO:0003674,GO:0003824,GO:0005575,GO:0005622,GO:0005623,GO:0005737,GO:0005829,GO:0006139,GO:0006148,GO:0006152,GO:0006725,GO:0006807,GO:0007275,GO:0007568,GO:0008150,GO:0008152,GO:0008194,GO:0008477,GO:0009056,GO:0009116,GO:0009119,GO:0009164,GO:0009987,GO:0010150,GO:0016740,GO:0016757,GO:0016758,GO:0016787,GO:0016798,GO:0016799,GO:0019439,GO:0032501,GO:0032502,GO:0034641,GO:0034655,GO:0034656,GO:…	3.2.2.3	ko:K01240	ko00240,ko00760,map00240,map00760	-	R01080,R01273,R10046	RC00033,RC00063,RC00318,RC00485	ko00000,ko00001,ko01000	-	-	-	IU_nuc_hydro
mRNA86	3880.AET01260	9.74e-40	161	KOG1192@1|root,KOG1192@2759|Eukaryota,37M0D@33090|Viridiplantae	33090|Viridiplantae	CG	Belongs to the UDP-glycosyltransferase family	-	-	2.4.1.218	ko:K08237	-	-	-	-	ko00000,ko01000,ko01003	-	GT1	-	UDPGT
mRNA87	13333.ERN07358	0	1556	COG0474@1|root,KOG0205@2759|Eukaryota,37I59@33090|Viridiplantae,3GG2J@35493|Streptophyta	35493|Streptophyta	P	plasma membrane ATPase	-	GO:0005575,GO:0005623,GO:0005886,GO:0016020,GO:0044464,GO:0071944	3.6.3.6	ko:K01535	ko00190,map00190	-	-	-	ko00000,ko00001,ko01000	3.A.3.3	-	-	Cation_ATPase_N,E1-E2_ATPase,Hydrolase
mRNA90	3218.PP1S292_10V6.1	0	963	KOG2184@1|root,KOG2184@2759|Eukaryota,37QZT@33090|Viridiplantae,3GGJ3@35493|Streptophyta	35493|Streptophyta	A	tuftelin-interacting protein	-	GO:0000228,GO:0000375,GO:0000377,GO:0000390,GO:0000398,GO:0000781,GO:0000784,GO:0003674,GO:0005488,GO:0005575,GO:0005576,GO:0005622,GO:0005623,GO:0005634,GO:0005654,GO:0005681,GO:0005684,GO:0005694,GO:0005730,GO:0005737,GO:0006139,GO:0006396,GO:0006397,GO:0006725,GO:0006807,GO:0008150,GO:0008152,GO:0008380,GO:0009987,GO:0010467,GO:0016043,GO:0016070,GO:0016071,GO:0016604,GO:0016607,GO:0022411,GO:…	-	ko:K13103	-	-	-	-	ko00000,ko03041	-	-	-	G-patch,GCFC,TIP_N
mRNA91	3218.PP1S292_10V6.1	0	963	KOG2184@1|root,KOG2184@2759|Eukaryota,37QZT@33090|Viridiplantae,3GGJ3@35493|Streptophyta	35493|Streptophyta	A	tuftelin-interacting protein	-	GO:0000228,GO:0000375,GO:0000377,GO:0000390,GO:0000398,GO:0000781,GO:0000784,GO:0003674,GO:0005488,GO:0005575,GO:0005576,GO:0005622,GO:0005623,GO:0005634,GO:0005654,GO:0005681,GO:0005684,GO:0005694,GO:0005730,GO:0005737,GO:0006139,GO:0006396,GO:0006397,GO:0006725,GO:0006807,GO:0008150,GO:0008152,GO:0008380,GO:0009987,GO:0010467,GO:0016043,GO:0016070,GO:0016071,GO:0016604,GO:0016607,GO:0022411,GO:…	-	ko:K13103	-	-	-	-	ko00000,ko03041	-	-	-	G-patch,GCFC,TIP_N
mRNA92	3218.PP1S47_210V6.1	2.11e-61	209	COG2268@1|root,KOG2668@2759|Eukaryota,37KVF@33090|Viridiplantae,3G907@35493|Streptophyta	35493|Streptophyta	UZ	Flotillin-like protein	-	-	-	ko:K07192	ko04910,map04910	-	-	-	ko00000,ko00001,ko03036,ko04131,ko04147	-	-	-	Band_7
mRNA93	3218.PP1S47_210V6.1	9.6e-94	295	COG2268@1|root,KOG2668@2759|Eukaryota,37KVF@33090|Viridiplantae,3G907@35493|Streptophyta	35493|Streptophyta	UZ	Flotillin-like protein	-	-	-	ko:K07192	ko04910,map04910	-	-	-	ko00000,ko00001,ko03036,ko04131,ko04147	-	-	-	Band_7
mRNA95	3218.PP1S47_210V6.1	7.55e-115	348	COG2268@1|root,KOG2668@2759|Eukaryota,37KVF@33090|Viridiplantae,3G907@35493|Streptophyta	35493|Streptophyta	UZ	Flotillin-like protein	-	-	-	ko:K07192	ko04910,map04910	-	-	-	ko00000,ko00001,ko03036,ko04131,ko04147	-	-	-	Band_7
mRNA99	88036.EFJ36382	2.56e-35	137	COG5059@1|root,KOG0239@2759|Eukaryota,37JGY@33090|Viridiplantae,3GANA@35493|Streptophyta	35493|Streptophyta	Z	Belongs to the TRAFAC class myosin-kinesin ATPase superfamily. Kinesin family	-	GO:0000003,GO:0000212,GO:0000226,GO:0000280,GO:0003674,GO:0003774,GO:0003777,GO:0003824,GO:0005488,GO:0005515,GO:0005575,GO:0005622,GO:0005623,GO:0005634,GO:0005737,GO:0005819,GO:0005856,GO:0005871,GO:0005872,GO:0005874,GO:0005875,GO:0005876,GO:0006928,GO:0006996,GO:0007010,GO:0007017,GO:0007018,GO:0007049,GO:0007051,GO:0007053,GO:0007140,GO:0007276,GO:0008017,GO:0008092,GO:0008150,GO:0008569,GO:…	-	ko:K10405	-	-	-	-	ko00000,ko03036,ko04812	-	-	-	Kinesin,Microtub_bd
mRNA103	4641.GSMUA_AchrUn_randomP00670_001	2.05e-167	483	KOG0674@1|root,KOG0674@2759|Eukaryota,37RM7@33090|Viridiplantae,3G8M6@35493|Streptophyta,3KNP1@4447|Liliopsida	35493|Streptophyta	O	Calreticulin family	-	GO:0002218,GO:0002253,GO:0002376,GO:0002682,GO:0002684,GO:0005575,GO:0005622,GO:0005623,GO:0005737,GO:0005783,GO:0005789,GO:0006457,GO:0006950,GO:0006952,GO:0006955,GO:0007154,GO:0007165,GO:0008150,GO:0008152,GO:0008219,GO:0009605,GO:0009607,GO:0009617,GO:0009626,GO:0009812,GO:0009987,GO:0010204,GO:0012501,GO:0012505,GO:0016020,GO:0023052,GO:0031347,GO:0031349,GO:0031984,GO:0033554,GO:0034050,GO:…	-	ko:K08057	ko04141,ko04145,ko04612,ko05142,ko05166,map04141,map04145,map04612,map05142,map05166	-	-	-	ko00000,ko00001,ko03110,ko04091	-	-	-	Calreticulin
mRNA109	88036.EFJ14056	4.82e-77	258	COG0515@1|root,2QUXB@2759|Eukaryota,37PXV@33090|Viridiplantae,3GC81@35493|Streptophyta	35493|Streptophyta	T	serine threonine-protein kinase	-	GO:0003674,GO:0003824,GO:0004672,GO:0004674,GO:0005488,GO:0005515,GO:0005516,GO:0005575,GO:0005623,GO:0005886,GO:0006464,GO:0006468,GO:0006793,GO:0006796,GO:0006807,GO:0008150,GO:0008152,GO:0009987,GO:0016020,GO:0016301,GO:0016310,GO:0016740,GO:0016772,GO:0016773,GO:0019538,GO:0019899,GO:0031625,GO:0036211,GO:0043170,GO:0043412,GO:0044237,GO:0044238,GO:0044260,GO:0044267,GO:0044389,GO:0044464,GO:…	2.7.11.1	ko:K04733	ko04010,ko04064,ko04620,ko04621,ko04624,ko04722,ko05133,ko05140,ko05142,ko05145,ko05152,ko05162,ko05164,map04010,map04064,map04620,map04621,map04624,map04722,map05133,map05140,map05142,map05145,map05152,map05162,map05164	M00686	-	-	ko00000,ko00001,ko00002,ko01000,ko01001	-	-	-	B_lectin,PAN_2,Pkinase,Pkinase_Tyr
mRNA110	997346.HMPREF9374_1243	4.48e-186	547	COG3387@1|root,COG3387@2|Bacteria,1TR12@1239|Firmicutes,4HD33@91061|Bacilli,27CHM@186824|Thermoactinomycetaceae	91061|Bacilli	G	Glycosyl hydrolases family 15	-	-	-	-	-	-	-	-	-	-	-	-	Glyco_hydro_15
mRNA112	218851.Aquca_052_00026.1	1.73e-250	699	COG0004@1|root,KOG0682@2759|Eukaryota,37HMQ@33090|Viridiplantae,3G76X@35493|Streptophyta	35493|Streptophyta	P	ammonium transporter	-	-	-	ko:K03320	-	-	-	-	ko00000,ko02000	1.A.11	-	-	Ammonium_transp
mRNA116	4572.TRIUR3_19090-P1	4.73e-45	164	KOG1192@1|root,KOG1192@2759|Eukaryota,37M79@33090|Viridiplantae,3GDB3@35493|Streptophyta,3KQ23@4447|Liliopsida,3IBTK@38820|Poales	35493|Streptophyta	CG	Belongs to the UDP-glycosyltransferase family	-	-	-	-	-	-	-	-	-	-	-	-	UDPGT
mRNA117	4558.Sb09g026740.1	9.31e-45	170	KOG1192@1|root,KOG1192@2759|Eukaryota,37RNU@33090|Viridiplantae,3GP2Y@35493|Streptophyta,3M228@4447|Liliopsida,3IKYG@38820|Poales	35493|Streptophyta	CG	Belongs to the UDP-glycosyltransferase family	-	-	-	-	-	-	-	-	-	-	-	-	UDPGT
mRNA118	3218.PP1S155_112V6.1	1.75e-200	576	COG0793@1|root,2QQVV@2759|Eukaryota,37M5D@33090|Viridiplantae,3GFT6@35493|Streptophyta	35493|Streptophyta	M	peptidase	-	GO:0003674,GO:0003824,GO:0004175,GO:0005575,GO:0006508,GO:0006807,GO:0008150,GO:0008152,GO:0008233,GO:0016020,GO:0016787,GO:0019538,GO:0043170,GO:0044238,GO:0070011,GO:0071704,GO:0140096,GO:1901564	3.4.21.102	ko:K03797	-	-	-	-	ko00000,ko01000,ko01002	-	-	-	PDZ,PDZ_2,Peptidase_S41
mRNA121	161934.XP_010672437.1	7.16e-41	155	2CMD9@1|root,2QQ0U@2759|Eukaryota,37HJ0@33090|Viridiplantae,3GG6Y@35493|Streptophyta	35493|Streptophyta	S	Protein of unknown function (DUF2985)	-	-	-	-	-	-	-	-	-	-	-	-	DUF2985,PLAC8
mRNA122	161934.XP_010672437.1	3.93e-39	149	2CMD9@1|root,2QQ0U@2759|Eukaryota,37HJ0@33090|Viridiplantae,3GG6Y@35493|Streptophyta	35493|Streptophyta	S	Protein of unknown function (DUF2985)	-	-	-	-	-	-	-	-	-	-	-	-	DUF2985,PLAC8
mRNA124	3218.PP1S37_40V6.1	1.27e-182	527	COG1914@1|root,KOG1291@2759|Eukaryota,37I3K@33090|Viridiplantae,3G9ZW@35493|Streptophyta	35493|Streptophyta	P	Metal transporter	-	GO:0000041,GO:0003674,GO:0005215,GO:0005381,GO:0005384,GO:0005575,GO:0005623,GO:0005886,GO:0006810,GO:0006811,GO:0006812,GO:0006826,GO:0006828,GO:0008150,GO:0008324,GO:0015075,GO:0015086,GO:0015318,GO:0015691,GO:0016020,GO:0022857,GO:0022890,GO:0030001,GO:0034220,GO:0034755,GO:0042592,GO:0044464,GO:0046873,GO:0046915,GO:0048878,GO:0050801,GO:0051179,GO:0051234,GO:0055065,GO:0055071,GO:0055076,GO:…	-	ko:K03322,ko:K09775,ko:K21398	ko04142,ko04216,ko04978,map04142,map04216,map04978	-	-	-	ko00000,ko00001,ko02000	2.A.55.2.1,2.A.55.2.2,2.A.55.2.6,2.A.55.3	-	-	Nramp
mRNA129	13333.ERN15067	1.12e-35	135	COG3670@1|root,KOG1285@2759|Eukaryota,37NRS@33090|Viridiplantae,3G72B@35493|Streptophyta	35493|Streptophyta	Q	Carotenoid 910(9'10')-cleavage dioxygenase	-	-	-	ko:K11159	-	-	-	-	ko00000	-	-	-	RPE65
mRNA130	29760.VIT_04s0008g03510.t01	2.24e-140	426	COG3670@1|root,KOG1285@2759|Eukaryota,37NRS@33090|Viridiplantae,3G72B@35493|Streptophyta	35493|Streptophyta	Q	Carotenoid 910(9'10')-cleavage dioxygenase	-	-	-	-	-	-	-	-	-	-	-	-	RPE65
mRNA131	42374.XP_002419129.1	2.33e-09	66.6	COG2801@1|root,KOG0017@2759|Eukaryota,38F42@33154|Opisthokonta,3NVKU@4751|Fungi	4751|Fungi	Z	retrotransposable element tf2 155 kda protein type 1-like	-	-	-	-	-	-	-	-	-	-	-	-	RVT_1,rve
mRNA132	102107.XP_008220103.1	1.32e-51	188	COG3670@1|root,KOG1285@2759|Eukaryota,37NRS@33090|Viridiplantae,3G72B@35493|Streptophyta,4JDDJ@91835|fabids	35493|Streptophyta	Q	Carotenoid 9,10(9',10')-cleavage dioxygenase 1-like	-	-	-	ko:K11159	-	-	-	-	ko00000	-	-	-	RPE65
mRNA142	3218.PP1S313_104V6.1	0	1304	KOG1107@1|root,KOG1107@2759|Eukaryota,37J69@33090|Viridiplantae,3G92K@35493|Streptophyta	35493|Streptophyta	U	Plays a role in vesicular protein sorting	-	GO:0003674,GO:0005215,GO:0005575,GO:0005622,GO:0005623,GO:0005737,GO:0005768,GO:0005770,GO:0006810,GO:0006886,GO:0008104,GO:0008150,GO:0008565,GO:0012505,GO:0015031,GO:0015833,GO:0016020,GO:0016192,GO:0016197,GO:0016482,GO:0030904,GO:0031410,GO:0031982,GO:0032991,GO:0033036,GO:0034613,GO:0042147,GO:0042886,GO:0043226,GO:0043227,GO:0043229,GO:0044424,GO:0044425,GO:0044444,GO:0044464,GO:0045184,GO:…	-	ko:K18468	ko04144,map04144	-	-	-	ko00000,ko00001,ko04131	-	-	-	Vps35
mRNA143	88036.EFJ20087	3.09e-181	511	COG0697@1|root,KOG1581@2759|Eukaryota,37PJB@33090|Viridiplantae,3GA1F@35493|Streptophyta	35493|Streptophyta	G	UDP-galactose UDP-glucose transporter	-	GO:0000139,GO:0003674,GO:0005215,GO:0005338,GO:0005459,GO:0005460,GO:0005575,GO:0005622,GO:0005623,GO:0005737,GO:0005783,GO:0005789,GO:0005794,GO:0006810,GO:0006811,GO:0006820,GO:0006950,GO:0006986,GO:0007154,GO:0007165,GO:0007275,GO:0008150,GO:0008509,GO:0008514,GO:0009553,GO:0009555,GO:0009987,GO:0010033,GO:0012505,GO:0015075,GO:0015165,GO:0015711,GO:0015780,GO:0015786,GO:0015931,GO:0015932,GO:…	-	ko:K15275	-	-	-	-	ko00000,ko02000	2.A.7.11.1,2.A.7.11.4	-	-	UAA
mRNA144	88036.EFJ20087	2.44e-181	511	COG0697@1|root,KOG1581@2759|Eukaryota,37PJB@33090|Viridiplantae,3GA1F@35493|Streptophyta	35493|Streptophyta	G	UDP-galactose UDP-glucose transporter	-	GO:0000139,GO:0003674,GO:0005215,GO:0005338,GO:0005459,GO:0005460,GO:0005575,GO:0005622,GO:0005623,GO:0005737,GO:0005783,GO:0005789,GO:0005794,GO:0006810,GO:0006811,GO:0006820,GO:0006950,GO:0006986,GO:0007154,GO:0007165,GO:0007275,GO:0008150,GO:0008509,GO:0008514,GO:0009553,GO:0009555,GO:0009987,GO:0010033,GO:0012505,GO:0015075,GO:0015165,GO:0015711,GO:0015780,GO:0015786,GO:0015931,GO:0015932,GO:…	-	ko:K15275	-	-	-	-	ko00000,ko02000	2.A.7.11.1,2.A.7.11.4	-	-	UAA
mRNA145	3649.evm.model.supercontig_183.26	1.04e-159	454	COG0697@1|root,KOG1581@2759|Eukaryota,37PJB@33090|Viridiplantae,3GA1F@35493|Streptophyta,3HN3T@3699|Brassicales	35493|Streptophyta	G	UDP-galactose UDP-glucose transporter	-	GO:0000139,GO:0003674,GO:0005215,GO:0005338,GO:0005459,GO:0005460,GO:0005575,GO:0005622,GO:0005623,GO:0005737,GO:0005783,GO:0005789,GO:0005794,GO:0006810,GO:0006811,GO:0006820,GO:0006950,GO:0006986,GO:0007154,GO:0007165,GO:0007275,GO:0008150,GO:0008509,GO:0008514,GO:0009553,GO:0009555,GO:0009987,GO:0010033,GO:0012505,GO:0015075,GO:0015165,GO:0015711,GO:0015780,GO:0015786,GO:0015931,GO:0015932,GO:…	-	ko:K15275	-	-	-	-	ko00000,ko02000	2.A.7.11.1,2.A.7.11.4	-	-	UAA
mRNA146	88036.EFJ19375	2.13e-88	291	COG4886@1|root,2QQCM@2759|Eukaryota,37SW5@33090|Viridiplantae,3G73R@35493|Streptophyta	35493|Streptophyta	T	LRR receptor-like serine threonine-protein kinase	-	GO:0002215,GO:0005575,GO:0005622,GO:0005623,GO:0005737,GO:0005739,GO:0005886,GO:0006950,GO:0006952,GO:0007275,GO:0008150,GO:0009791,GO:0009825,GO:0009845,GO:0009987,GO:0016020,GO:0016049,GO:0032501,GO:0032502,GO:0040007,GO:0043226,GO:0043227,GO:0043229,GO:0043231,GO:0044424,GO:0044444,GO:0044464,GO:0048856,GO:0050896,GO:0071944,GO:0090351	-	-	-	-	-	-	-	-	-	-	LRRNT_2,LRR_1,LRR_6,LRR_8,Pkinase
mRNA149	88036.EFJ19375	1.22e-137	453	COG4886@1|root,2QQCM@2759|Eukaryota,37SW5@33090|Viridiplantae,3G73R@35493|Streptophyta	35493|Streptophyta	T	LRR receptor-like serine threonine-protein kinase	-	GO:0002215,GO:0005575,GO:0005622,GO:0005623,GO:0005737,GO:0005739,GO:0005886,GO:0006950,GO:0006952,GO:0007275,GO:0008150,GO:0009791,GO:0009825,GO:0009845,GO:0009987,GO:0016020,GO:0016049,GO:0032501,GO:0032502,GO:0040007,GO:0043226,GO:0043227,GO:0043229,GO:0043231,GO:0044424,GO:0044444,GO:0044464,GO:0048856,GO:0050896,GO:0071944,GO:0090351	-	-	-	-	-	-	-	-	-	-	LRRNT_2,LRR_1,LRR_6,LRR_8,Pkinase
mRNA150	4641.GSMUA_Achr8P05460_001	9.72e-102	310	28KFP@1|root,2QSWV@2759|Eukaryota,37RHV@33090|Viridiplantae,3GFCN@35493|Streptophyta,3KT4G@4447|Liliopsida	35493|Streptophyta	P	Acts as a Mg(2 ) transporter. Can also transport other divalent cations such as Fe(2 ), Sr(2 ), Ba(2 ), Mn(2 ) and Co(2 ) but to a much less extent than Mg(2 )	-	GO:0005575,GO:0005622,GO:0005623,GO:0005737,GO:0005768,GO:0005769,GO:0005886,GO:0006810,GO:0006811,GO:0006812,GO:0008150,GO:0012505,GO:0015693,GO:0016020,GO:0030001,GO:0031410,GO:0031982,GO:0043226,GO:0043227,GO:0043229,GO:0044424,GO:0044444,GO:0044464,GO:0051179,GO:0051234,GO:0070838,GO:0071944,GO:0072511,GO:0097708	-	-	-	-	-	-	-	-	-	-	Mg_trans_NIPA
mRNA152	3218.PP1S281_13V6.1	6.32e-79	291	COG4886@1|root,2QUAH@2759|Eukaryota,37I7W@33090|Viridiplantae,3GAKX@35493|Streptophyta	35493|Streptophyta	T	Belongs to the protein kinase superfamily. Ser Thr protein kinase family	-	GO:0001101,GO:0001653,GO:0002376,GO:0003674,GO:0003824,GO:0004383,GO:0004672,GO:0004888,GO:0005488,GO:0005575,GO:0005576,GO:0005623,GO:0005886,GO:0005911,GO:0006139,GO:0006163,GO:0006164,GO:0006182,GO:0006464,GO:0006468,GO:0006725,GO:0006753,GO:0006793,GO:0006796,GO:0006807,GO:0006950,GO:0006952,GO:0006955,GO:0007154,GO:0007165,GO:0008150,GO:0008152,GO:0009058,GO:0009117,GO:0009150,GO:0009152,GO:…	-	-	-	-	-	-	-	-	-	-	LRRNT_2,LRR_1,LRR_6,LRR_8,Pkinase
mRNA155	88036.EFJ20857	1.26e-76	285	COG4886@1|root,2QWQJ@2759|Eukaryota,37KGK@33090|Viridiplantae,3GFIG@35493|Streptophyta	35493|Streptophyta	T	Belongs to the protein kinase superfamily. Ser Thr protein kinase family	-	-	-	-	-	-	-	-	-	-	-	-	LRRNT_2,LRR_1,LRR_8,Pkinase
mRNA156	3218.PP1S49_230V6.1	1.65e-70	216	2AJ2R@1|root,2RZVV@2759|Eukaryota,37UQJ@33090|Viridiplantae,3GIQ3@35493|Streptophyta	35493|Streptophyta	S	Conserved hypothetical protein (Lin0512_fam)	-	-	-	-	-	-	-	-	-	-	-	-	Lin0512_fam
mRNA157	3218.PP1S121_120V6.1	6.18e-128	399	KOG2577@1|root,KOG2578@2759|Eukaryota,37Q6K@33090|Viridiplantae,3G9A8@35493|Streptophyta	35493|Streptophyta	K	E2F transcription factor-like E2FE	DEL1	GO:0003674,GO:0003676,GO:0003677,GO:0003700,GO:0005488,GO:0005575,GO:0005622,GO:0005623,GO:0005634,GO:0006139,GO:0006259,GO:0006260,GO:0006261,GO:0006275,GO:0006355,GO:0006725,GO:0006807,GO:0007049,GO:0008150,GO:0008152,GO:0008156,GO:0009058,GO:0009059,GO:0009889,GO:0009890,GO:0009892,GO:0009987,GO:0010468,GO:0010556,GO:0010558,GO:0010564,GO:0010605,GO:0010948,GO:0019219,GO:0019222,GO:0022402,GO:…	-	ko:K09391	-	-	-	-	ko00000,ko03000	-	-	-	E2F_TDP
mRNA158	3218.PP1S13_437V6.2	2.75e-164	512	28INY@1|root,2QQZZ@2759|Eukaryota,37SF3@33090|Viridiplantae	33090|Viridiplantae	-	-	-	-	-	-	-	-	-	-	-	-	-	-	AAA_23,Metallophos,Metallophos_2,SMC_N,SbcCD_C
mRNA159	3218.PP1S13_437V6.2	3.02e-164	512	28INY@1|root,2QQZZ@2759|Eukaryota,37SF3@33090|Viridiplantae	33090|Viridiplantae	-	-	-	-	-	-	-	-	-	-	-	-	-	-	AAA_23,Metallophos,Metallophos_2,SMC_N,SbcCD_C
mRNA160	13333.ERM96591	1.86e-56	185	28IVA@1|root,2QR6Z@2759|Eukaryota,37MN2@33090|Viridiplantae,3G8IT@35493|Streptophyta	35493|Streptophyta	-	-	-	-	-	-	-	-	-	-	-	-	-	-	-
mRNA162	4641.GSMUA_Achr8P25390_001	7.52e-51	192	COG2124@1|root,KOG0118@1|root,KOG0118@2759|Eukaryota,KOG0156@2759|Eukaryota,37HQJ@33090|Viridiplantae,3GC9K@35493|Streptophyta,3KU3W@4447|Liliopsida	35493|Streptophyta	Q	Cytochrome p450	-	GO:0003674,GO:0003824,GO:0004497,GO:0005575,GO:0008150,GO:0008152,GO:0009058,GO:0016020,GO:0016491,GO:0016705,GO:0016709,GO:0019748,GO:0044550,GO:0055114	1.14.13.28,1.14.14.1,1.14.14.19,1.14.14.32	ko:K00512,ko:K07408,ko:K13261	ko00140,ko00380,ko00830,ko00943,ko00980,ko01100,ko04913,ko04917,ko04927,ko04934,ko05204,map00140,map00380,map00830,map00943,map00980,map01100,map04913,map04917,map04927,map04934,map05204	M00109,M00110	R02211,R02354,R02355,R03089,R03408,R03452,R03629,R03783,R04852,R04853,R07000,R07001,R07021,R07022,R07079,R07080,R07081,R07085,R07087,R07098,R07099,R08390,R08392,R08517,R08518,R09418,R09423,R09442	RC00046,RC00607,RC00660,RC00661,RC00704,RC00723,RC00724,RC00923,RC01222,RC01444,RC01445,RC01585,RC01727,RC01732,RC01733,RC02531	ko00000,ko00001,ko00002,ko00199,ko01000	-	-	-	p450
mRNA163	3218.PP1S7_252V6.1	9.63e-143	419	KOG2785@1|root,KOG2785@2759|Eukaryota,37NV2@33090|Viridiplantae,3GDW0@35493|Streptophyta	35493|Streptophyta	S	ZINC FINGER protein	-	GO:0003674,GO:0003700,GO:0005575,GO:0005622,GO:0005623,GO:0005737,GO:0005829,GO:0005840,GO:0006355,GO:0008150,GO:0009889,GO:0010468,GO:0010556,GO:0015934,GO:0019219,GO:0019222,GO:0022613,GO:0022625,GO:0022626,GO:0030684,GO:0030687,GO:0031323,GO:0031326,GO:0032991,GO:0042254,GO:0042273,GO:0043226,GO:0043228,GO:0043229,GO:0043232,GO:0044085,GO:0044391,GO:0044422,GO:0044424,GO:0044444,GO:0044445,GO:…	-	ko:K14816	-	-	-	-	ko00000,ko03009	-	-	-	zf-C2H2_2,zf-C2H2_jaz,zf-met
mRNA167	88036.EFJ26137	0	915	COG0532@1|root,KOG1145@2759|Eukaryota,37P2E@33090|Viridiplantae,3GEWZ@35493|Streptophyta	35493|Streptophyta	J	Translation initiation factor if-2	-	GO:0005575,GO:0005622,GO:0005623,GO:0005737,GO:0009507,GO:0009526,GO:0009532,GO:0009536,GO:0009570,GO:0009941,GO:0031967,GO:0031975,GO:0043226,GO:0043227,GO:0043229,GO:0043231,GO:0044422,GO:0044424,GO:0044434,GO:0044435,GO:0044444,GO:0044446,GO:0044464	-	ko:K02519	-	-	-	-	ko00000,ko03012,ko03029	-	-	-	GTP_EFTU,IF-2,IF2_N
mRNA169	3218.PP1S75_231V6.1	8.33e-214	614	COG1485@1|root,KOG2383@2759|Eukaryota,37P2P@33090|Viridiplantae,3G9MU@35493|Streptophyta	35493|Streptophyta	S	Lactation elevated protein	-	-	3.6.4.7	ko:K18798	-	-	-	-	ko00000,ko01000,ko03029	-	-	-	AFG1_ATPase
mRNA170	88036.EFJ12553	6.94e-182	539	COG3104@1|root,KOG1237@2759|Eukaryota,37J1P@33090|Viridiplantae,3GDMY@35493|Streptophyta	35493|Streptophyta	E	Protein NRT1 PTR FAMILY 6.3-like	NRT1.1	GO:0001101,GO:0003674,GO:0005215,GO:0005575,GO:0005623,GO:0005886,GO:0006810,GO:0006811,GO:0006820,GO:0006950,GO:0008150,GO:0008509,GO:0009414,GO:0009415,GO:0009628,GO:0010035,GO:0010167,GO:0015075,GO:0015103,GO:0015112,GO:0015318,GO:0015698,GO:0015706,GO:0016020,GO:0022857,GO:0034220,GO:0042221,GO:0044464,GO:0050896,GO:0051179,GO:0051234,GO:0055085,GO:0071705,GO:0071944,GO:0098656,GO:1901698,GO:…	-	ko:K14638	-	-	-	-	ko00000,ko02000	2.A.17.3	-	-	PTR2
mRNA171	3218.PP1S281_127V6.1	9.86e-115	340	COG3404@1|root,2QS19@2759|Eukaryota,37SV7@33090|Viridiplantae,3GARS@35493|Streptophyta	35493|Streptophyta	E	Formiminotransferase domain, N-terminal subdomain	-	-	-	-	-	-	-	-	-	-	-	-	FTCD_N
mRNA172	3218.PP1S456_27V6.1	1.08e-38	136	COG0633@1|root,KOG3309@2759|Eukaryota,37UXN@33090|Viridiplantae,3GIDU@35493|Streptophyta	35493|Streptophyta	C	Adrenodoxin-like protein, mitochondrial	-	-	-	ko:K22071	-	-	-	-	ko00000,ko03029	-	-	-	-
mRNA175	3218.PP1S362_21V6.1	2.67e-164	484	COG3129@1|root,KOG2912@2759|Eukaryota,37HPQ@33090|Viridiplantae,3GB5P@35493|Streptophyta	35493|Streptophyta	J	Belongs to the methyltransferase superfamily. METTL16 RlmF family	-	GO:0000154,GO:0001510,GO:0003674,GO:0003676,GO:0003723,GO:0003824,GO:0005488,GO:0005575,GO:0005622,GO:0005623,GO:0005634,GO:0006139,GO:0006364,GO:0006396,GO:0006401,GO:0006402,GO:0006417,GO:0006725,GO:0006807,GO:0008150,GO:0008152,GO:0008168,GO:0008170,GO:0008173,GO:0008174,GO:0008649,GO:0008757,GO:0008988,GO:0009056,GO:0009057,GO:0009451,GO:0009889,GO:0009890,GO:0009892,GO:0009893,GO:0009894,GO:…	2.1.1.181	ko:K06970	-	-	R07232	RC00003,RC00335	ko00000,ko01000,ko03009	-	-	-	Methyltransf_10
mRNA177	29760.VIT_18s0001g01980.t01	1.34e-39	162	KOG0431@1|root,KOG0431@2759|Eukaryota,37KUM@33090|Viridiplantae,3GABX@35493|Streptophyta	35493|Streptophyta	S	Auxilin-related protein	-	-	-	-	-	-	-	-	-	-	-	-	-
mRNA179	3711.Bra020354.1-P	1.15e-74	240	COG0020@1|root,KOG1602@2759|Eukaryota,37IDG@33090|Viridiplantae,3GAJR@35493|Streptophyta,3HT11@3699|Brassicales	35493|Streptophyta	I	Belongs to the UPP synthase family	-	GO:0002094,GO:0003674,GO:0003824,GO:0004659,GO:0005575,GO:0005622,GO:0005623,GO:0005737,GO:0005829,GO:0006066,GO:0006629,GO:0006720,GO:0006996,GO:0008150,GO:0008152,GO:0008299,GO:0008610,GO:0009058,GO:0009507,GO:0009532,GO:0009536,GO:0009570,GO:0009657,GO:0009668,GO:0009987,GO:0016043,GO:0016093,GO:0016094,GO:0016740,GO:0016765,GO:0043226,GO:0043227,GO:0043229,GO:0043231,GO:0044237,GO:0044238,GO:…	2.5.1.87	ko:K11778	ko00900,ko01110,map00900,map01110	-	R05556	RC00279,RC02839	ko00000,ko00001,ko01000,ko01006	-	-	-	Prenyltransf
mRNA181	88036.EFJ08237	2.69e-206	581	COG1087@1|root,KOG1371@2759|Eukaryota,37J31@33090|Viridiplantae,3G9E0@35493|Streptophyta	35493|Streptophyta	G	UDP-arabinose 4-epimerase	-	GO:0000003,GO:0003006,GO:0003674,GO:0003824,GO:0005575,GO:0005622,GO:0005623,GO:0005737,GO:0005794,GO:0005975,GO:0005996,GO:0007275,GO:0008150,GO:0008152,GO:0009058,GO:0009790,GO:0009791,GO:0009793,GO:0009832,GO:0009856,GO:0009987,GO:0010154,GO:0012505,GO:0016051,GO:0016853,GO:0016854,GO:0016857,GO:0019321,GO:0019322,GO:0019566,GO:0019567,GO:0022414,GO:0032501,GO:0032502,GO:0042546,GO:0043226,GO:…	5.1.3.5	ko:K12448	ko00520,ko01100,map00520,map01100	-	R01473	RC00528	ko00000,ko00001,ko01000	-	-	-	GDP_Man_Dehyd
mRNA182	88036.EFJ12499	4.19e-133	403	COG2124@1|root,KOG0157@2759|Eukaryota,37IK4@33090|Viridiplantae,3G7CM@35493|Streptophyta	35493|Streptophyta	Q	cytochrome P450	-	GO:0000038,GO:0005575,GO:0005622,GO:0005623,GO:0005737,GO:0005783,GO:0006082,GO:0006629,GO:0006631,GO:0006633,GO:0006725,GO:0008150,GO:0008152,GO:0008610,GO:0009058,GO:0009698,GO:0009699,GO:0009987,GO:0010345,GO:0012505,GO:0016053,GO:0019438,GO:0019748,GO:0019752,GO:0032787,GO:0042761,GO:0043226,GO:0043227,GO:0043229,GO:0043231,GO:0043436,GO:0044237,GO:0044238,GO:0044249,GO:0044255,GO:0044281,GO:…	-	ko:K15402	ko00073,map00073	-	R09454	RC00797	ko00000,ko00001,ko00199,ko01000	-	-	-	p450
mRNA185	3218.PP1S31_252V6.1	2.68e-108	357	KOG0198@1|root,KOG0198@2759|Eukaryota,37Q1R@33090|Viridiplantae,3G98W@35493|Streptophyta	35493|Streptophyta	T	Mitogen-Activated Protein Kinase Kinase Kinase	-	GO:0000165,GO:0000186,GO:0001932,GO:0001934,GO:0003674,GO:0003824,GO:0004672,GO:0004674,GO:0004709,GO:0005575,GO:0005622,GO:0005623,GO:0005737,GO:0005886,GO:0006464,GO:0006468,GO:0006793,GO:0006796,GO:0006807,GO:0006950,GO:0007154,GO:0007165,GO:0007346,GO:0008150,GO:0008152,GO:0009893,GO:0009966,GO:0009967,GO:0009987,GO:0010033,GO:0010200,GO:0010243,GO:0010562,GO:0010604,GO:0010646,GO:0010647,GO:…	2.7.11.25	ko:K13414	ko04016,ko04626,map04016,map04626	-	-	-	ko00000,ko00001,ko01000,ko01001	-	-	-	Pkinase
mRNA188	3218.PP1S3_209V6.2	3.6e-129	373	KOG1508@1|root,KOG1508@2759|Eukaryota,37MTJ@33090|Viridiplantae,3GACK@35493|Streptophyta	35493|Streptophyta	L	Belongs to the nucleosome assembly protein (NAP) family	-	-	-	ko:K11290	-	-	-	-	ko00000,ko03036	-	-	-	NAP
mRNA189	13333.ERN10004	0	1144	COG0464@1|root,KOG0737@2759|Eukaryota,37IUV@33090|Viridiplantae,3G8DY@35493|Streptophyta	35493|Streptophyta	O	AAA-type ATPase family protein	-	GO:0002090,GO:0002092,GO:0003008,GO:0003674,GO:0003824,GO:0005575,GO:0005622,GO:0005623,GO:0005634,GO:0005886,GO:0007610,GO:0007611,GO:0007612,GO:0007613,GO:0008150,GO:0009893,GO:0010604,GO:0010646,GO:0010648,GO:0016020,GO:0016462,GO:0016787,GO:0016817,GO:0016818,GO:0016887,GO:0017111,GO:0019222,GO:0023051,GO:0023057,GO:0030100,GO:0031323,GO:0031325,GO:0032501,GO:0032879,GO:0043226,GO:0043227,GO:…	-	-	-	-	-	-	-	-	-	-	AAA,FHA
mRNA190	3218.PP1S34_14V6.1	8.45e-83	251	COG5414@1|root,KOG4011@2759|Eukaryota,37SV0@33090|Viridiplantae,3G9JG@35493|Streptophyta	35493|Streptophyta	K	Transcription initiation factor TFIID subunit	-	GO:0000122,GO:0000123,GO:0000428,GO:0001067,GO:0001932,GO:0001933,GO:0003674,GO:0003676,GO:0003677,GO:0003712,GO:0003713,GO:0005102,GO:0005488,GO:0005515,GO:0005575,GO:0005622,GO:0005623,GO:0005634,GO:0005654,GO:0005667,GO:0005669,GO:0005737,GO:0005794,GO:0006139,GO:0006351,GO:0006352,GO:0006355,GO:0006357,GO:0006366,GO:0006367,GO:0006469,GO:0006725,GO:0006807,GO:0007154,GO:0007165,GO:0008134,GO:…	-	ko:K03132	ko03022,map03022	-	-	-	ko00000,ko00001,ko03021,ko03036	-	-	-	TAFII55_N
mRNA191	3218.PP1S40_30V6.1	0	969	COG0365@1|root,KOG1175@2759|Eukaryota,37Z94@33090|Viridiplantae,3GP8Y@35493|Streptophyta	35493|Streptophyta	I	Acetyl-coenzyme A synthetase N-terminus	-	-	6.2.1.1	ko:K01895	ko00010,ko00620,ko00640,ko00680,ko00720,ko01100,ko01110,ko01120,ko01130,ko01200,map00010,map00620,map00640,map00680,map00720,map01100,map01110,map01120,map01130,map01200	M00357	R00235,R00236,R00316,R00926,R01354	RC00004,RC00012,RC00043,RC00070,RC02746,RC02816	ko00000,ko00001,ko00002,ko01000,ko01004	-	-	-	ACAS_N,AMP-binding,AMP-binding_C
mRNA192	57918.XP_004287679.1	4.27e-200	559	COG0468@1|root,KOG1433@2759|Eukaryota,37M1K@33090|Viridiplantae,3GCRZ@35493|Streptophyta,4JN1I@91835|fabids	35493|Streptophyta	L	Binds to single and double-stranded DNA and exhibits DNA-dependent ATPase activity. Unwinds duplex DNA. Component of the meiotic recombination pathway. Seems to play a role in mediating chromosome homology search, chromosome pairing and synapsis at early stages and probably chromosome crossing-over at later stages in meiosis. Probably is involved in the repair of meiotic double strand breaks (DBS…	RAD51	GO:0000003,GO:0000150,GO:0000217,GO:0000228,GO:0000280,GO:0000400,GO:0000724,GO:0000725,GO:0000730,GO:0000793,GO:0000794,GO:0003674,GO:0003676,GO:0003677,GO:0003690,GO:0003697,GO:0003824,GO:0005488,GO:0005575,GO:0005622,GO:0005623,GO:0005634,GO:0005654,GO:0005694,GO:0006139,GO:0006259,GO:0006281,GO:0006302,GO:0006310,GO:0006312,GO:0006355,GO:0006725,GO:0006807,GO:0006950,GO:0006974,GO:0006996,GO:…	-	ko:K04482	ko03440,ko03460,ko05200,ko05212,map03440,map03460,map05200,map05212	-	-	-	ko00000,ko00001,ko03400,ko04121,ko04131	-	-	-	HHH_5,Rad51
mRNA193	3218.PP1S90_103V6.1	1.62e-188	573	COG2453@1|root,KOG1716@2759|Eukaryota,37NX0@33090|Viridiplantae,3GC12@35493|Streptophyta	35493|Streptophyta	V	dual specificity protein phosphatase	-	GO:0000226,GO:0001101,GO:0003674,GO:0003824,GO:0004721,GO:0005488,GO:0005515,GO:0005516,GO:0005575,GO:0005622,GO:0005623,GO:0005737,GO:0006464,GO:0006470,GO:0006793,GO:0006796,GO:0006807,GO:0006996,GO:0007010,GO:0007017,GO:0008138,GO:0008150,GO:0008152,GO:0009719,GO:0009725,GO:0009737,GO:0009987,GO:0010033,GO:0010119,GO:0010468,GO:0016043,GO:0016311,GO:0016787,GO:0016788,GO:0016791,GO:0019222,GO:…	3.1.3.16,3.1.3.48	ko:K14165	-	-	-	-	ko00000,ko01000,ko01009	-	-	-	Act-Frag_cataly,DSPc
mRNA195	3218.PP1S221_75V6.1	1.37e-65	206	KOG2445@1|root,KOG2445@2759|Eukaryota,37UQA@33090|Viridiplantae,3GINE@35493|Streptophyta	35493|Streptophyta	UY	Protein of unknown function (DUF3593)	-	-	-	-	-	-	-	-	-	-	-	-	DUF3593
mRNA196	13333.ERM97268	1.21e-46	183	2A2HB@1|root,2RY32@2759|Eukaryota,37TZZ@33090|Viridiplantae,3G96J@35493|Streptophyta	35493|Streptophyta	S	Methyl-CpG-binding domain protein	-	GO:0003674,GO:0003676,GO:0003677,GO:0005488,GO:0008150,GO:0009314,GO:0009628,GO:0050896,GO:0097159,GO:1901363	-	ko:K10801	ko03410,map03410	-	-	-	ko00000,ko00001,ko01000,ko03036,ko03400	-	-	-	HhH-GPD
mRNA197	3218.PP1S251_26V6.1	2.86e-111	335	KOG3071@1|root,KOG3071@2759|Eukaryota,37WKQ@33090|Viridiplantae	33090|Viridiplantae	I	GNS1/SUR4 family	-	-	2.3.1.199	ko:K10244,ko:K10249	ko00062,ko01040,ko01110,ko01212,map00062,map01040,map01110,map01212	M00415	R09419,R10825	RC00004,RC02888,RC02997	ko00000,ko00001,ko00002,ko01000,ko01004	-	-	-	ELO
mRNA198	3218.PP1S115_120V6.1	0	1944	COG1131@1|root,KOG0059@2759|Eukaryota,37JI7@33090|Viridiplantae,3GB22@35493|Streptophyta	35493|Streptophyta	I	ABC transporter A family member	-	GO:0003674,GO:0003824,GO:0005215,GO:0005575,GO:0005622,GO:0005623,GO:0005737,GO:0005773,GO:0005774,GO:0006810,GO:0006869,GO:0008150,GO:0010876,GO:0015399,GO:0015405,GO:0016020,GO:0016462,GO:0016787,GO:0016817,GO:0016818,GO:0016887,GO:0017111,GO:0022804,GO:0022857,GO:0031090,GO:0033036,GO:0042623,GO:0042626,GO:0043226,GO:0043227,GO:0043229,GO:0043231,GO:0043492,GO:0044422,GO:0044424,GO:0044437,GO:…	-	ko:K05643	ko02010,map02010	-	-	-	ko00000,ko00001,ko02000	3.A.1.211	-	-	ABC2_membrane_3,ABC_tran
mRNA199	3218.PP1S115_120V6.1	0	1895	COG1131@1|root,KOG0059@2759|Eukaryota,37JI7@33090|Viridiplantae,3GB22@35493|Streptophyta	35493|Streptophyta	I	ABC transporter A family member	-	GO:0003674,GO:0003824,GO:0005215,GO:0005575,GO:0005622,GO:0005623,GO:0005737,GO:0005773,GO:0005774,GO:0006810,GO:0006869,GO:0008150,GO:0010876,GO:0015399,GO:0015405,GO:0016020,GO:0016462,GO:0016787,GO:0016817,GO:0016818,GO:0016887,GO:0017111,GO:0022804,GO:0022857,GO:0031090,GO:0033036,GO:0042623,GO:0042626,GO:0043226,GO:0043227,GO:0043229,GO:0043231,GO:0043492,GO:0044422,GO:0044424,GO:0044437,GO:…	-	ko:K05643	ko02010,map02010	-	-	-	ko00000,ko00001,ko02000	3.A.1.211	-	-	ABC2_membrane_3,ABC_tran
mRNA200	3218.PP1S177_124V6.1	0	1227	COG1061@1|root,KOG1123@2759|Eukaryota,37RAZ@33090|Viridiplantae,3GGHF@35493|Streptophyta	35493|Streptophyta	KL	DNA repair helicase	-	GO:0005575,GO:0005622,GO:0005623,GO:0005634,GO:0005737,GO:0008150,GO:0009314,GO:0009411,GO:0009416,GO:0009628,GO:0010224,GO:0043226,GO:0043227,GO:0043229,GO:0043231,GO:0044424,GO:0044464,GO:0050896	3.6.4.12	ko:K10843	ko03022,ko03420,map03022,map03420	M00290	-	-	ko00000,ko00001,ko00002,ko01000,ko03021,ko03400	-	-	-	ERCC3_RAD25_C,Helicase_C_3,ResIII
mRNA201	3218.PP1S249_38V6.1	5.43e-109	317	COG2365@1|root,KOG1572@2759|Eukaryota,37I34@33090|Viridiplantae,3GB3Z@35493|Streptophyta	35493|Streptophyta	V	Tyrosine-protein phosphatase	-	GO:0002831,GO:0003674,GO:0003824,GO:0004721,GO:0004725,GO:0005575,GO:0005622,GO:0005623,GO:0005634,GO:0005737,GO:0006464,GO:0006470,GO:0006793,GO:0006796,GO:0006807,GO:0008150,GO:0008152,GO:0009987,GO:0016311,GO:0016787,GO:0016788,GO:0016791,GO:0019538,GO:0031347,GO:0032101,GO:0035335,GO:0036211,GO:0042578,GO:0043170,GO:0043226,GO:0043227,GO:0043229,GO:0043231,GO:0043412,GO:0043900,GO:0044237,GO:…	3.1.3.48	ko:K18045	-	-	-	-	ko00000,ko01000,ko01009	-	-	-	Y_phosphatase2
mRNA202	88036.EFJ29943	2.9e-307	871	COG0464@1|root,KOG0737@2759|Eukaryota,37IX2@33090|Viridiplantae,3GC4V@35493|Streptophyta	35493|Streptophyta	O	ATPase family	-	-	-	-	-	-	-	-	-	-	-	-	AAA
mRNA203	88036.EFJ28510	1.97e-286	813	KOG0600@1|root,KOG0600@2759|Eukaryota,37SAM@33090|Viridiplantae,3G981@35493|Streptophyta	35493|Streptophyta	T	serine threonine-protein kinase	-	GO:0003674,GO:0003824,GO:0004672,GO:0004674,GO:0004693,GO:0005575,GO:0005622,GO:0005623,GO:0005634,GO:0005886,GO:0006464,GO:0006468,GO:0006793,GO:0006796,GO:0006807,GO:0008150,GO:0008152,GO:0009987,GO:0016020,GO:0016301,GO:0016310,GO:0016740,GO:0016772,GO:0016773,GO:0019538,GO:0036211,GO:0043170,GO:0043226,GO:0043227,GO:0043229,GO:0043231,GO:0043412,GO:0044237,GO:0044238,GO:0044260,GO:0044267,GO:…	2.7.11.22,2.7.11.23	ko:K08819	-	-	-	-	ko00000,ko01000,ko01001	-	-	-	Pkinase
mRNA204	3885.XP_007146860.1	6.67e-53	192	KOG3005@1|root,KOG3005@2759|Eukaryota,37QNW@33090|Viridiplantae,3G78J@35493|Streptophyta,4JE3W@91835|fabids	35493|Streptophyta	L	Catalytic subunit of a heterodimeric structure-specific endonuclease that resolves DNA secondary structures generated during DNA repair and recombination. Has endonuclease activity towards branched DNA substrates, introducing single-strand cuts in duplex DNA close to junctions with ss-DNA	-	GO:0000228,GO:0000723,GO:0001325,GO:0003674,GO:0003824,GO:0004518,GO:0004519,GO:0004520,GO:0004536,GO:0005575,GO:0005622,GO:0005623,GO:0005634,GO:0005654,GO:0005694,GO:0006139,GO:0006259,GO:0006725,GO:0006807,GO:0006996,GO:0008150,GO:0008152,GO:0008821,GO:0009893,GO:0009987,GO:0010604,GO:0010638,GO:0016043,GO:0016787,GO:0016788,GO:0016888,GO:0016889,GO:0016893,GO:0016894,GO:0017108,GO:0019219,GO:…	-	ko:K15078	ko03460,map03460	-	-	-	ko00000,ko00001,ko01000,ko03400	-	-	-	GIY-YIG
mRNA207	50452.A0A087GFA0	1.2e-257	726	COG0702@1|root,KOG1203@2759|Eukaryota,37RM0@33090|Viridiplantae,3G7GN@35493|Streptophyta,3HSEN@3699|Brassicales	35493|Streptophyta	G	Complex I intermediate-associated protein 30 (CIA30)	-	-	-	-	-	-	-	-	-	-	-	-	CIA30,NAD_binding_10
mRNA208	4081.Solyc08g062410.1.1	1.89e-62	223	COG2801@1|root,KOG0017@2759|Eukaryota,37THH@33090|Viridiplantae,3GG2K@35493|Streptophyta,44UC5@71274|asterids	35493|Streptophyta	L	Mitochondrial protein	-	-	-	-	-	-	-	-	-	-	-	-	RVT_2,Retrotran_gag_2,Retrotran_gag_3,Retrotrans_gag,gag_pre-integrs,rve,zf-CCHC
mRNA209	529818.AMSG_06204T0	5.82e-119	424	COG5059@1|root,KOG4280@2759|Eukaryota	2759|Eukaryota	Z	microtubule motor activity	-	GO:0000003,GO:0000226,GO:0000278,GO:0000280,GO:0000281,GO:0000910,GO:0000911,GO:0001667,GO:0001700,GO:0002009,GO:0002376,GO:0002478,GO:0002495,GO:0002504,GO:0003007,GO:0003008,GO:0003013,GO:0003015,GO:0003365,GO:0003371,GO:0003379,GO:0003380,GO:0003674,GO:0003676,GO:0003677,GO:0003774,GO:0003777,GO:0003824,GO:0005488,GO:0005575,GO:0005622,GO:0005623,GO:0005737,GO:0005813,GO:0005815,GO:0005819,GO:…	-	ko:K04543,ko:K04546,ko:K10400,ko:K10402,ko:K11498	ko04014,ko04062,ko04151,ko04371,ko04713,ko04723,ko04724,ko04725,ko04726,ko04727,ko04728,ko04740,ko04926,ko05032,ko05034,ko05167,ko05200,map04014,map04062,map04151,map04371,map04713,map04723,map04724,map04725,map04726,map04727,map04728,map04740,map04926,map05032,map05034,map05167,map05200	-	-	-	ko00000,ko00001,ko01009,ko03036,ko04031,ko04131,ko04147,ko04812	-	-	-	G-gamma,Kinesin
mRNA212	3218.PP1S58_120V6.1	1.09e-50	162	KOG1088@1|root,KOG1088@2759|Eukaryota,37UP1@33090|Viridiplantae,3GISY@35493|Streptophyta	35493|Streptophyta	S	TRM112-like protein	-	GO:0000154,GO:0001510,GO:0005575,GO:0005622,GO:0005623,GO:0005737,GO:0005829,GO:0006139,GO:0006364,GO:0006396,GO:0006399,GO:0006400,GO:0006464,GO:0006479,GO:0006725,GO:0006807,GO:0008033,GO:0008150,GO:0008152,GO:0008213,GO:0009451,GO:0009987,GO:0010467,GO:0016070,GO:0016072,GO:0018364,GO:0019538,GO:0022613,GO:0030488,GO:0031167,GO:0032259,GO:0032501,GO:0032502,GO:0034470,GO:0034641,GO:0034660,GO:…	-	ko:K15448	-	-	-	-	ko00000,ko03012,ko03016	-	-	-	Trm112p
mRNA217	3218.PP1S101_183V6.1	4.84e-97	300	28NG4@1|root,2QV1S@2759|Eukaryota,37RQI@33090|Viridiplantae,3G8J5@35493|Streptophyta	35493|Streptophyta	-	-	-	-	-	-	-	-	-	-	-	-	-	-	SNARE_assoc
mRNA218	4096.XP_009796252.1	4.75e-13	66.6	2DZQT@1|root,2S77M@2759|Eukaryota,37WPP@33090|Viridiplantae,3GKUX@35493|Streptophyta,44U5S@71274|asterids	35493|Streptophyta	S	Cytochrome c oxidase subunit VII	-	-	-	-	-	-	-	-	-	-	-	-	COX7a
mRNA220	13333.ERN13438	1.51e-101	345	KOG0167@1|root,KOG0167@2759|Eukaryota,37SPC@33090|Viridiplantae,3G8TD@35493|Streptophyta	35493|Streptophyta	S	RING-type E3 ubiquitin transferase	-	-	-	-	-	-	-	-	-	-	-	-	U-box,WD40
mRNA221	13333.ERN08599	1.03e-29	109	2BH1D@1|root,2S1AP@2759|Eukaryota,37VSI@33090|Viridiplantae,3GJY6@35493|Streptophyta	35493|Streptophyta	S	zinc-ribbon family	-	-	-	-	-	-	-	-	-	-	-	-	zinc_ribbon_15
mRNA222	4096.XP_009775228.1	7.54e-10	65.1	28K72@1|root,2QSMM@2759|Eukaryota,37PG1@33090|Viridiplantae,3GY7M@35493|Streptophyta,44UWH@71274|asterids	35493|Streptophyta	S	Acetylajmalan esterase ECO 0000303 PubMed 16133216 -like	-	-	3.1.1.80	ko:K21026	ko00901,ko01110,map00901,map01110	-	R05880	RC00055,RC00523	ko00000,ko00001,ko01000	-	-	-	Lipase_GDSL
mRNA223	88036.EFJ10999	9.25e-30	121	28K72@1|root,2R6G0@2759|Eukaryota,37ZYE@33090|Viridiplantae	88036.EFJ10999|-	S	lipid catabolic process	-	-	-	-	-	-	-	-	-	-	-	-	-
mRNA228	3218.PP1S22_135V6.1	7.23e-190	542	COG5243@1|root,KOG4638@1|root,KOG0802@2759|Eukaryota,KOG4638@2759|Eukaryota,37JYN@33090|Viridiplantae,3GEK6@35493|Streptophyta	35493|Streptophyta	O	Ring finger and transmembrane domain-containing protein	-	-	2.3.2.27	ko:K22379	-	-	-	-	ko00000,ko01000,ko04121	-	-	-	zf-C3HC4_3,zf-RING_2
mRNA229	3218.PP1S219_23V6.1	1.09e-262	752	COG0042@1|root,KOG2333@2759|Eukaryota,37J00@33090|Viridiplantae,3G9GP@35493|Streptophyta	35493|Streptophyta	J	tRNA-dihydrouridine(47) synthase NAD(P)( )	-	GO:0002943,GO:0003674,GO:0003824,GO:0005575,GO:0005622,GO:0005623,GO:0005737,GO:0005773,GO:0006139,GO:0006396,GO:0006399,GO:0006400,GO:0006725,GO:0006807,GO:0008033,GO:0008150,GO:0008152,GO:0009451,GO:0009987,GO:0010467,GO:0016070,GO:0016491,GO:0016627,GO:0017150,GO:0034470,GO:0034641,GO:0034660,GO:0043170,GO:0043226,GO:0043227,GO:0043229,GO:0043231,GO:0043412,GO:0044237,GO:0044238,GO:0044424,GO:…	1.3.1.89	ko:K05544	-	-	-	-	ko00000,ko01000,ko03016	-	-	-	Dus,zf-CCCH
mRNA230	3218.PP1S6_264V6.1	3.49e-33	119	2CGFU@1|root,2S1BH@2759|Eukaryota,37VBK@33090|Viridiplantae,3GJH1@35493|Streptophyta	35493|Streptophyta	S	Belongs to the complex I LYR family	-	-	-	ko:K22069	-	-	-	-	ko00000,ko03029	-	-	-	Complex1_LYR
mRNA232	88036.EFJ28766	8.53e-17	75.1	KOG3457@1|root,KOG3457@2759|Eukaryota,37W4K@33090|Viridiplantae,3GJS4@35493|Streptophyta	35493|Streptophyta	U	Necessary for protein translocation in the endoplasmic reticulum	-	-	-	ko:K09481	ko03060,ko04141,ko04145,ko05110,map03060,map04141,map04145,map05110	M00401	-	-	ko00000,ko00001,ko00002,ko02044	3.A.5.4,3.A.5.8,3.A.5.9	-	-	Sec61_beta
mRNA233	13333.ERM96355	3.99e-310	867	28H9E@1|root,2QPN1@2759|Eukaryota,37MZ8@33090|Viridiplantae,3GEM6@35493|Streptophyta	35493|Streptophyta	-	-	-	-	-	-	-	-	-	-	-	-	-	-	-
mRNA235	3218.PP1S285_47V6.1	2.59e-95	290	KOG4282@1|root,KOG4282@2759|Eukaryota,37PAN@33090|Viridiplantae,3GBQ5@35493|Streptophyta	35493|Streptophyta	K	transcription factor	-	GO:0000981,GO:0003674,GO:0003700,GO:0005575,GO:0005622,GO:0005623,GO:0005634,GO:0005654,GO:0005730,GO:0006355,GO:0006357,GO:0008150,GO:0009889,GO:0010468,GO:0010556,GO:0016592,GO:0019219,GO:0019222,GO:0031323,GO:0031326,GO:0031974,GO:0031981,GO:0032991,GO:0043226,GO:0043227,GO:0043228,GO:0043229,GO:0043231,GO:0043232,GO:0043233,GO:0044422,GO:0044424,GO:0044428,GO:0044446,GO:0044451,GO:0044464,GO:…	-	-	-	-	-	-	-	-	-	-	Myb_DNA-bind_4
mRNA236	3218.PP1S301_48V6.1	1.11e-91	281	KOG4282@1|root,KOG4282@2759|Eukaryota,37PAN@33090|Viridiplantae,3GBQ5@35493|Streptophyta	35493|Streptophyta	K	transcription factor	-	GO:0000981,GO:0003674,GO:0003700,GO:0005575,GO:0005622,GO:0005623,GO:0005634,GO:0005654,GO:0005730,GO:0006355,GO:0006357,GO:0008150,GO:0009889,GO:0010468,GO:0010556,GO:0016592,GO:0019219,GO:0019222,GO:0031323,GO:0031326,GO:0031974,GO:0031981,GO:0032991,GO:0043226,GO:0043227,GO:0043228,GO:0043229,GO:0043231,GO:0043232,GO:0043233,GO:0044422,GO:0044424,GO:0044428,GO:0044446,GO:0044451,GO:0044464,GO:…	-	-	-	-	-	-	-	-	-	-	Myb_DNA-bind_4
mRNA237	4006.Lus10039920	2.82e-77	236	COG3542@1|root,2RM2D@2759|Eukaryota,37S4B@33090|Viridiplantae,3GH39@35493|Streptophyta,4JM37@91835|fabids	35493|Streptophyta	S	Cupin superfamily (DUF985)	-	-	-	ko:K09705	-	-	-	-	ko00000	-	-	-	Cupin_5
mRNA238	3656.XP_008443030.1	3.62e-109	326	COG2094@1|root,KOG4486@2759|Eukaryota,37MWH@33090|Viridiplantae,3GFDM@35493|Streptophyta,4JJDD@91835|fabids	35493|Streptophyta	L	DNA-3-methyladenine	-	GO:0003674,GO:0003824,GO:0003905,GO:0006139,GO:0006259,GO:0006281,GO:0006284,GO:0006725,GO:0006807,GO:0006950,GO:0006974,GO:0008150,GO:0008152,GO:0009987,GO:0016787,GO:0016798,GO:0016799,GO:0019104,GO:0033554,GO:0034641,GO:0043170,GO:0044237,GO:0044238,GO:0044260,GO:0046483,GO:0050896,GO:0051716,GO:0071704,GO:0090304,GO:0140097,GO:1901360	3.2.2.21	ko:K03652	ko03410,map03410	-	-	-	ko00000,ko00001,ko01000,ko03400	-	-	-	Pur_DNA_glyco
mRNA239	3218.PP1S309_26V6.3	8.08e-81	241	2A1PQ@1|root,2RY17@2759|Eukaryota,37TZN@33090|Viridiplantae,3GHVV@35493|Streptophyta	35493|Streptophyta	S	At4g28440-like	-	-	-	ko:K07466	ko03030,ko03420,ko03430,ko03440,ko03460,map03030,map03420,map03430,map03440,map03460	M00288	-	-	ko00000,ko00001,ko00002,ko03000,ko03032,ko03400	-	-	-	-
mRNA240	88036.EFJ08301	3.8e-41	154	2C919@1|root,2RXQI@2759|Eukaryota,37U7P@33090|Viridiplantae,3GJ2V@35493|Streptophyta	35493|Streptophyta	-	-	-	-	-	-	-	-	-	-	-	-	-	-	-
mRNA241	3218.PP1S321_33V6.1	0	1563	COG0474@1|root,KOG0205@2759|Eukaryota,37I59@33090|Viridiplantae,3GG2J@35493|Streptophyta	35493|Streptophyta	P	plasma membrane ATPase	-	GO:0003674,GO:0003824,GO:0005215,GO:0005575,GO:0005622,GO:0005623,GO:0005737,GO:0005773,GO:0005774,GO:0005886,GO:0006810,GO:0006811,GO:0006812,GO:0008150,GO:0008324,GO:0008553,GO:0015075,GO:0015077,GO:0015078,GO:0015318,GO:0015399,GO:0015405,GO:0015662,GO:0015672,GO:0016020,GO:0016462,GO:0016787,GO:0016817,GO:0016818,GO:0016887,GO:0017111,GO:0019829,GO:0022804,GO:0022853,GO:0022857,GO:0022890,GO:…	3.6.3.6	ko:K01535	ko00190,map00190	-	-	-	ko00000,ko00001,ko01000	3.A.3.3	-	-	Cation_ATPase_N,E1-E2_ATPase,Hydrolase
mRNA242	3694.POPTR_0004s24510.1	3.58e-22	101	28N0B@1|root,2QUHA@2759|Eukaryota,37HDX@33090|Viridiplantae,3GCE2@35493|Streptophyta,4JIHU@91835|fabids	35493|Streptophyta	S	WAT1-related protein	-	GO:0003674,GO:0005215,GO:0005575,GO:0005622,GO:0005623,GO:0005737,GO:0005794,GO:0005886,GO:0006810,GO:0008150,GO:0012505,GO:0016020,GO:0022857,GO:0043226,GO:0043227,GO:0043229,GO:0043231,GO:0044424,GO:0044444,GO:0044464,GO:0051179,GO:0051234,GO:0055085,GO:0071944	-	-	-	-	-	-	-	-	-	-	EamA
mRNA243	4529.ORUFI02G16300.1	2.9e-10	68.9	28IRT@1|root,2S0N4@2759|Eukaryota,38A49@33090|Viridiplantae,3GXHC@35493|Streptophyta,3MAZX@4447|Liliopsida,3IUID@38820|Poales	35493|Streptophyta	S	Fasciclin domain	-	GO:0005575,GO:0016020,GO:0031224,GO:0031225,GO:0044425	-	-	-	-	-	-	-	-	-	-	Fasciclin
mRNA244	88036.EFJ16310	6.63e-26	111	28IRT@1|root,2S0N4@2759|Eukaryota,38A49@33090|Viridiplantae,3GXHC@35493|Streptophyta	35493|Streptophyta	S	fasciclin-like arabinogalactan protein	-	GO:0005575,GO:0016020,GO:0031224,GO:0031225,GO:0044425	-	-	-	-	-	-	-	-	-	-	Fasciclin
mRNA247	4081.Solyc05g041530.2.1	2.02e-27	115	28P9G@1|root,2QVWM@2759|Eukaryota,37N5A@33090|Viridiplantae,3GES1@35493|Streptophyta,44PCK@71274|asterids	35493|Streptophyta	S	Acetyl xylan esterase (AXE1)	-	-	-	-	-	-	-	-	-	-	-	-	AXE1,Abhydrolase_6,Peptidase_S9
mRNA248	3218.PP1S35_207V6.1	1.68e-67	214	KOG4208@1|root,KOG4208@2759|Eukaryota,37RHZ@33090|Viridiplantae,3GH3X@35493|Streptophyta	35493|Streptophyta	A	MKI67 FHA domain-interacting nucleolar phosphoprotein-like	-	-	-	ko:K14838	-	-	-	-	ko00000,ko03009	-	-	-	RRM_1
mRNA250	3218.PP1S389_17V6.1	5.03e-38	140	COG2105@1|root,KOG4450@2759|Eukaryota,37UU8@33090|Viridiplantae,3GHWR@35493|Streptophyta	35493|Streptophyta	S	gamma-glutamylcyclotransferase At3g02910	-	GO:0008150,GO:0009628,GO:0050896,GO:0080167	-	ko:K19761	-	-	-	-	ko00000,ko01000	-	-	-	GGACT
mRNA251	3983.cassava4.1_030603m	5.53e-95	293	2C0PQ@1|root,2QQVF@2759|Eukaryota,37M88@33090|Viridiplantae,3GFMR@35493|Streptophyta,4JS51@91835|fabids	35493|Streptophyta	Q	Belongs to the peroxidase family. Classical plant (class III) peroxidase subfamily	-	GO:0003674,GO:0003824,GO:0004601,GO:0005575,GO:0005618,GO:0005623,GO:0005911,GO:0006725,GO:0008150,GO:0008152,GO:0009505,GO:0009506,GO:0009636,GO:0009664,GO:0009698,GO:0009808,GO:0009987,GO:0016043,GO:0016209,GO:0016491,GO:0016684,GO:0019748,GO:0030054,GO:0030312,GO:0042221,GO:0044237,GO:0044464,GO:0045229,GO:0050896,GO:0051716,GO:0055044,GO:0055114,GO:0070887,GO:0071554,GO:0071555,GO:0071669,GO:…	1.11.1.7	ko:K00430	ko00940,ko01100,ko01110,map00940,map01100,map01110	-	R00602,R02596,R03919,R04007,R07443	RC00034	ko00000,ko00001,ko01000	-	-	-	peroxidase
mRNA253	3218.PP1S385_16V6.1	1.19e-13	72.4	2DGZ8@1|root,2S5VF@2759|Eukaryota,37W2P@33090|Viridiplantae,3GKF5@35493|Streptophyta	35493|Streptophyta	-	-	-	-	-	-	-	-	-	-	-	-	-	-	-
mRNA257	3218.PP1S164_53V6.1	1.24e-279	823	KOG1420@1|root,KOG1420@2759|Eukaryota,37WGE@33090|Viridiplantae	33090|Viridiplantae	PT	large conductance calcium-activated potassium channel activity	-	-	-	-	-	-	-	-	-	-	-	-	BK_channel_a,Ion_trans_2
mRNA258	3218.PP1S539_10V6.1	1.8e-314	877	COG0369@1|root,KOG1158@2759|Eukaryota,37K3K@33090|Viridiplantae,3G9A7@35493|Streptophyta	35493|Streptophyta	C	belongs to the flavoprotein pyridine nucleotide cytochrome reductase family	ATR1	GO:0001101,GO:0003674,GO:0003824,GO:0003958,GO:0005575,GO:0005622,GO:0005623,GO:0005737,GO:0005783,GO:0005829,GO:0006725,GO:0006950,GO:0006979,GO:0008150,GO:0008152,GO:0009698,GO:0009719,GO:0009725,GO:0009737,GO:0009987,GO:0010033,GO:0012505,GO:0016491,GO:0016651,GO:0016653,GO:0019748,GO:0033993,GO:0042221,GO:0043226,GO:0043227,GO:0043229,GO:0043231,GO:0044237,GO:0044424,GO:0044444,GO:0044464,GO:…	1.6.2.4	ko:K00327	-	-	-	-	ko00000,ko01000	-	-	-	FAD_binding_1,Flavodoxin_1,NAD_binding_1
mRNA259	3218.PP1S138_36V6.1	0	1231	COG5354@1|root,KOG2314@2759|Eukaryota,37PR9@33090|Viridiplantae,3G9G9@35493|Streptophyta	35493|Streptophyta	J	Component of the eukaryotic translation initiation factor 3 (eIF-3) complex, which is involved in protein synthesis and, together with other initiation factors, stimulates binding of mRNA and methionyl-tRNAi to the 40S ribosome	-	-	-	ko:K03253	ko03013,map03013	-	-	-	ko00000,ko00001,ko03012,ko03019	-	-	-	RRM_1,eIF2A
mRNA260	3218.PP1S7_15V6.1	7.26e-307	869	COG0513@1|root,KOG0331@2759|Eukaryota,37I0H@33090|Viridiplantae,3GGE2@35493|Streptophyta	35493|Streptophyta	A	DEAD-box ATP-dependent RNA helicase	-	GO:0000373,GO:0000375,GO:0000377,GO:0003674,GO:0003676,GO:0003723,GO:0003724,GO:0003729,GO:0003824,GO:0004004,GO:0004386,GO:0005488,GO:0005575,GO:0005622,GO:0005623,GO:0005634,GO:0005730,GO:0005737,GO:0006139,GO:0006396,GO:0006725,GO:0006807,GO:0006950,GO:0006970,GO:0006996,GO:0008026,GO:0008150,GO:0008152,GO:0008186,GO:0008380,GO:0009507,GO:0009526,GO:0009532,GO:0009536,GO:0009570,GO:0009628,GO:…	3.6.4.13	ko:K16911	ko01110,map01110	-	-	-	ko00000,ko01000,ko03009,ko03036	-	-	-	DEAD,GUCT,Helicase_C,zf-CCHC
mRNA261	3218.PP1S200_23V6.1	0	975	COG0296@1|root,KOG0470@2759|Eukaryota,37SQT@33090|Viridiplantae,3GDEE@35493|Streptophyta	35493|Streptophyta	G	1,4-alpha-glucan-branching enzyme 3, chloroplastic	-	GO:0005575,GO:0005622,GO:0005623,GO:0005737,GO:0005975,GO:0007275,GO:0008150,GO:0008152,GO:0009507,GO:0009536,GO:0009791,GO:0032501,GO:0032502,GO:0043226,GO:0043227,GO:0043229,GO:0043231,GO:0044238,GO:0044424,GO:0044444,GO:0044464,GO:0048856,GO:0071704	2.4.1.18	ko:K00700	ko00500,ko01100,ko01110,map00500,map01100,map01110	M00565	R02110	-	ko00000,ko00001,ko00002,ko01000,ko04147	-	CBM48,GH13	-	Alpha-amylase,Alpha-amylase_C,CBM_48
mRNA262	88036.EFJ31203	7.44e-56	216	KOG4197@1|root,KOG4197@2759|Eukaryota,37KWC@33090|Viridiplantae,3GC2T@35493|Streptophyta	35493|Streptophyta	S	Pentatricopeptide repeat-containing protein	-	GO:0003674,GO:0003676,GO:0003723,GO:0003824,GO:0004518,GO:0004519,GO:0005488,GO:0005575,GO:0005622,GO:0005623,GO:0005737,GO:0006139,GO:0006725,GO:0006807,GO:0008150,GO:0008152,GO:0009451,GO:0009507,GO:0009536,GO:0009892,GO:0009893,GO:0009894,GO:0009895,GO:0009987,GO:0010468,GO:0010604,GO:0010605,GO:0010608,GO:0010628,GO:0016070,GO:0016787,GO:0016788,GO:0019219,GO:0019222,GO:0031323,GO:0031324,GO:…	-	-	-	-	-	-	-	-	-	-	PPR,PPR_2,PPR_3
mRNA266	3218.PP1S121_122V6.1	7.46e-156	460	COG1024@1|root,2QTE8@2759|Eukaryota,37MHH@33090|Viridiplantae,3G990@35493|Streptophyta	35493|Streptophyta	I	Belongs to the enoyl-CoA hydratase isomerase family	-	-	3.1.2.4	ko:K05605	ko00280,ko00410,ko00640,ko01100,ko01200,map00280,map00410,map00640,map01100,map01200	M00013	R03158,R05064	RC00004,RC00014,RC00137	ko00000,ko00001,ko00002,ko01000	-	-	-	ECH_2
mRNA267	3218.PP1S121_122V6.1	7.69e-158	460	COG1024@1|root,2QTE8@2759|Eukaryota,37MHH@33090|Viridiplantae,3G990@35493|Streptophyta	35493|Streptophyta	I	Belongs to the enoyl-CoA hydratase isomerase family	-	-	3.1.2.4	ko:K05605	ko00280,ko00410,ko00640,ko01100,ko01200,map00280,map00410,map00640,map01100,map01200	M00013	R03158,R05064	RC00004,RC00014,RC00137	ko00000,ko00001,ko00002,ko01000	-	-	-	ECH_2
mRNA270	3218.PP1S89_235V6.1	3.32e-209	614	COG2021@1|root,2QVPA@2759|Eukaryota,38A3M@33090|Viridiplantae,3GNDV@35493|Streptophyta	35493|Streptophyta	E	alpha/beta hydrolase fold	-	-	-	-	-	-	-	-	-	-	-	-	Abhydrolase_1
mRNA271	4641.GSMUA_Achr2P20220_001	7.24e-31	132	COG0528@1|root,2QPKF@2759|Eukaryota,37HT3@33090|Viridiplantae,3G9YV@35493|Streptophyta,3KPJW@4447|Liliopsida	35493|Streptophyta	F	Amino acid kinase family	-	-	-	-	-	-	-	-	-	-	-	-	AA_kinase,Myb_DNA-bind_4
mRNA272	3218.PP1S249_36V6.2	2.73e-134	387	KOG3174@1|root,KOG3174@2759|Eukaryota,37PE1@33090|Viridiplantae,3GC4K@35493|Streptophyta	35493|Streptophyta	Z	F-actin-capping protein subunit beta	-	GO:0000902,GO:0003674,GO:0003779,GO:0005488,GO:0005515,GO:0005575,GO:0005622,GO:0005623,GO:0005856,GO:0005884,GO:0006950,GO:0006996,GO:0007010,GO:0007015,GO:0008064,GO:0008092,GO:0008150,GO:0008290,GO:0009266,GO:0009408,GO:0009628,GO:0009653,GO:0009987,GO:0010639,GO:0015629,GO:0016043,GO:0030029,GO:0030036,GO:0030832,GO:0030833,GO:0030834,GO:0030835,GO:0030837,GO:0031333,GO:0032271,GO:0032272,GO:…	-	ko:K10365	ko04144,map04144	-	-	-	ko00000,ko00001,ko04131,ko04147,ko04812	-	-	-	F_actin_cap_B
mRNA274	3218.PP1S15_91V6.1	1.38e-160	492	COG1505@1|root,2QPHW@2759|Eukaryota,37NJN@33090|Viridiplantae,3GE4B@35493|Streptophyta	35493|Streptophyta	E	isoform X1	-	-	-	-	-	-	-	-	-	-	-	-	-
mRNA275	3218.PP1S15_91V6.1	4.57e-162	496	COG1505@1|root,2QPHW@2759|Eukaryota,37NJN@33090|Viridiplantae,3GE4B@35493|Streptophyta	35493|Streptophyta	E	isoform X1	-	-	-	-	-	-	-	-	-	-	-	-	-
mRNA276	3218.PP1S19_142V6.1	4.83e-73	233	2CMHF@1|root,2QQCS@2759|Eukaryota,37JEV@33090|Viridiplantae,3GC2B@35493|Streptophyta	35493|Streptophyta	S	ATP-dependent protease La (LON) substrate-binding domain	-	-	-	-	-	-	-	-	-	-	-	-	LON_substr_bdg
mRNA277	714943.Mucpa_6383	2.5e-31	122	COG0664@1|root,COG0664@2|Bacteria,4NJR1@976|Bacteroidetes,1IQRM@117747|Sphingobacteriia	976|Bacteroidetes	K	COGs COG0664 cAMP-binding protein - catabolite gene activator and regulatory subunit of cAMP-dependent protein kinase	-	-	-	-	-	-	-	-	-	-	-	-	HTH_Crp_2,cNMP_binding
mRNA278	3218.PP1S468_8V6.1	4.38e-289	811	COG5158@1|root,KOG1300@2759|Eukaryota,37MIG@33090|Viridiplantae,3GGMQ@35493|Streptophyta	35493|Streptophyta	U	Belongs to the STXBP unc-18 SEC1 family	SEC1B	GO:0005575,GO:0005622,GO:0005623,GO:0005737,GO:0005773,GO:0005829,GO:0005886,GO:0016020,GO:0019898,GO:0043226,GO:0043227,GO:0043229,GO:0043231,GO:0044424,GO:0044425,GO:0044444,GO:0044464,GO:0071944	-	ko:K15292	ko04721,map04721	-	-	-	ko00000,ko00001,ko04131,ko04147	-	-	-	Sec1
mRNA282	218851.Aquca_057_00151.1	4.95e-122	375	28KGR@1|root,2QSXX@2759|Eukaryota,37NCD@33090|Viridiplantae,3G8H1@35493|Streptophyta	35493|Streptophyta	T	domain-containing protein	-	-	-	-	-	-	-	-	-	-	-	-	PH
mRNA283	3218.PP1S266_30V6.2	1.95e-114	384	KOG4197@1|root,KOG4197@2759|Eukaryota,37JEI@33090|Viridiplantae,3G9F0@35493|Streptophyta	35493|Streptophyta	S	Pentatricopeptide repeat-containing protein At5g02830	-	GO:0003674,GO:0003676,GO:0003723,GO:0003824,GO:0004518,GO:0004519,GO:0005488,GO:0005575,GO:0005622,GO:0005623,GO:0006139,GO:0006725,GO:0006807,GO:0008150,GO:0008152,GO:0009451,GO:0009987,GO:0016070,GO:0016787,GO:0016788,GO:0034641,GO:0043170,GO:0043226,GO:0043227,GO:0043229,GO:0043231,GO:0043412,GO:0044237,GO:0044238,GO:0044424,GO:0044464,GO:0046483,GO:0071704,GO:0090304,GO:0090305,GO:0097159,GO:…	-	ko:K17710	-	-	-	-	ko00000,ko03016,ko03029	-	-	-	PPR,PPR_2,PPR_3
mRNA284	3218.PP1S271_42V6.1	0	1039	KOG1844@1|root,KOG1844@2759|Eukaryota,37IEA@33090|Viridiplantae,3GBRB@35493|Streptophyta	35493|Streptophyta	S	PHD finger protein MALE	-	GO:0000003,GO:0003006,GO:0005575,GO:0005622,GO:0005623,GO:0005634,GO:0006355,GO:0007275,GO:0008150,GO:0009555,GO:0009653,GO:0009719,GO:0009725,GO:0009741,GO:0009791,GO:0009846,GO:0009856,GO:0009889,GO:0009891,GO:0009893,GO:0009908,GO:0009987,GO:0010033,GO:0010208,GO:0010468,GO:0010556,GO:0010557,GO:0010604,GO:0010628,GO:0010927,GO:0010941,GO:0010942,GO:0014070,GO:0016043,GO:0019219,GO:0019222,GO:…	-	-	-	-	-	-	-	-	-	-	PHD
mRNA286	3218.PP1S157_48V6.1	4.53e-220	618	COG1311@1|root,KOG2732@2759|Eukaryota,37SHS@33090|Viridiplantae,3G8AC@35493|Streptophyta	35493|Streptophyta	L	dna polymerase delta small	POLD2	GO:0000228,GO:0005575,GO:0005622,GO:0005623,GO:0005634,GO:0005657,GO:0005694,GO:0006139,GO:0006259,GO:0006260,GO:0006261,GO:0006271,GO:0006725,GO:0006807,GO:0006950,GO:0006974,GO:0008150,GO:0008152,GO:0009058,GO:0009059,GO:0009987,GO:0022616,GO:0030894,GO:0031974,GO:0031981,GO:0032991,GO:0032993,GO:0033554,GO:0034641,GO:0034645,GO:0042575,GO:0043170,GO:0043226,GO:0043227,GO:0043228,GO:0043229,GO:…	-	ko:K02328	ko00230,ko00240,ko01100,ko03030,ko03410,ko03420,ko03430,ko03440,ko05166,map00230,map00240,map01100,map03030,map03410,map03420,map03430,map03440,map05166	M00262	R00375,R00376,R00377,R00378	RC02795	ko00000,ko00001,ko00002,ko03032,ko03400	-	-	-	DNA_pol_E_B
mRNA287	3218.PP1S157_48V6.1	5.73e-220	618	COG1311@1|root,KOG2732@2759|Eukaryota,37SHS@33090|Viridiplantae,3G8AC@35493|Streptophyta	35493|Streptophyta	L	dna polymerase delta small	POLD2	GO:0000228,GO:0005575,GO:0005622,GO:0005623,GO:0005634,GO:0005657,GO:0005694,GO:0006139,GO:0006259,GO:0006260,GO:0006261,GO:0006271,GO:0006725,GO:0006807,GO:0006950,GO:0006974,GO:0008150,GO:0008152,GO:0009058,GO:0009059,GO:0009987,GO:0022616,GO:0030894,GO:0031974,GO:0031981,GO:0032991,GO:0032993,GO:0033554,GO:0034641,GO:0034645,GO:0042575,GO:0043170,GO:0043226,GO:0043227,GO:0043228,GO:0043229,GO:…	-	ko:K02328	ko00230,ko00240,ko01100,ko03030,ko03410,ko03420,ko03430,ko03440,ko05166,map00230,map00240,map01100,map03030,map03410,map03420,map03430,map03440,map05166	M00262	R00375,R00376,R00377,R00378	RC02795	ko00000,ko00001,ko00002,ko03032,ko03400	-	-	-	DNA_pol_E_B
mRNA289	3218.PP1S220_59V6.1	3.37e-18	80.1	KOG3801@1|root,KOG3801@2759|Eukaryota	2759|Eukaryota	G	metallo-sulfur cluster assembly	LYRM4	GO:0005575,GO:0005622,GO:0005623,GO:0005634,GO:0005654,GO:0005737,GO:0005739,GO:0005740,GO:0005743,GO:0005759,GO:0005829,GO:0006790,GO:0008150,GO:0008152,GO:0009987,GO:0016020,GO:0016043,GO:0016226,GO:0016604,GO:0019866,GO:0019898,GO:0022607,GO:0031090,GO:0031163,GO:0031312,GO:0031314,GO:0031966,GO:0031967,GO:0031974,GO:0031975,GO:0031981,GO:0032991,GO:0043226,GO:0043227,GO:0043229,GO:0043231,GO:…	-	ko:K22069	-	-	-	-	ko00000,ko03029	-	-	-	Complex1_LYR
mRNA290	3218.PP1S76_45V6.1	5.33e-114	332	COG1814@1|root,KOG4473@2759|Eukaryota,37J7N@33090|Viridiplantae,3G7NJ@35493|Streptophyta	35493|Streptophyta	S	vacuolar iron transporter	-	GO:0000041,GO:0003674,GO:0005215,GO:0005381,GO:0005384,GO:0005575,GO:0005622,GO:0005623,GO:0005737,GO:0005773,GO:0005774,GO:0006810,GO:0006811,GO:0006812,GO:0006826,GO:0006828,GO:0006873,GO:0006875,GO:0006879,GO:0006880,GO:0008150,GO:0008324,GO:0009987,GO:0010035,GO:0010038,GO:0010039,GO:0015075,GO:0015318,GO:0016020,GO:0019725,GO:0022857,GO:0022890,GO:0030001,GO:0030003,GO:0030026,GO:0031090,GO:…	-	-	-	-	-	-	-	-	-	-	VIT1
mRNA291	3218.PP1S460_22V6.1	0	1102	COG0749@1|root,KOG0950@2759|Eukaryota,37SRP@33090|Viridiplantae,3GH7Y@35493|Streptophyta	35493|Streptophyta	L	DNA polymerase	-	GO:0000002,GO:0003674,GO:0003824,GO:0003887,GO:0004518,GO:0004527,GO:0005575,GO:0005622,GO:0005623,GO:0005737,GO:0005739,GO:0006139,GO:0006259,GO:0006260,GO:0006261,GO:0006264,GO:0006725,GO:0006807,GO:0006996,GO:0007005,GO:0008150,GO:0008152,GO:0008409,GO:0009058,GO:0009059,GO:0009507,GO:0009536,GO:0009657,GO:0009987,GO:0016043,GO:0016740,GO:0016772,GO:0016779,GO:0016787,GO:0016788,GO:0018130,GO:…	2.7.7.7	ko:K02335	ko00230,ko00240,ko01100,ko03030,ko03410,ko03420,ko03440,map00230,map00240,map01100,map03030,map03410,map03420,map03440	-	R00375,R00376,R00377,R00378	RC02795	ko00000,ko00001,ko01000,ko03032,ko03400	-	-	-	DNA_pol_A,DNA_pol_A_exo1
mRNA292	88036.EFJ16604	3.98e-115	338	COG0428@1|root,KOG2474@2759|Eukaryota,37SCT@33090|Viridiplantae,3GFNT@35493|Streptophyta	35493|Streptophyta	P	zinc transporter	-	GO:0000041,GO:0003674,GO:0005215,GO:0005385,GO:0005575,GO:0006810,GO:0006811,GO:0006812,GO:0006829,GO:0008150,GO:0008324,GO:0015075,GO:0015318,GO:0016020,GO:0022857,GO:0022890,GO:0030001,GO:0034220,GO:0046873,GO:0046915,GO:0051179,GO:0051234,GO:0055085,GO:0070838,GO:0071577,GO:0072509,GO:0072511,GO:0098655,GO:0098660,GO:0098662	-	ko:K07238	-	-	-	-	ko00000,ko02000	2.A.5.5	-	-	Zip
mRNA293	3218.PP1S180_143V6.1	1.35e-187	542	COG0477@1|root,KOG1330@2759|Eukaryota,37N1A@33090|Viridiplantae,3GBIN@35493|Streptophyta	35493|Streptophyta	G	Major facilitator superfamily protein	-	GO:0000003,GO:0000323,GO:0002165,GO:0003006,GO:0003376,GO:0003674,GO:0005215,GO:0005319,GO:0005575,GO:0005622,GO:0005623,GO:0005737,GO:0005764,GO:0005765,GO:0005768,GO:0005770,GO:0005773,GO:0005774,GO:0006810,GO:0006869,GO:0006897,GO:0006915,GO:0006928,GO:0006950,GO:0006996,GO:0007033,GO:0007034,GO:0007040,GO:0007041,GO:0007154,GO:0007165,GO:0007186,GO:0007275,GO:0007276,GO:0007281,GO:0007292,GO:…	-	-	-	-	-	-	-	-	-	-	MFS_1
mRNA295	3218.PP1S168_54V6.1	6.05e-86	266	COG2273@1|root,2QS4T@2759|Eukaryota,37KRG@33090|Viridiplantae,3GA1R@35493|Streptophyta	35493|Streptophyta	G	Catalyzes xyloglucan endohydrolysis (XEH) and or endotransglycosylation (XET). Cleaves and religates xyloglucan polymers, an essential constituent of the primary cell wall, and thereby participates in cell wall construction of growing tissues	-	GO:0003674,GO:0003824,GO:0016740,GO:0016757,GO:0016758,GO:0016762,GO:0046527	2.4.1.207	ko:K08235	-	-	-	-	ko00000,ko01000	-	-	-	Glyco_hydro_16,XET_C
mRNA298	4577.GRMZM5G822100_P01	1.69e-18	95.9	COG2124@1|root,KOG0156@2759|Eukaryota,37HQJ@33090|Viridiplantae,3GC9K@35493|Streptophyta,3KTUE@4447|Liliopsida,3IMFC@38820|Poales	35493|Streptophyta	Q	Belongs to the cytochrome P450 family	-	-	-	ko:K20623	ko00905,ko01100,ko01110,map00905,map01100,map01110	-	R07470,R07474	RC00661	ko00000,ko00001,ko00199	-	-	-	p450
mRNA300	3218.PP1S79_129V6.1	2.26e-151	451	KOG1947@1|root,KOG1947@2759|Eukaryota,37I93@33090|Viridiplantae,3GE82@35493|Streptophyta	35493|Streptophyta	U	F-box protein	-	-	-	ko:K10268	-	-	-	-	ko00000,ko04121	-	-	-	F-box,F-box-like,Remorin_C
mRNA304	717606.PaecuDRAFT_0435	1.78e-185	548	COG3387@1|root,COG3387@2|Bacteria,1TR12@1239|Firmicutes,4HD33@91061|Bacilli,26VH7@186822|Paenibacillaceae	91061|Bacilli	G	Glycosyl hydrolases family 15	-	-	-	-	-	-	-	-	-	-	-	-	Glyco_hydro_15
mRNA305	88036.EFJ37552	1.22e-129	385	COG0596@1|root,2QPPY@2759|Eukaryota,37K34@33090|Viridiplantae,3G9K0@35493|Streptophyta	33090|Viridiplantae	S	Proline iminopeptidase	-	-	3.4.11.5	ko:K01259	ko00330,map00330	-	R00135	-	ko00000,ko00001,ko01000,ko01002	-	-	-	Abhydrolase_1
mRNA309	3218.PP1S47_136V6.1	4.26e-148	444	COG0814@1|root,KOG1303@2759|Eukaryota,37Q9B@33090|Viridiplantae,3GBVF@35493|Streptophyta	35493|Streptophyta	E	amino acid transporter	-	-	-	ko:K15015	ko04721,ko04723,ko04727,ko05032,ko05033,map04721,map04723,map04727,map05032,map05033	-	-	-	ko00000,ko00001,ko02000	2.A.18.5	-	-	Aa_trans
mRNA312	3885.XP_007160124.1	3.79e-271	755	KOG0032@1|root,KOG0032@2759|Eukaryota,37PSA@33090|Viridiplantae,3GB7K@35493|Streptophyta,4JMYZ@91835|fabids	35493|Streptophyta	T	Calcium-dependent protein kinase	-	GO:0001101,GO:0003674,GO:0003824,GO:0004672,GO:0004674,GO:0004683,GO:0005488,GO:0005515,GO:0005516,GO:0005575,GO:0005622,GO:0005623,GO:0005634,GO:0005737,GO:0005773,GO:0005829,GO:0005886,GO:0006464,GO:0006468,GO:0006793,GO:0006796,GO:0006807,GO:0006950,GO:0006970,GO:0007154,GO:0007165,GO:0008150,GO:0008152,GO:0009628,GO:0009651,GO:0009719,GO:0009725,GO:0009737,GO:0009738,GO:0009755,GO:0009931,GO:…	2.7.11.1	ko:K13412	ko04626,ko05145,map04626,map05145	-	-	-	ko00000,ko00001,ko01000,ko01001	-	-	-	EF-hand_1,EF-hand_5,EF-hand_6,Pkinase
mRNA313	3218.PP1S134_37V6.1	2.02e-211	666	KOG1974@1|root,KOG1974@2759|Eukaryota,37HIP@33090|Viridiplantae,3GERV@35493|Streptophyta	35493|Streptophyta	L	Protein timeless homolog	-	-	-	ko:K03155	-	-	-	-	ko00000,ko03400	-	-	-	TIMELESS,TIMELESS_C
mRNA314	88036.EFJ29780	3.22e-129	375	KOG0759@1|root,KOG0759@2759|Eukaryota,37J21@33090|Viridiplantae,3GFYH@35493|Streptophyta	35493|Streptophyta	C	Belongs to the mitochondrial carrier (TC 2.A.29) family	-	GO:0003674,GO:0005215,GO:0005310,GO:0005342,GO:0005575,GO:0005622,GO:0005623,GO:0005737,GO:0005739,GO:0005740,GO:0005743,GO:0006810,GO:0006811,GO:0006817,GO:0006820,GO:0006835,GO:0006839,GO:0006855,GO:0008150,GO:0008272,GO:0008509,GO:0008514,GO:0015075,GO:0015103,GO:0015116,GO:0015117,GO:0015131,GO:0015140,GO:0015141,GO:0015238,GO:0015291,GO:0015297,GO:0015318,GO:0015556,GO:0015698,GO:0015709,GO:…	-	ko:K15104	-	-	-	-	ko00000,ko02000	2.A.29.2.1,2.A.29.2.9	-	-	Mito_carr
mRNA315	3218.PP1S348_31V6.1	0	2340	COG1429@1|root,2QT3B@2759|Eukaryota,37NX4@33090|Viridiplantae,3GBPN@35493|Streptophyta	35493|Streptophyta	H	Magnesium-chelatase subunit ChlH	CHLH	GO:0003674,GO:0003824,GO:0005575,GO:0005622,GO:0005623,GO:0005737,GO:0005739,GO:0009507,GO:0009526,GO:0009528,GO:0009532,GO:0009536,GO:0009570,GO:0009706,GO:0009941,GO:0010007,GO:0016020,GO:0016851,GO:0016874,GO:0019866,GO:0031090,GO:0031967,GO:0031969,GO:0031975,GO:0032991,GO:0042170,GO:0043226,GO:0043227,GO:0043229,GO:0043231,GO:0044422,GO:0044424,GO:0044434,GO:0044435,GO:0044444,GO:0044446,GO:…	6.6.1.1	ko:K03403	ko00860,ko01100,ko01110,map00860,map01100,map01110	-	R03877	RC01012	ko00000,ko00001,ko01000	-	-	-	CobN-Mg_chel,DUF3479
mRNA316	88036.EFJ25866	3.53e-228	638	COG0451@1|root,KOG1429@2759|Eukaryota,37K7R@33090|Viridiplantae,3GH1V@35493|Streptophyta	35493|Streptophyta	GM	udp-glucuronic acid decarboxylase	-	GO:0000139,GO:0000166,GO:0003674,GO:0003824,GO:0005488,GO:0005575,GO:0005622,GO:0005623,GO:0005737,GO:0005768,GO:0005794,GO:0005802,GO:0005886,GO:0005975,GO:0005996,GO:0006139,GO:0006725,GO:0006807,GO:0008150,GO:0008152,GO:0008460,GO:0009058,GO:0009225,GO:0009226,GO:0009987,GO:0012505,GO:0016020,GO:0016829,GO:0016830,GO:0016831,GO:0016835,GO:0016836,GO:0018130,GO:0019305,GO:0019321,GO:0019438,GO:…	4.1.1.35	ko:K08678	ko00520,ko01100,map00520,map01100	M00361	R01384	RC00508	ko00000,ko00001,ko00002,ko01000	-	-	-	GDP_Man_Dehyd
mRNA318	3218.PP1S364_21V6.1	0	982	2BWIZ@1|root,2QQ3D@2759|Eukaryota,37JI8@33090|Viridiplantae,3GDUA@35493|Streptophyta	35493|Streptophyta	S	Belongs to the sterol desaturase family	-	-	-	-	-	-	-	-	-	-	-	-	FA_hydroxylase,Wax2_C
mRNA319	3218.PP1S104_12V6.1	0	1302	COG5146@1|root,KOG2201@2759|Eukaryota,KOG4584@2759|Eukaryota,37PEM@33090|Viridiplantae,3GG1R@35493|Streptophyta	35493|Streptophyta	H	Catalyzes the phosphorylation of pantothenate the first step in CoA biosynthesis. May play a role in the physiological regulation of the intracellular CoA concentration	-	GO:0003674,GO:0003824,GO:0004594,GO:0005575,GO:0005622,GO:0005623,GO:0005737,GO:0005829,GO:0006793,GO:0006796,GO:0008150,GO:0008152,GO:0009987,GO:0016301,GO:0016310,GO:0016740,GO:0016772,GO:0016773,GO:0044237,GO:0044424,GO:0044444,GO:0044464	2.7.1.33	ko:K09680	ko00770,ko01100,map00770,map01100	M00120	R02971,R03018,R04391	RC00002,RC00017	ko00000,ko00001,ko00002,ko01000	-	-	-	DUF89,Fumble
mRNA320	3218.PP1S235_72V6.1	1.58e-48	166	2CXK0@1|root,2RY47@2759|Eukaryota,37U6X@33090|Viridiplantae,3GIDA@35493|Streptophyta	35493|Streptophyta	S	Encoded by	-	-	-	-	-	-	-	-	-	-	-	-	-
mRNA323	71139.XP_010036132.1	7.64e-238	658	COG1062@1|root,KOG0022@2759|Eukaryota,37KE4@33090|Viridiplantae,3GCIE@35493|Streptophyta	35493|Streptophyta	Q	Belongs to the zinc-containing alcohol dehydrogenase family. Class-III subfamily	-	-	1.1.1.1,1.1.1.284	ko:K00121	ko00010,ko00071,ko00350,ko00625,ko00626,ko00680,ko00830,ko00980,ko00982,ko01100,ko01110,ko01120,ko01130,ko01200,ko01220,ko05204,map00010,map00071,map00350,map00625,map00626,map00680,map00830,map00980,map00982,map01100,map01110,map01120,map01130,map01200,map01220,map05204	-	R00623,R00754,R02124,R04880,R05233,R05234,R06917,R06927,R06983,R07105,R08281,R08306,R08310	RC00050,RC00087,RC00088,RC00099,RC00116,RC00649,RC01715,RC01734,RC02273	ko00000,ko00001,ko01000	-	-	-	ADH_N,ADH_zinc_N
mRNA324	3218.PP1S114_33V6.3	5.99e-81	250	KOG3160@1|root,KOG3160@2759|Eukaryota,37KZ7@33090|Viridiplantae,3GA7J@35493|Streptophyta	35493|Streptophyta	O	lysosomal thiol	-	-	-	ko:K08059	ko04612,map04612	-	-	-	ko00000,ko00001	-	-	-	GILT
mRNA325	88036.EFJ34641	4.98e-201	572	28NJM@1|root,2QV59@2759|Eukaryota,37P5C@33090|Viridiplantae,3G9EU@35493|Streptophyta	35493|Streptophyta	S	Protein of unknown function (DUF616)	-	-	-	-	-	-	-	-	-	-	-	-	DUF616
mRNA326	88036.EFJ28761	2.02e-76	244	COG0703@1|root,2QTKR@2759|Eukaryota,37SH5@33090|Viridiplantae,3GCFN@35493|Streptophyta	35493|Streptophyta	F	Shikimate kinase	SK2	GO:0000287,GO:0003674,GO:0003824,GO:0004765,GO:0005488,GO:0005575,GO:0005622,GO:0005623,GO:0005737,GO:0006082,GO:0006520,GO:0006725,GO:0006793,GO:0006796,GO:0006807,GO:0008150,GO:0008152,GO:0008652,GO:0009058,GO:0009072,GO:0009073,GO:0009507,GO:0009536,GO:0009987,GO:0016053,GO:0016301,GO:0016310,GO:0016740,GO:0016772,GO:0016773,GO:0019438,GO:0019632,GO:0019752,GO:0032787,GO:0043167,GO:0043169,GO:…	2.7.1.71	ko:K00891	ko00400,ko01100,ko01110,ko01130,ko01230,map00400,map01100,map01110,map01130,map01230	M00022	R02412	RC00002,RC00078	ko00000,ko00001,ko00002,ko01000	-	-	-	SKI
mRNA327	29760.VIT_01s0011g01420.t01	3.19e-196	558	COG4284@1|root,KOG2388@2759|Eukaryota,37PUN@33090|Viridiplantae,3GG6U@35493|Streptophyta	35493|Streptophyta	M	UDP-N-acetylglucosamine	-	GO:0000003,GO:0003006,GO:0003674,GO:0003824,GO:0003977,GO:0005575,GO:0005622,GO:0005623,GO:0005737,GO:0005829,GO:0005886,GO:0006040,GO:0006047,GO:0006048,GO:0006139,GO:0006725,GO:0006793,GO:0006807,GO:0007275,GO:0008150,GO:0008152,GO:0009058,GO:0009225,GO:0009226,GO:0009553,GO:0009555,GO:0009790,GO:0009791,GO:0009793,GO:0009987,GO:0010154,GO:0016020,GO:0016740,GO:0016772,GO:0016779,GO:0018130,GO:…	2.7.7.23,2.7.7.83	ko:K00972	ko00520,ko01100,ko01130,map00520,map01100,map01130	M00361,M00362	R00416	RC00002	ko00000,ko00001,ko00002,ko01000	-	-	-	UDPGP
mRNA329	4432.XP_010270153.1	2.17e-68	213	KOG4135@1|root,KOG4135@2759|Eukaryota,37RIR@33090|Viridiplantae,3GHAV@35493|Streptophyta	35493|Streptophyta	G	N-acetyltransferase 9-like protein	-	-	-	-	-	-	-	-	-	-	-	-	Acetyltransf_3
mRNA331	4537.OPUNC01G38240.1	2.21e-113	362	COG0515@1|root,KOG1187@2759|Eukaryota,37K1S@33090|Viridiplantae,3G7RV@35493|Streptophyta,3KSMZ@4447|Liliopsida,3IGS6@38820|Poales	35493|Streptophyta	T	Protein kinase domain	-	GO:0003674,GO:0003824,GO:0004672,GO:0004674,GO:0005575,GO:0005623,GO:0005886,GO:0006464,GO:0006468,GO:0006793,GO:0006796,GO:0006807,GO:0008150,GO:0008152,GO:0009987,GO:0016020,GO:0016301,GO:0016310,GO:0016740,GO:0016772,GO:0016773,GO:0019538,GO:0036211,GO:0043170,GO:0043412,GO:0044237,GO:0044238,GO:0044260,GO:0044267,GO:0044464,GO:0071704,GO:0071944,GO:0140096,GO:1901564	-	-	-	-	-	-	-	-	-	-	Pkinase
mRNA332	3694.POPTR_0293s00220.1	2.81e-109	345	COG0515@1|root,KOG1187@2759|Eukaryota,37K1S@33090|Viridiplantae,3G7RV@35493|Streptophyta,4JH6Q@91835|fabids	35493|Streptophyta	T	receptor-like protein kinase	-	GO:0003674,GO:0003824,GO:0004672,GO:0004674,GO:0005575,GO:0005623,GO:0005886,GO:0006464,GO:0006468,GO:0006793,GO:0006796,GO:0006807,GO:0008150,GO:0008152,GO:0009987,GO:0016020,GO:0016301,GO:0016310,GO:0016740,GO:0016772,GO:0016773,GO:0019538,GO:0036211,GO:0043170,GO:0043412,GO:0044237,GO:0044238,GO:0044260,GO:0044267,GO:0044464,GO:0071704,GO:0071944,GO:0140096,GO:1901564	-	-	-	-	-	-	-	-	-	-	Pkinase,Pkinase_Tyr
mRNA333	3983.cassava4.1_003197m	3.35e-95	304	COG0515@1|root,KOG1187@2759|Eukaryota,37K1S@33090|Viridiplantae,3G7RV@35493|Streptophyta,4JH6Q@91835|fabids	35493|Streptophyta	T	receptor-like protein kinase	-	GO:0003674,GO:0003824,GO:0004672,GO:0004674,GO:0005575,GO:0005623,GO:0005886,GO:0006464,GO:0006468,GO:0006793,GO:0006796,GO:0006807,GO:0008150,GO:0008152,GO:0009987,GO:0016020,GO:0016301,GO:0016310,GO:0016740,GO:0016772,GO:0016773,GO:0019538,GO:0036211,GO:0043170,GO:0043412,GO:0044237,GO:0044238,GO:0044260,GO:0044267,GO:0044464,GO:0071704,GO:0071944,GO:0140096,GO:1901564	-	-	-	-	-	-	-	-	-	-	Pkinase,Pkinase_Tyr
mRNA334	29730.Gorai.008G028100.1	1.77e-125	394	COG0515@1|root,KOG1187@2759|Eukaryota,37K1S@33090|Viridiplantae,3G7RV@35493|Streptophyta	35493|Streptophyta	T	receptor-like protein kinase	-	GO:0003674,GO:0003824,GO:0004672,GO:0004674,GO:0005575,GO:0005623,GO:0005886,GO:0006464,GO:0006468,GO:0006793,GO:0006796,GO:0006807,GO:0008150,GO:0008152,GO:0009987,GO:0016020,GO:0016301,GO:0016310,GO:0016740,GO:0016772,GO:0016773,GO:0019538,GO:0036211,GO:0043170,GO:0043412,GO:0044237,GO:0044238,GO:0044260,GO:0044267,GO:0044464,GO:0071704,GO:0071944,GO:0140096,GO:1901564	-	-	-	-	-	-	-	-	-	-	Pkinase,Pkinase_Tyr
mRNA336	3218.PP1S191_16V6.2	2.59e-240	692	KOG0595@1|root,KOG0595@2759|Eukaryota,37I1C@33090|Viridiplantae,3GB7G@35493|Streptophyta	35493|Streptophyta	T	serine threonine-protein kinase	-	GO:0003674,GO:0003824,GO:0004672,GO:0004674,GO:0006464,GO:0006468,GO:0006793,GO:0006796,GO:0006807,GO:0008150,GO:0008152,GO:0008219,GO:0009405,GO:0009847,GO:0009987,GO:0012501,GO:0016301,GO:0016310,GO:0016740,GO:0016772,GO:0016773,GO:0019538,GO:0032502,GO:0036211,GO:0043170,GO:0043412,GO:0044237,GO:0044238,GO:0044260,GO:0044267,GO:0044403,GO:0044409,GO:0044419,GO:0048102,GO:0051701,GO:0051704,GO:…	2.7.11.1	ko:K08269	ko04136,ko04138,ko04139,ko04140,ko04150,ko04212,map04136,map04138,map04139,map04140,map04150,map04212	-	-	-	ko00000,ko00001,ko01000,ko01001,ko03029,ko04131	-	-	-	Pkinase
mRNA337	3218.PP1S1_349V6.1	6.9e-96	295	28KD8@1|root,2QSU2@2759|Eukaryota,37J6Q@33090|Viridiplantae,3GAQT@35493|Streptophyta	35493|Streptophyta	B	Telomere repeat-binding factor	-	GO:0000228,GO:0000723,GO:0000781,GO:0000784,GO:0000785,GO:0001101,GO:0003674,GO:0003676,GO:0003677,GO:0003682,GO:0003690,GO:0003691,GO:0003697,GO:0003700,GO:0005488,GO:0005515,GO:0005575,GO:0005622,GO:0005623,GO:0005634,GO:0005694,GO:0005730,GO:0006139,GO:0006259,GO:0006355,GO:0006357,GO:0006725,GO:0006807,GO:0006950,GO:0006970,GO:0006996,GO:0008134,GO:0008150,GO:0008152,GO:0009628,GO:0009651,GO:…	-	ko:K09422	-	-	-	-	ko00000,ko03000	-	-	-	Linker_histone,Myb_DNA-binding
mRNA338	3218.PP1S1_349V6.1	7.15e-96	295	28KD8@1|root,2QSU2@2759|Eukaryota,37J6Q@33090|Viridiplantae,3GAQT@35493|Streptophyta	35493|Streptophyta	B	Telomere repeat-binding factor	-	GO:0000228,GO:0000723,GO:0000781,GO:0000784,GO:0000785,GO:0001101,GO:0003674,GO:0003676,GO:0003677,GO:0003682,GO:0003690,GO:0003691,GO:0003697,GO:0003700,GO:0005488,GO:0005515,GO:0005575,GO:0005622,GO:0005623,GO:0005634,GO:0005694,GO:0005730,GO:0006139,GO:0006259,GO:0006355,GO:0006357,GO:0006725,GO:0006807,GO:0006950,GO:0006970,GO:0006996,GO:0008134,GO:0008150,GO:0008152,GO:0009628,GO:0009651,GO:…	-	ko:K09422	-	-	-	-	ko00000,ko03000	-	-	-	Linker_histone,Myb_DNA-binding
mRNA339	88036.EFJ14113	5.16e-46	179	KOG4197@1|root,KOG4197@2759|Eukaryota,37HG6@33090|Viridiplantae,3GG3V@35493|Streptophyta	35493|Streptophyta	S	Pentatricopeptide repeat-containing protein	-	GO:0003674,GO:0003676,GO:0003723,GO:0003824,GO:0004518,GO:0004519,GO:0005488,GO:0005575,GO:0005622,GO:0005623,GO:0006139,GO:0006725,GO:0006807,GO:0008150,GO:0008152,GO:0009451,GO:0009987,GO:0016070,GO:0016787,GO:0016788,GO:0034641,GO:0043170,GO:0043226,GO:0043227,GO:0043229,GO:0043231,GO:0043412,GO:0044237,GO:0044238,GO:0044424,GO:0044464,GO:0046483,GO:0071704,GO:0090304,GO:0090305,GO:0097159,GO:…	-	-	-	-	-	-	-	-	-	-	PPR,PPR_2,PPR_3
mRNA340	3218.PP1S507_5V6.1	5.13e-178	504	COG0484@1|root,KOG0714@2759|Eukaryota,37RT4@33090|Viridiplantae,3G7UU@35493|Streptophyta	35493|Streptophyta	O	DnaJ homolog subfamily B member	-	GO:0001671,GO:0003674,GO:0005488,GO:0005515,GO:0005575,GO:0005622,GO:0005623,GO:0005634,GO:0005654,GO:0005737,GO:0005829,GO:0005886,GO:0008047,GO:0008150,GO:0016020,GO:0030234,GO:0031974,GO:0031981,GO:0032781,GO:0043085,GO:0043226,GO:0043227,GO:0043229,GO:0043231,GO:0043233,GO:0043462,GO:0044093,GO:0044422,GO:0044424,GO:0044428,GO:0044444,GO:0044446,GO:0044464,GO:0050790,GO:0051087,GO:0051336,GO:…	-	ko:K09510	-	-	-	-	ko00000,ko03110	-	-	-	DnaJ,DnaJ_C
mRNA341	3218.PP1S59_81V6.1	7.13e-299	828	COG0513@1|root,KOG0331@2759|Eukaryota,37JKP@33090|Viridiplantae,3GA1V@35493|Streptophyta	35493|Streptophyta	A	Belongs to the DEAD box helicase family	-	GO:0003674,GO:0003724,GO:0003824,GO:0004004,GO:0004386,GO:0005575,GO:0005622,GO:0005623,GO:0005634,GO:0005730,GO:0005737,GO:0005829,GO:0006139,GO:0006725,GO:0006807,GO:0008026,GO:0008150,GO:0008152,GO:0008186,GO:0009987,GO:0010501,GO:0016070,GO:0016462,GO:0016787,GO:0016817,GO:0016818,GO:0016887,GO:0017111,GO:0031974,GO:0031981,GO:0034641,GO:0042623,GO:0043170,GO:0043226,GO:0043227,GO:0043228,GO:…	3.6.4.13	ko:K12823	ko03040,ko05202,ko05205,map03040,map05202,map05205	-	-	-	ko00000,ko00001,ko01000,ko03009,ko03041	-	-	-	DEAD,Helicase_C
mRNA342	3218.PP1S15_54V6.1	1.12e-63	211	COG0290@1|root,2QWD8@2759|Eukaryota,37RHB@33090|Viridiplantae,3GCUF@35493|Streptophyta	35493|Streptophyta	J	Translation initiation factor	-	GO:0003674,GO:0003676,GO:0003723,GO:0003743,GO:0005488,GO:0005575,GO:0005622,GO:0005623,GO:0005737,GO:0005739,GO:0005829,GO:0006412,GO:0006413,GO:0006518,GO:0006807,GO:0006996,GO:0008135,GO:0008150,GO:0008152,GO:0009058,GO:0009059,GO:0009507,GO:0009536,GO:0009987,GO:0010467,GO:0016020,GO:0016043,GO:0019538,GO:0022411,GO:0032790,GO:0032984,GO:0032988,GO:0034641,GO:0034645,GO:0043021,GO:0043022,GO:…	-	ko:K02520	-	-	-	-	ko00000,ko03012,ko03029	-	-	-	IF3_C,IF3_N
mRNA345	3218.PP1S50_1V6.1	1.36e-149	454	COG0515@1|root,KOG1187@2759|Eukaryota,37K1S@33090|Viridiplantae,3G7RV@35493|Streptophyta	35493|Streptophyta	T	receptor-like protein kinase	-	GO:0003674,GO:0003824,GO:0004672,GO:0004674,GO:0005575,GO:0005623,GO:0005886,GO:0006464,GO:0006468,GO:0006793,GO:0006796,GO:0006807,GO:0008150,GO:0008152,GO:0009987,GO:0016020,GO:0016301,GO:0016310,GO:0016740,GO:0016772,GO:0016773,GO:0019538,GO:0036211,GO:0043170,GO:0043412,GO:0044237,GO:0044238,GO:0044260,GO:0044267,GO:0044464,GO:0071704,GO:0071944,GO:0140096,GO:1901564	2.7.11.1	ko:K04733	ko04010,ko04064,ko04620,ko04621,ko04624,ko04722,ko05133,ko05140,ko05142,ko05145,ko05152,ko05162,ko05164,map04010,map04064,map04620,map04621,map04624,map04722,map05133,map05140,map05142,map05145,map05152,map05162,map05164	M00686	-	-	ko00000,ko00001,ko00002,ko01000,ko01001	-	-	-	Pkinase,Pkinase_Tyr
mRNA346	3218.PP1S50_1V6.1	3.08e-120	381	COG0515@1|root,KOG1187@2759|Eukaryota,37K1S@33090|Viridiplantae,3G7RV@35493|Streptophyta	35493|Streptophyta	T	receptor-like protein kinase	-	GO:0003674,GO:0003824,GO:0004672,GO:0004674,GO:0005575,GO:0005623,GO:0005886,GO:0006464,GO:0006468,GO:0006793,GO:0006796,GO:0006807,GO:0008150,GO:0008152,GO:0009987,GO:0016020,GO:0016301,GO:0016310,GO:0016740,GO:0016772,GO:0016773,GO:0019538,GO:0036211,GO:0043170,GO:0043412,GO:0044237,GO:0044238,GO:0044260,GO:0044267,GO:0044464,GO:0071704,GO:0071944,GO:0140096,GO:1901564	2.7.11.1	ko:K04733	ko04010,ko04064,ko04620,ko04621,ko04624,ko04722,ko05133,ko05140,ko05142,ko05145,ko05152,ko05162,ko05164,map04010,map04064,map04620,map04621,map04624,map04722,map05133,map05140,map05142,map05145,map05152,map05162,map05164	M00686	-	-	ko00000,ko00001,ko00002,ko01000,ko01001	-	-	-	Pkinase,Pkinase_Tyr
mRNA347	88036.EFJ10502	9.22e-211	586	KOG1560@1|root,KOG1560@2759|Eukaryota,37N7K@33090|Viridiplantae,3GE6C@35493|Streptophyta	35493|Streptophyta	J	component of the eukaryotic translation initiation factor 3 (eIF-3) complex, which is involved in protein synthesis of a specialized repertoire of mRNAs and, together with other initiation factors, stimulates binding of mRNA and methionyl-tRNAi to the 40S ribosome. The eIF-3 complex specifically targets and initiates translation of a subset of mRNAs involved in cell proliferation	-	GO:0001101,GO:0005575,GO:0005622,GO:0005623,GO:0005737,GO:0005829,GO:0005840,GO:0005844,GO:0006417,GO:0006446,GO:0008150,GO:0009719,GO:0009725,GO:0009733,GO:0009737,GO:0009743,GO:0009744,GO:0009746,GO:0009749,GO:0009889,GO:0009891,GO:0009893,GO:0010033,GO:0010468,GO:0010556,GO:0010557,GO:0010604,GO:0010608,GO:0010628,GO:0019222,GO:0031323,GO:0031325,GO:0031326,GO:0031328,GO:0032268,GO:0032270,GO:…	5.2.1.12	ko:K03247,ko:K15744	ko00906,ko01100,ko01110,ko03013,ko05162,map00906,map01100,map01110,map03013,map05162	M00097	R09655	RC02636	ko00000,ko00001,ko00002,ko01000,ko03012,ko04147	-	-	-	JAB
mRNA348	3218.PP1S255_17V6.1	2.06e-288	812	COG1131@1|root,KOG0061@2759|Eukaryota,37JQZ@33090|Viridiplantae,3G7Q0@35493|Streptophyta	35493|Streptophyta	Q	ABC transporter G family member	-	GO:0003674,GO:0003824,GO:0005215,GO:0005575,GO:0005622,GO:0005623,GO:0005737,GO:0005886,GO:0006810,GO:0008150,GO:0009507,GO:0009526,GO:0009536,GO:0009941,GO:0015399,GO:0015405,GO:0016020,GO:0016021,GO:0016462,GO:0016787,GO:0016817,GO:0016818,GO:0016887,GO:0017111,GO:0022804,GO:0022857,GO:0031224,GO:0031967,GO:0031975,GO:0042623,GO:0042626,GO:0043226,GO:0043227,GO:0043229,GO:0043231,GO:0043492,GO:…	-	ko:K21396	-	-	-	-	ko00000,ko02000	3.A.1.204	-	-	ABC2_membrane,ABC_tran
mRNA349	2711.XP_006468052.1	1.81e-198	568	COG5061@1|root,KOG2608@2759|Eukaryota,37JX8@33090|Viridiplantae,3GAIK@35493|Streptophyta	35493|Streptophyta	OU	Endoplasmic	-	-	-	ko:K10950	ko04141,ko05110,map04141,map05110	-	-	-	ko00000,ko00001,ko01000	-	-	-	ERO1
mRNA350	3218.PP1S201_61V6.1	5.08e-12	62.4	2CWAE@1|root,2S4I9@2759|Eukaryota,37XDY@33090|Viridiplantae,3GM8K@35493|Streptophyta	35493|Streptophyta	-	-	-	-	-	-	-	-	-	-	-	-	-	-	-
mRNA351	3218.PP1S201_61V6.1	4.18e-12	62.4	2CWAE@1|root,2S4I9@2759|Eukaryota,37XDY@33090|Viridiplantae,3GM8K@35493|Streptophyta	35493|Streptophyta	-	-	-	-	-	-	-	-	-	-	-	-	-	-	-
mRNA353	3218.PP1S60_28V6.1	2.07e-32	131	28ME2@1|root,2QTXI@2759|Eukaryota,37QWZ@33090|Viridiplantae,3G9VA@35493|Streptophyta	35493|Streptophyta	S	Myb/SANT-like DNA-binding domain	-	-	-	-	-	-	-	-	-	-	-	-	Myb_DNA-bind_4
mRNA354	81824.XP_001750290.1	0	967	COG1884@1|root,2QQ7X@2759|Eukaryota,38HNY@33154|Opisthokonta	33154|Opisthokonta	I	Methylmalonyl-CoA mutase	MUT	GO:0000096,GO:0003674,GO:0003824,GO:0003924,GO:0004494,GO:0005488,GO:0005515,GO:0005575,GO:0005622,GO:0005623,GO:0005737,GO:0005739,GO:0005759,GO:0006082,GO:0006520,GO:0006725,GO:0006766,GO:0006767,GO:0006790,GO:0006807,GO:0007275,GO:0008144,GO:0008150,GO:0008152,GO:0009235,GO:0009791,GO:0009987,GO:0016462,GO:0016787,GO:0016817,GO:0016818,GO:0016853,GO:0016866,GO:0017111,GO:0017144,GO:0019752,GO:…	5.4.99.2	ko:K01847	ko00280,ko00630,ko00640,ko00720,ko01100,ko01120,ko01200,map00280,map00630,map00640,map00720,map01100,map01120,map01200	M00373,M00376,M00741	R00833	RC00395	ko00000,ko00001,ko00002,ko01000	-	-	-	B12-binding,MM_CoA_mutase
mRNA355	28583.AMAG_09759T0	8.15e-126	385	COG1884@1|root,2QQ7X@2759|Eukaryota,38HNY@33154|Opisthokonta,3NXC5@4751|Fungi	4751|Fungi	I	methylmalonyl-CoA mutase, mitochondrial	-	-	-	-	-	-	-	-	-	-	-	-	B12-binding,MM_CoA_mutase
mRNA356	28583.AMAG_09759T0	4.38e-125	384	COG1884@1|root,2QQ7X@2759|Eukaryota,38HNY@33154|Opisthokonta,3NXC5@4751|Fungi	4751|Fungi	I	methylmalonyl-CoA mutase, mitochondrial	-	-	-	-	-	-	-	-	-	-	-	-	B12-binding,MM_CoA_mutase
mRNA357	88036.EFJ31006	6.07e-175	499	KOG0767@1|root,KOG0767@2759|Eukaryota,37P9E@33090|Viridiplantae,3GEGJ@35493|Streptophyta	35493|Streptophyta	C	Belongs to the mitochondrial carrier (TC 2.A.29) family	-	-	-	ko:K15102	-	-	-	-	ko00000,ko02000,ko04147	2.A.29.4	-	-	Mito_carr
mRNA358	42345.XP_008789615.1	4.04e-80	286	2C3ZN@1|root,2QYZE@2759|Eukaryota,37QUR@33090|Viridiplantae,3GFCR@35493|Streptophyta,3KXZA@4447|Liliopsida	35493|Streptophyta	S	Microtubule-associated protein	-	-	-	-	-	-	-	-	-	-	-	-	Cohesin_HEAT,HEAT
mRNA359	3218.PP1S270_56V6.1	1.06e-118	340	COG1095@1|root,KOG3298@2759|Eukaryota,37SIS@33090|Viridiplantae,3GGYC@35493|Streptophyta	35493|Streptophyta	K	DNA-directed RNA polymerase II	-	GO:0000291,GO:0000428,GO:0000932,GO:0000956,GO:0003674,GO:0003676,GO:0003677,GO:0003697,GO:0003723,GO:0003727,GO:0005488,GO:0005515,GO:0005575,GO:0005622,GO:0005623,GO:0005634,GO:0005654,GO:0005665,GO:0005737,GO:0006139,GO:0006351,GO:0006352,GO:0006366,GO:0006367,GO:0006401,GO:0006402,GO:0006417,GO:0006446,GO:0006725,GO:0006807,GO:0008150,GO:0008152,GO:0009056,GO:0009057,GO:0009058,GO:0009059,GO:…	-	ko:K03015	ko00230,ko00240,ko01100,ko03020,ko05016,ko05169,map00230,map00240,map01100,map03020,map05016,map05169	M00180	R00435,R00441,R00442,R00443	RC02795	br01611,ko00000,ko00001,ko00002,ko03019,ko03021,ko03400	-	-	-	S1,SHS2_Rpb7-N
mRNA360	3218.PP1S145_88V6.1	2.17e-201	565	28IC2@1|root,2QQNK@2759|Eukaryota,37KZA@33090|Viridiplantae,3GD7Q@35493|Streptophyta	35493|Streptophyta	S	hydroxyproline O-arabinosyltransferase activity	-	GO:0003674,GO:0003824,GO:0005575,GO:0005622,GO:0005623,GO:0005737,GO:0005768,GO:0005794,GO:0005802,GO:0012505,GO:0016740,GO:0016757,GO:0016763,GO:0031410,GO:0031982,GO:0031984,GO:0043226,GO:0043227,GO:0043229,GO:0043231,GO:0044422,GO:0044424,GO:0044431,GO:0044444,GO:0044446,GO:0044464,GO:0097708,GO:0098791,GO:1990585	2.4.2.58	ko:K20782	ko00514,map00514	-	-	-	ko00000,ko00001,ko01000,ko01003	-	GT95	-	-
mRNA362	88036.EFJ30936	9.07e-238	665	KOG4497@1|root,KOG4497@2759|Eukaryota,37NNN@33090|Viridiplantae,3G94F@35493|Streptophyta	35493|Streptophyta	S	WD repeat-containing protein	-	-	-	-	-	-	-	-	-	-	-	-	ANAPC4_WD40,WD40
mRNA365	72664.XP_006393927.1	5.73e-66	220	COG0665@1|root,KOG2852@2759|Eukaryota,37HPT@33090|Viridiplantae,3G7M5@35493|Streptophyta,3HQZB@3699|Brassicales	35493|Streptophyta	E	oxidoreductase	-	GO:0003674,GO:0003824,GO:0005575,GO:0005622,GO:0005623,GO:0005737,GO:0005768,GO:0005770,GO:0006810,GO:0008150,GO:0008152,GO:0012505,GO:0016192,GO:0016197,GO:0016482,GO:0016491,GO:0031410,GO:0031982,GO:0042147,GO:0043226,GO:0043227,GO:0043229,GO:0044424,GO:0044444,GO:0044464,GO:0046907,GO:0051179,GO:0051234,GO:0051641,GO:0051649,GO:0055114,GO:0097708	-	-	-	-	-	-	-	-	-	-	DAO
mRNA366	3218.PP1S7_458V6.1	1.4e-71	234	COG3914@1|root,KOG4626@2759|Eukaryota,37ZJS@33090|Viridiplantae	33090|Viridiplantae	GOT	Tetratricopeptide repeat	-	-	-	-	-	-	-	-	-	-	-	-	TPR_16,TPR_2
mRNA368	13333.ERN07566	1.21e-69	228	28IZV@1|root,2QRBN@2759|Eukaryota,37Q1I@33090|Viridiplantae,3GD5S@35493|Streptophyta	35493|Streptophyta	S	methylesterase 11	-	-	-	ko:K18635	-	-	-	-	ko00000,ko04812	-	-	-	Abhydrolase_1,Abhydrolase_6
mRNA370	4098.XP_009590676.1	5.88e-177	521	COG2132@1|root,KOG1263@2759|Eukaryota,37KUQ@33090|Viridiplantae,3GCUA@35493|Streptophyta,44CRP@71274|asterids	35493|Streptophyta	Q	Lignin degradation and detoxification of lignin-derived products	-	GO:0003674,GO:0003824,GO:0008150,GO:0008152,GO:0016491,GO:0016722,GO:0055114	1.10.3.2	ko:K05909	-	-	-	-	ko00000,ko01000	-	-	-	Cu-oxidase,Cu-oxidase_2,Cu-oxidase_3
mRNA371	3694.POPTR_0003s11080.1	3.32e-79	266	COG3104@1|root,KOG1237@2759|Eukaryota,37J1P@33090|Viridiplantae,3GDMY@35493|Streptophyta,4JKAM@91835|fabids	35493|Streptophyta	E	Nitrate transporter	NRT1.1	GO:0001101,GO:0003674,GO:0005215,GO:0005575,GO:0005623,GO:0005886,GO:0006810,GO:0006811,GO:0006820,GO:0006950,GO:0008150,GO:0008509,GO:0009414,GO:0009415,GO:0009628,GO:0010035,GO:0010167,GO:0015075,GO:0015103,GO:0015112,GO:0015318,GO:0015698,GO:0015706,GO:0016020,GO:0022857,GO:0034220,GO:0042221,GO:0044464,GO:0050896,GO:0051179,GO:0051234,GO:0055085,GO:0071705,GO:0071944,GO:0098656,GO:1901698,GO:…	-	ko:K14638	-	-	-	-	ko00000,ko02000	2.A.17.3	-	-	PTR2
mRNA372	88036.EFJ17254	6.1e-152	448	KOG4748@1|root,KOG4748@2759|Eukaryota,37KWE@33090|Viridiplantae,3G8T7@35493|Streptophyta	35493|Streptophyta	GM	glycosyltransferase	-	GO:0000139,GO:0000271,GO:0003674,GO:0003824,GO:0005575,GO:0005622,GO:0005623,GO:0005737,GO:0005768,GO:0005794,GO:0005802,GO:0005975,GO:0005976,GO:0006073,GO:0007275,GO:0008150,GO:0008152,GO:0008194,GO:0009058,GO:0009059,GO:0009250,GO:0009653,GO:0009888,GO:0009969,GO:0009987,GO:0010015,GO:0010053,GO:0010054,GO:0010383,GO:0010410,GO:0010411,GO:0012505,GO:0016020,GO:0016049,GO:0016051,GO:0016740,GO:…	2.4.2.39	ko:K08238	-	-	-	-	ko00000,ko01000,ko01003	-	GT34	-	Glyco_transf_34
mRNA373	88036.EFJ17254	4.8e-118	357	KOG4748@1|root,KOG4748@2759|Eukaryota,37KWE@33090|Viridiplantae,3G8T7@35493|Streptophyta	35493|Streptophyta	GM	glycosyltransferase	-	GO:0000139,GO:0000271,GO:0003674,GO:0003824,GO:0005575,GO:0005622,GO:0005623,GO:0005737,GO:0005768,GO:0005794,GO:0005802,GO:0005975,GO:0005976,GO:0006073,GO:0007275,GO:0008150,GO:0008152,GO:0008194,GO:0009058,GO:0009059,GO:0009250,GO:0009653,GO:0009888,GO:0009969,GO:0009987,GO:0010015,GO:0010053,GO:0010054,GO:0010383,GO:0010410,GO:0010411,GO:0012505,GO:0016020,GO:0016049,GO:0016051,GO:0016740,GO:…	2.4.2.39	ko:K08238	-	-	-	-	ko00000,ko01000,ko01003	-	GT34	-	Glyco_transf_34
mRNA374	3218.PP1S192_4V6.1	1.61e-143	421	COG4225@1|root,2QT25@2759|Eukaryota,381RW@33090|Viridiplantae,3GS5W@35493|Streptophyta	35493|Streptophyta	S	Glycosyl Hydrolase Family 88	-	-	3.2.1.172	ko:K15532	-	-	-	-	ko00000,ko01000	-	GH105	-	Glyco_hydro_88
mRNA376	28532.XP_010558331.1	6.57e-92	280	28JEF@1|root,2QR06@2759|Eukaryota,37JKQ@33090|Viridiplantae,3GATN@35493|Streptophyta,3HXAQ@3699|Brassicales	35493|Streptophyta	S	atexpa9, exp9, atexp9, athexp alpha 1.10 atexpa9 (arabidopsis thaliana expansin a9)	EXPA9	GO:0005575,GO:0005618,GO:0005622,GO:0005623,GO:0005737,GO:0009507,GO:0009536,GO:0016020,GO:0030312,GO:0043226,GO:0043227,GO:0043229,GO:0043231,GO:0044424,GO:0044444,GO:0044464,GO:0071944	-	-	-	-	-	-	-	-	-	-	DPBB_1,Pollen_allerg_1
mRNA377	13333.ERN05104	1.28e-58	223	KOG2043@1|root,KOG2043@2759|Eukaryota,37HP8@33090|Viridiplantae,3GA2E@35493|Streptophyta	35493|Streptophyta	DKLT	breast cancer carboxy-terminal domain	-	GO:0000018,GO:0000414,GO:0000416,GO:0000726,GO:0002637,GO:0002639,GO:0002682,GO:0002684,GO:0002694,GO:0002696,GO:0002697,GO:0002699,GO:0002700,GO:0002702,GO:0002703,GO:0002705,GO:0002706,GO:0002708,GO:0002712,GO:0002714,GO:0002819,GO:0002821,GO:0002822,GO:0002824,GO:0002889,GO:0002891,GO:0005575,GO:0005622,GO:0005623,GO:0005634,GO:0005654,GO:0006139,GO:0006259,GO:0006281,GO:0006302,GO:0006303,GO:…	-	ko:K14972	-	-	-	-	ko00000,ko03036	-	-	-	Acetyltransf_1,Acetyltransf_10,BRCT,RTT107_BRCT_5
mRNA378	13333.ERN05104	8e-59	223	KOG2043@1|root,KOG2043@2759|Eukaryota,37HP8@33090|Viridiplantae,3GA2E@35493|Streptophyta	35493|Streptophyta	DKLT	breast cancer carboxy-terminal domain	-	GO:0000018,GO:0000414,GO:0000416,GO:0000726,GO:0002637,GO:0002639,GO:0002682,GO:0002684,GO:0002694,GO:0002696,GO:0002697,GO:0002699,GO:0002700,GO:0002702,GO:0002703,GO:0002705,GO:0002706,GO:0002708,GO:0002712,GO:0002714,GO:0002819,GO:0002821,GO:0002822,GO:0002824,GO:0002889,GO:0002891,GO:0005575,GO:0005622,GO:0005623,GO:0005634,GO:0005654,GO:0006139,GO:0006259,GO:0006281,GO:0006302,GO:0006303,GO:…	-	ko:K14972	-	-	-	-	ko00000,ko03036	-	-	-	Acetyltransf_1,Acetyltransf_10,BRCT,RTT107_BRCT_5
mRNA379	3760.EMJ09604	5.44e-70	256	28JC1@1|root,2QRQZ@2759|Eukaryota,37ISR@33090|Viridiplantae,3GDPC@35493|Streptophyta,4JRCJ@91835|fabids	35493|Streptophyta	S	Glycine-rich domain-containing protein-like	-	GO:0005575,GO:0005623,GO:0005886,GO:0006950,GO:0006970,GO:0008150,GO:0009628,GO:0009787,GO:0009966,GO:0009987,GO:0010646,GO:0010928,GO:0016020,GO:0023051,GO:0033554,GO:0044464,GO:0048580,GO:0048583,GO:0050789,GO:0050793,GO:0050794,GO:0050896,GO:0051239,GO:0051716,GO:0065007,GO:0071214,GO:0071470,GO:0071944,GO:0104004,GO:1901419,GO:1905957,GO:2000026,GO:2000028,GO:2000241	-	-	-	-	-	-	-	-	-	-	GRDP-like
mRNA380	77586.LPERR08G02430.1	1.72e-19	93.2	2CY2B@1|root,2S1FC@2759|Eukaryota,37VDQ@33090|Viridiplantae,3GJB9@35493|Streptophyta,3MB1S@4447|Liliopsida,3IUKC@38820|Poales	35493|Streptophyta	S	Plastocyanin-like domain	-	-	-	-	-	-	-	-	-	-	-	-	Cu_bind_like
mRNA381	4113.PGSC0003DMT400096100	9.22e-23	95.9	2BD6H@1|root,2RRMY@2759|Eukaryota,38A0M@33090|Viridiplantae,3GVUE@35493|Streptophyta,44TUY@71274|asterids	35493|Streptophyta	S	Plastocyanin-like domain	-	-	-	-	-	-	-	-	-	-	-	-	Cu_bind_like
mRNA382	88036.EFJ10999	1.13e-27	116	28K72@1|root,2R6G0@2759|Eukaryota,37ZYE@33090|Viridiplantae	88036.EFJ10999|-	S	lipid catabolic process	-	-	-	-	-	-	-	-	-	-	-	-	-
mRNA383	88036.EFJ10999	9.54e-28	116	28K72@1|root,2R6G0@2759|Eukaryota,37ZYE@33090|Viridiplantae	88036.EFJ10999|-	S	lipid catabolic process	-	-	-	-	-	-	-	-	-	-	-	-	-
mRNA385	3702.AT5G56320.1	4.03e-45	154	28JEF@1|root,2QPUJ@2759|Eukaryota,37QDG@33090|Viridiplantae,3G7UW@35493|Streptophyta,3HYSH@3699|Brassicales	35493|Streptophyta	S	Rare lipoprotein A (RlpA)-like double-psi beta-barrel	EXPA14	GO:0005575,GO:0005618,GO:0005623,GO:0006949,GO:0007275,GO:0008150,GO:0009653,GO:0009664,GO:0009791,GO:0009827,GO:0009828,GO:0009987,GO:0010015,GO:0010101,GO:0010102,GO:0010311,GO:0016020,GO:0016043,GO:0022622,GO:0030312,GO:0032501,GO:0032502,GO:0042545,GO:0044464,GO:0045229,GO:0048364,GO:0048527,GO:0048528,GO:0048646,GO:0048731,GO:0048856,GO:0071554,GO:0071555,GO:0071669,GO:0071840,GO:0071944,GO:…	-	ko:K20628	-	-	-	-	ko00000	-	-	-	DPBB_1,Pollen_allerg_1
mRNA386	4555.Si002127m	1.37e-52	176	28JEF@1|root,2QUZN@2759|Eukaryota,37JJB@33090|Viridiplantae,3GXCJ@35493|Streptophyta,3KXBK@4447|Liliopsida,3I8WH@38820|Poales	35493|Streptophyta	S	Pollen allergen	-	-	-	-	-	-	-	-	-	-	-	-	DPBB_1,Pollen_allerg_1
mRNA389	4577.GRMZM2G339122_P01	4.92e-92	278	28JEF@1|root,2QUZN@2759|Eukaryota,37JJB@33090|Viridiplantae,3GXCJ@35493|Streptophyta,3KXBK@4447|Liliopsida,3I8WH@38820|Poales	35493|Streptophyta	S	Pollen allergen	-	-	-	-	-	-	-	-	-	-	-	-	DPBB_1,Pollen_allerg_1
mRNA391	3847.GLYMA18G06063.1	8.52e-38	135	28JEF@1|root,2QUZN@2759|Eukaryota,37JJB@33090|Viridiplantae,3GXCJ@35493|Streptophyta,4JRTX@91835|fabids	35493|Streptophyta	S	Rare lipoprotein A (RlpA)-like double-psi beta-barrel	-	GO:0005575,GO:0005618,GO:0005623,GO:0006949,GO:0008150,GO:0009653,GO:0009987,GO:0016020,GO:0030312,GO:0032502,GO:0044464,GO:0048646,GO:0048856,GO:0071944	-	ko:K20628	-	-	-	-	ko00000	-	-	-	DPBB_1,Pollen_allerg_1
mRNA393	3750.XP_008341973.1	3.82e-95	292	28JEP@1|root,2QRTP@2759|Eukaryota,37JN5@33090|Viridiplantae,3G7RM@35493|Streptophyta,4JH7M@91835|fabids	35493|Streptophyta	Q	Belongs to the peroxidase family. Classical plant (class III) peroxidase subfamily	-	GO:0001101,GO:0003674,GO:0003824,GO:0004601,GO:0005575,GO:0005618,GO:0005622,GO:0005623,GO:0005634,GO:0005737,GO:0005783,GO:0005911,GO:0006950,GO:0006970,GO:0006972,GO:0008150,GO:0008152,GO:0009266,GO:0009269,GO:0009409,GO:0009414,GO:0009415,GO:0009505,GO:0009506,GO:0009628,GO:0009636,GO:0009651,GO:0009664,GO:0009987,GO:0010035,GO:0012505,GO:0016043,GO:0016209,GO:0016491,GO:0016684,GO:0030054,GO:…	1.11.1.7	ko:K00430	ko00940,ko01100,ko01110,map00940,map01100,map01110	-	R00602,R02596,R03919,R04007,R07443	RC00034	ko00000,ko00001,ko01000	-	-	-	peroxidase
mRNA396	88036.EFJ16986	2.99e-43	158	KOG1192@1|root,KOG1192@2759|Eukaryota,37M0D@33090|Viridiplantae,3GDZJ@35493|Streptophyta	35493|Streptophyta	CG	Belongs to the UDP-glycosyltransferase family	-	-	2.4.1.218	ko:K08237	-	-	-	-	ko00000,ko01000,ko01003	-	GT1	-	UDPGT
mRNA398	3218.PP1S191_77V6.1	3.84e-230	637	COG1310@1|root,KOG1554@2759|Eukaryota,37J43@33090|Viridiplantae,3GF7N@35493|Streptophyta	35493|Streptophyta	OT	COP9 signalosome complex subunit	-	GO:0000003,GO:0000338,GO:0003002,GO:0003006,GO:0006109,GO:0006464,GO:0006508,GO:0006807,GO:0007275,GO:0007346,GO:0007389,GO:0008150,GO:0008152,GO:0009653,GO:0009719,GO:0009725,GO:0009733,GO:0009791,GO:0009889,GO:0009893,GO:0009894,GO:0009896,GO:0009908,GO:0009987,GO:0010033,GO:0010093,GO:0010099,GO:0010100,GO:0010387,GO:0010389,GO:0010564,GO:0010565,GO:0010604,GO:0010971,GO:0016043,GO:0019222,GO:…	-	ko:K09613	-	-	-	-	ko00000,ko01000,ko01002,ko04121	-	-	-	JAB
mRNA400	3827.XP_004516620.1	2.45e-43	162	KOG1339@1|root,KOG1339@2759|Eukaryota,37HJ1@33090|Viridiplantae,3G9V4@35493|Streptophyta	35493|Streptophyta	O	Belongs to the peptidase A1 family	-	GO:0003674,GO:0003824,GO:0004175,GO:0004190,GO:0005575,GO:0005576,GO:0006508,GO:0006807,GO:0006950,GO:0006952,GO:0008150,GO:0008152,GO:0008233,GO:0009056,GO:0009057,GO:0009605,GO:0009607,GO:0009617,GO:0010310,GO:0010337,GO:0010565,GO:0010817,GO:0016787,GO:0019222,GO:0019538,GO:0030163,GO:0031323,GO:0032350,GO:0042742,GO:0043170,GO:0043207,GO:0044238,GO:0048046,GO:0050789,GO:0050794,GO:0050896,GO:…	3.4.23.25,3.4.23.5	ko:K01379,ko:K01381	ko04071,ko04138,ko04140,ko04142,ko04210,ko04915,ko05152,map04071,map04138,map04140,map04142,map04210,map04915,map05152	-	-	-	ko00000,ko00001,ko01000,ko01002,ko04147	-	-	-	TAXi_C,TAXi_N
mRNA403	3218.PP1S316_6V6.1	3.87e-97	283	COG0100@1|root,KOG0407@2759|Eukaryota,37SRM@33090|Viridiplantae,3GCV6@35493|Streptophyta	35493|Streptophyta	J	Belongs to the universal ribosomal protein uS11 family	-	GO:0000028,GO:0000462,GO:0003674,GO:0003676,GO:0003723,GO:0003729,GO:0003735,GO:0005198,GO:0005488,GO:0005575,GO:0005622,GO:0005623,GO:0005737,GO:0005829,GO:0005840,GO:0006139,GO:0006364,GO:0006396,GO:0006412,GO:0006518,GO:0006725,GO:0006807,GO:0006996,GO:0008150,GO:0008152,GO:0009058,GO:0009059,GO:0009987,GO:0010467,GO:0015935,GO:0016043,GO:0016070,GO:0016072,GO:0019538,GO:0019843,GO:0022607,GO:…	-	ko:K02955	ko03010,map03010	M00177	-	-	br01610,ko00000,ko00001,ko00002,ko03011	-	-	-	Ribosomal_S11
mRNA404	3218.PP1S279_74V6.1	3.48e-211	626	KOG0389@1|root,KOG0389@2759|Eukaryota,37SNU@33090|Viridiplantae,3GGHE@35493|Streptophyta	35493|Streptophyta	B	SWI SNF-related matrix-associated actin-dependent regulator of chromatin subfamily A containing DEAD H box	-	GO:0000018,GO:0000228,GO:0000729,GO:0000785,GO:0000792,GO:0003674,GO:0003676,GO:0003677,GO:0005488,GO:0005575,GO:0005622,GO:0005623,GO:0005634,GO:0005654,GO:0005657,GO:0005694,GO:0006139,GO:0006259,GO:0006281,GO:0006302,GO:0006325,GO:0006338,GO:0006355,GO:0006464,GO:0006476,GO:0006725,GO:0006753,GO:0006793,GO:0006796,GO:0006807,GO:0006950,GO:0006974,GO:0006996,GO:0007049,GO:0007059,GO:0008150,GO:…	3.6.4.12	ko:K14439	ko04550,map04550	-	-	-	ko00000,ko00001,ko01000,ko03036	-	-	-	Helicase_C,SNF2_N
mRNA405	3218.PP1S279_74V6.1	5.07e-256	740	KOG0389@1|root,KOG0389@2759|Eukaryota,37SNU@33090|Viridiplantae,3GGHE@35493|Streptophyta	35493|Streptophyta	B	SWI SNF-related matrix-associated actin-dependent regulator of chromatin subfamily A containing DEAD H box	-	GO:0000018,GO:0000228,GO:0000729,GO:0000785,GO:0000792,GO:0003674,GO:0003676,GO:0003677,GO:0005488,GO:0005575,GO:0005622,GO:0005623,GO:0005634,GO:0005654,GO:0005657,GO:0005694,GO:0006139,GO:0006259,GO:0006281,GO:0006302,GO:0006325,GO:0006338,GO:0006355,GO:0006464,GO:0006476,GO:0006725,GO:0006753,GO:0006793,GO:0006796,GO:0006807,GO:0006950,GO:0006974,GO:0006996,GO:0007049,GO:0007059,GO:0008150,GO:…	3.6.4.12	ko:K14439	ko04550,map04550	-	-	-	ko00000,ko00001,ko01000,ko03036	-	-	-	Helicase_C,SNF2_N
mRNA406	3218.PP1S98_98V6.3	1.18e-92	280	KOG2488@1|root,KOG2488@2759|Eukaryota,37K8H@33090|Viridiplantae,3GAF5@35493|Streptophyta	35493|Streptophyta	S	N-alpha-acetyltransferase 40	-	GO:0003674,GO:0003824,GO:0004402,GO:0004596,GO:0006325,GO:0006464,GO:0006473,GO:0006474,GO:0006475,GO:0006807,GO:0006996,GO:0008080,GO:0008150,GO:0008152,GO:0009987,GO:0010467,GO:0010485,GO:0016043,GO:0016407,GO:0016410,GO:0016569,GO:0016570,GO:0016573,GO:0016740,GO:0016746,GO:0016747,GO:0018193,GO:0018205,GO:0018393,GO:0018394,GO:0019538,GO:0031365,GO:0034212,GO:0036211,GO:0043170,GO:0043412,GO:…	2.3.1.257	ko:K20794	-	-	-	-	ko00000,ko01000,ko03036	-	-	-	Acetyltransf_1
mRNA407	4096.XP_009757035.1	4.47e-126	375	28P9G@1|root,2QVWM@2759|Eukaryota,37N5A@33090|Viridiplantae,3GES1@35493|Streptophyta,44PCK@71274|asterids	35493|Streptophyta	S	Acetyl xylan esterase (AXE1)	-	-	-	-	-	-	-	-	-	-	-	-	AXE1,Abhydrolase_6,Peptidase_S9
mRNA408	102107.XP_008220054.1	1.23e-129	385	28P9G@1|root,2QVWM@2759|Eukaryota,37N5A@33090|Viridiplantae,3GES1@35493|Streptophyta,4JEJ5@91835|fabids	35493|Streptophyta	S	Prolyl oligopeptidase family	-	-	-	-	-	-	-	-	-	-	-	-	AXE1,Abhydrolase_6,Peptidase_S9
mRNA409	3218.PP1S96_233V6.1	4.31e-162	463	KOG2997@1|root,KOG2997@2759|Eukaryota,37QP2@33090|Viridiplantae,3GFHE@35493|Streptophyta	35493|Streptophyta	S	F-Box protein	-	GO:0005575,GO:0005622,GO:0005623,GO:0005634,GO:0005737,GO:0005739,GO:0006417,GO:0006950,GO:0008150,GO:0009266,GO:0009408,GO:0009409,GO:0009628,GO:0009889,GO:0010468,GO:0010556,GO:0010608,GO:0019222,GO:0031323,GO:0031326,GO:0032268,GO:0034248,GO:0042995,GO:0043226,GO:0043227,GO:0043229,GO:0043231,GO:0044424,GO:0044444,GO:0044464,GO:0050789,GO:0050794,GO:0050896,GO:0051171,GO:0051246,GO:0060255,GO:…	-	ko:K10295	-	-	-	-	ko00000,ko04121	-	-	-	F-box,F-box-like
mRNA410	88036.EFJ31123	6.61e-111	331	COG0580@1|root,KOG0223@2759|Eukaryota,37S9R@33090|Viridiplantae,3GFUZ@35493|Streptophyta	35493|Streptophyta	G	Belongs to the MIP aquaporin (TC 1.A.8) family	-	GO:0000322,GO:0000325,GO:0000326,GO:0003674,GO:0005215,GO:0005275,GO:0005372,GO:0005575,GO:0005622,GO:0005623,GO:0005737,GO:0005773,GO:0005774,GO:0005886,GO:0005887,GO:0006810,GO:0006811,GO:0006812,GO:0006833,GO:0008150,GO:0008324,GO:0008519,GO:0009507,GO:0009536,GO:0009705,GO:0015075,GO:0015101,GO:0015200,GO:0015250,GO:0015267,GO:0015318,GO:0015695,GO:0015696,GO:0015837,GO:0015843,GO:0016020,GO:…	-	ko:K09873	-	-	-	-	ko00000,ko02000	1.A.8.10	-	-	MIP
mRNA412	3218.PP1S407_24V6.1	2.87e-243	708	KOG0582@1|root,KOG0582@2759|Eukaryota,37K74@33090|Viridiplantae,3G9QR@35493|Streptophyta	35493|Streptophyta	T	serine threonine-protein kinase	-	GO:0001932,GO:0001934,GO:0003674,GO:0003824,GO:0004672,GO:0004674,GO:0005575,GO:0005622,GO:0005623,GO:0005737,GO:0006464,GO:0006468,GO:0006793,GO:0006796,GO:0006807,GO:0006950,GO:0007154,GO:0007165,GO:0007346,GO:0008150,GO:0008152,GO:0009893,GO:0009987,GO:0010562,GO:0010604,GO:0016301,GO:0016310,GO:0016740,GO:0016772,GO:0016773,GO:0019220,GO:0019222,GO:0019538,GO:0023014,GO:0023052,GO:0031098,GO:…	2.7.11.1	ko:K08835	-	-	-	-	ko00000,ko01000,ko01001	-	-	-	Pkinase
mRNA413	3218.PP1S45_89V6.1	3.35e-146	464	KOG0379@1|root,KOG0379@2759|Eukaryota,37QGY@33090|Viridiplantae,3GBRG@35493|Streptophyta	35493|Streptophyta	S	acyl-CoA-binding domain-containing protein	-	-	-	-	-	-	-	-	-	-	-	-	Kelch_1,Kelch_4,Kelch_5
mRNA414	88036.EFJ29159	2.6e-119	362	COG1233@1|root,2QSIC@2759|Eukaryota,37N2T@33090|Viridiplantae,3GBKK@35493|Streptophyta	35493|Streptophyta	Q	Chloroplastic	-	-	-	-	-	-	-	-	-	-	-	-	Amino_oxidase
mRNA415	3218.PP1S291_42V6.1	4.02e-46	150	2AJS2@1|root,2RZ7T@2759|Eukaryota,37UEJ@33090|Viridiplantae,3GIVC@35493|Streptophyta	35493|Streptophyta	-	-	-	-	-	-	-	-	-	-	-	-	-	-	-
mRNA416	3218.PP1S84_107V6.2	5.27e-87	275	KOG2605@1|root,KOG2605@2759|Eukaryota,37MI7@33090|Viridiplantae,3GCNK@35493|Streptophyta	35493|Streptophyta	OT	OTU domain-containing protein	-	-	3.4.19.12	ko:K13717	-	-	-	-	ko00000,ko01000,ko01002,ko04121	-	-	-	OTU,SEC-C
mRNA417	3218.PP1S84_107V6.2	2.48e-86	275	KOG2605@1|root,KOG2605@2759|Eukaryota,37MI7@33090|Viridiplantae,3GCNK@35493|Streptophyta	35493|Streptophyta	OT	OTU domain-containing protein	-	-	3.4.19.12	ko:K13717	-	-	-	-	ko00000,ko01000,ko01002,ko04121	-	-	-	OTU,SEC-C
mRNA418	3218.PP1S33_96V6.1	8.28e-149	436	COG0524@1|root,KOG2854@2759|Eukaryota,37KMG@33090|Viridiplantae,3GE00@35493|Streptophyta	35493|Streptophyta	G	Adenosine kinase	-	-	-	-	-	-	-	-	-	-	-	-	PfkB
mRNA419	85681.XP_006426924.1	6.95e-43	142	KOG3446@1|root,KOG3446@2759|Eukaryota,37VKE@33090|Viridiplantae,3GJRS@35493|Streptophyta	35493|Streptophyta	C	NADH dehydrogenase ubiquinone 1 alpha subcomplex subunit	-	GO:0003674,GO:0003824,GO:0003954,GO:0005575,GO:0005622,GO:0005623,GO:0005737,GO:0005739,GO:0005740,GO:0005743,GO:0005746,GO:0005747,GO:0008137,GO:0008150,GO:0008152,GO:0016020,GO:0016491,GO:0016651,GO:0016655,GO:0019866,GO:0030964,GO:0031090,GO:0031966,GO:0031967,GO:0031975,GO:0032991,GO:0043226,GO:0043227,GO:0043229,GO:0043231,GO:0044422,GO:0044424,GO:0044425,GO:0044429,GO:0044444,GO:0044446,GO:…	-	ko:K03946	ko00190,ko01100,ko04714,ko04723,ko04932,ko05010,ko05012,ko05016,map00190,map01100,map04714,map04723,map04932,map05010,map05012,map05016	M00146	-	-	ko00000,ko00001,ko00002	3.D.1.6	-	-	L51_S25_CI-B8
mRNA421	88036.EFJ07733	1.5e-36	140	KOG2850@1|root,KOG2850@2759|Eukaryota,37PIN@33090|Viridiplantae,3GFJF@35493|Streptophyta	35493|Streptophyta	S	Peptidoglycan-binding LysM domain-containing protein	-	-	-	-	-	-	-	-	-	-	-	-	LysM
mRNA422	28532.XP_010522328.1	4.14e-110	340	COG1916@1|root,KOG2860@2759|Eukaryota,37J61@33090|Viridiplantae,3G8W0@35493|Streptophyta,3HPYR@3699|Brassicales	35493|Streptophyta	T	TraB family	-	-	-	-	-	-	-	-	-	-	-	-	TraB
mRNA423	3880.AET05390	4.83e-91	294	KOG2699@1|root,KOG2699@2759|Eukaryota,37HNQ@33090|Viridiplantae,3GACD@35493|Streptophyta,4JKD3@91835|fabids	35493|Streptophyta	O	UBX domain-containing protein	-	GO:0000323,GO:0005575,GO:0005622,GO:0005623,GO:0005737,GO:0005764,GO:0005765,GO:0005768,GO:0005769,GO:0005770,GO:0005773,GO:0005774,GO:0005829,GO:0006508,GO:0006807,GO:0006810,GO:0006914,GO:0006950,GO:0006952,GO:0007034,GO:0007041,GO:0008150,GO:0008152,GO:0008333,GO:0009056,GO:0009057,GO:0009605,GO:0009607,GO:0009620,GO:0009987,GO:0010008,GO:0010033,GO:0010243,GO:0010498,GO:0012505,GO:0016020,GO:…	-	ko:K14011	ko04141,map04141	-	-	-	ko00000,ko00001	-	-	-	PUB,UBX
mRNA424	88036.EFJ36665	4.67e-35	130	2CZXV@1|root,2SC2E@2759|Eukaryota,37XKJ@33090|Viridiplantae	33090|Viridiplantae	S	FAM183A and FAM183B related	-	-	-	-	-	-	-	-	-	-	-	-	FAM183
mRNA426	42345.XP_008800598.1	2.02e-23	103	COG0020@1|root,KOG2818@2759|Eukaryota,37SMS@33090|Viridiplantae,3GEUU@35493|Streptophyta,3KUFY@4447|Liliopsida	35493|Streptophyta	I	Dehydrodolichyl diphosphate syntase complex subunit	-	-	2.5.1.87	ko:K11290,ko:K11778	ko00900,ko01110,map00900,map01110	-	R05556	RC00279,RC02839	ko00000,ko00001,ko01000,ko01006,ko03036	-	-	-	-
mRNA427	42345.XP_008800598.1	6.12e-24	103	COG0020@1|root,KOG2818@2759|Eukaryota,37SMS@33090|Viridiplantae,3GEUU@35493|Streptophyta,3KUFY@4447|Liliopsida	35493|Streptophyta	I	Dehydrodolichyl diphosphate syntase complex subunit	-	-	2.5.1.87	ko:K11290,ko:K11778	ko00900,ko01110,map00900,map01110	-	R05556	RC00279,RC02839	ko00000,ko00001,ko01000,ko01006,ko03036	-	-	-	-
mRNA430	72664.XP_006411929.1	2.16e-10	65.5	COG5126@1|root,KOG0028@2759|Eukaryota,387Z9@33090|Viridiplantae,3GW2B@35493|Streptophyta,3HVH2@3699|Brassicales	35493|Streptophyta	T	EF-hand domain	-	-	-	ko:K13448	ko04626,map04626	-	-	-	ko00000,ko00001	-	-	-	EF-hand_1,EF-hand_5,EF-hand_6
mRNA432	15368.BRADI4G41925.1	3.82e-56	199	COG2801@1|root,KOG0017@2759|Eukaryota,37RIF@33090|Viridiplantae,3G9AM@35493|Streptophyta,3M33Z@4447|Liliopsida	35493|Streptophyta	L	source UniProtKB	-	-	-	-	-	-	-	-	-	-	-	-	RVT_2,Retrotran_gag_2,Retrotran_gag_3,Retrotrans_gag,gag_pre-integrs,rve
mRNA433	3218.PP1S299_3V6.1	3.81e-243	675	COG0572@1|root,KOG4203@2759|Eukaryota,37PK7@33090|Viridiplantae,3GC9A@35493|Streptophyta	35493|Streptophyta	TZ	Phosphoribulokinase	-	GO:0003674,GO:0003824,GO:0004849,GO:0005488,GO:0005515,GO:0005575,GO:0005576,GO:0005622,GO:0005623,GO:0005737,GO:0005829,GO:0006139,GO:0006206,GO:0006213,GO:0006220,GO:0006221,GO:0006222,GO:0006725,GO:0006753,GO:0006793,GO:0006796,GO:0006807,GO:0006950,GO:0006952,GO:0008150,GO:0008152,GO:0008655,GO:0008974,GO:0009058,GO:0009112,GO:0009116,GO:0009117,GO:0009119,GO:0009123,GO:0009124,GO:0009129,GO:…	2.7.1.19	ko:K00855	ko00710,ko01100,ko01120,ko01200,map00710,map01100,map01120,map01200	M00165,M00166	R01523	RC00002,RC00017	ko00000,ko00001,ko00002,ko01000	-	-	-	PRK
mRNA434	4533.OB03G39650.1	1.39e-19	92.8	COG5023@1|root,KOG1376@2759|Eukaryota,37JG4@33090|Viridiplantae,3GBTX@35493|Streptophyta,3M24Z@4447|Liliopsida,3IPEG@38820|Poales	35493|Streptophyta	Z	Tubulin is the major constituent of microtubules. It binds two moles of GTP, one at an exchangeable site on the beta chain and one at a non-exchangeable site on the alpha chain	-	GO:0005575,GO:0005622,GO:0005623,GO:0005856,GO:0043226,GO:0043228,GO:0043229,GO:0043232,GO:0044424,GO:0044464	-	ko:K07374	ko04145,ko04210,ko04530,ko04540,ko05130,map04145,map04210,map04530,map04540,map05130	-	-	-	ko00000,ko00001,ko03019,ko03036,ko04147,ko04812	-	-	-	Tubulin,Tubulin_C
mRNA435	3218.PP1S12_176V6.2	9.77e-31	113	28M3Y@1|root,2S3TC@2759|Eukaryota,37W94@33090|Viridiplantae,3GK3I@35493|Streptophyta	35493|Streptophyta	S	High-light-induced protein	-	-	-	-	-	-	-	-	-	-	-	-	-
mRNA436	3218.PP1S38_240V6.1	8.29e-107	323	KOG2265@1|root,KOG2265@2759|Eukaryota,37HR8@33090|Viridiplantae,3G7ND@35493|Streptophyta	35493|Streptophyta	T	Nuclear movement family protein	-	GO:0000003,GO:0003002,GO:0003006,GO:0003674,GO:0005488,GO:0005515,GO:0005575,GO:0005622,GO:0005623,GO:0005737,GO:0005829,GO:0006457,GO:0006950,GO:0007275,GO:0007389,GO:0008150,GO:0009266,GO:0009408,GO:0009555,GO:0009628,GO:0009653,GO:0009719,GO:0009725,GO:0009735,GO:0009790,GO:0009791,GO:0009880,GO:0009888,GO:0009908,GO:0009965,GO:0009987,GO:0010016,GO:0010033,GO:0010229,GO:0010286,GO:0010450,GO:…	-	-	-	-	-	-	-	-	-	-	CS
mRNA437	3218.PP1S51_28V6.1	7.01e-106	333	28MK9@1|root,2QU3Y@2759|Eukaryota,37SDV@33090|Viridiplantae,3GGNT@35493|Streptophyta	35493|Streptophyta	S	GDSL esterase lipase	-	-	-	-	-	-	-	-	-	-	-	-	Lipase_GDSL
mRNA438	3218.PP1S51_28V6.1	9e-106	333	28MK9@1|root,2QU3Y@2759|Eukaryota,37SDV@33090|Viridiplantae,3GGNT@35493|Streptophyta	35493|Streptophyta	S	GDSL esterase lipase	-	-	-	-	-	-	-	-	-	-	-	-	Lipase_GDSL
mRNA439	3218.PP1S367_2V6.2	0	954	KOG3677@1|root,KOG3677@2759|Eukaryota,37N3H@33090|Viridiplantae,3G8EC@35493|Streptophyta	35493|Streptophyta	J	component of the eukaryotic translation initiation factor 3 (eIF-3) complex, which is involved in protein synthesis of a specialized repertoire of mRNAs and, together with other initiation factors, stimulates binding of mRNA and methionyl-tRNAi to the 40S ribosome. The eIF-3 complex specifically targets and initiates translation of a subset of mRNAs involved in cell proliferation	-	-	-	ko:K15029	-	-	-	-	ko00000,ko03012	-	-	-	Paf67
mRNA440	3218.PP1S1_111V6.1	4.28e-133	404	COG2124@1|root,KOG0156@2759|Eukaryota,37HQJ@33090|Viridiplantae,3GC9K@35493|Streptophyta	35493|Streptophyta	Q	Belongs to the cytochrome P450 family	-	GO:0003674,GO:0003824,GO:0004497,GO:0005575,GO:0008150,GO:0008152,GO:0009058,GO:0016020,GO:0016491,GO:0016705,GO:0016709,GO:0019748,GO:0044550,GO:0055114	1.14.13.28,1.14.14.1,1.14.14.19,1.14.14.32,1.14.99.43	ko:K00512,ko:K07408,ko:K13261,ko:K15814	ko00140,ko00380,ko00830,ko00909,ko00943,ko00980,ko01100,ko01110,ko04913,ko04917,ko04927,ko04934,ko05204,map00140,map00380,map00830,map00909,map00943,map00980,map01100,map01110,map04913,map04917,map04927,map04934,map05204	M00109,M00110	R02211,R02354,R02355,R03089,R03408,R03452,R03629,R03783,R04852,R04853,R07000,R07001,R07021,R07022,R07079,R07080,R07081,R07085,R07087,R07098,R07099,R08390,R08392,R08517,R08518,R09418,R09423,R09442,R09604	RC00046,RC00257,RC00607,RC00660,RC00661,RC00704,RC00723,RC00724,RC00923,RC01222,RC01444,RC01445,RC01585,RC01727,RC01732,RC01733,RC02531	ko00000,ko00001,ko00002,ko00199,ko01000	-	-	-	p450
mRNA441	3218.PP1S11_55V6.1	0	2566	COG5307@1|root,KOG0929@2759|Eukaryota,37K42@33090|Viridiplantae,3GEGX@35493|Streptophyta	35493|Streptophyta	U	Brefeldin A-inhibited guanine nucleotide-exchange protein	-	GO:0000139,GO:0001817,GO:0001819,GO:0001881,GO:0003674,GO:0005085,GO:0005086,GO:0005102,GO:0005488,GO:0005515,GO:0005575,GO:0005622,GO:0005623,GO:0005634,GO:0005737,GO:0005768,GO:0005794,GO:0005802,GO:0005815,GO:0005829,GO:0005856,GO:0005874,GO:0005879,GO:0005881,GO:0005929,GO:0005930,GO:0006810,GO:0006887,GO:0006892,GO:0006893,GO:0006996,GO:0007032,GO:0007154,GO:0007165,GO:0007275,GO:0008104,GO:…	-	ko:K18442	ko04144,map04144	-	-	-	ko00000,ko00001,ko04131	-	-	-	DCB,DUF1981,Mon2_C,Sec7,Sec7_N
mRNA446	77586.LPERR02G22070.1	5.22e-22	88.6	2CGEY@1|root,2S5CQ@2759|Eukaryota,37W6J@33090|Viridiplantae,3GKJJ@35493|Streptophyta,3M18K@4447|Liliopsida,3IJ4T@38820|Poales	35493|Streptophyta	S	Belongs to the complex I LYR family	-	-	-	-	-	-	-	-	-	-	-	-	Complex1_LYR
mRNA447	3656.XP_008464303.1	5.21e-225	643	KOG0610@1|root,KOG0610@2759|Eukaryota,37J22@33090|Viridiplantae,3G8QU@35493|Streptophyta,4JS1Y@91835|fabids	35493|Streptophyta	T	Protein kinase G11A-like	-	GO:0003674,GO:0003824,GO:0004672,GO:0004674,GO:0005575,GO:0005622,GO:0005623,GO:0005634,GO:0005737,GO:0005886,GO:0006464,GO:0006468,GO:0006793,GO:0006796,GO:0006807,GO:0007154,GO:0007165,GO:0008150,GO:0008152,GO:0009987,GO:0016020,GO:0016301,GO:0016310,GO:0016740,GO:0016772,GO:0016773,GO:0019538,GO:0023052,GO:0035556,GO:0036211,GO:0043170,GO:0043226,GO:0043227,GO:0043229,GO:0043231,GO:0043412,GO:…	-	ko:K08286	-	-	-	-	ko00000,ko01000	-	-	-	Pkinase
mRNA448	3656.XP_008464303.1	2.52e-181	529	KOG0610@1|root,KOG0610@2759|Eukaryota,37J22@33090|Viridiplantae,3G8QU@35493|Streptophyta,4JS1Y@91835|fabids	35493|Streptophyta	T	Protein kinase G11A-like	-	GO:0003674,GO:0003824,GO:0004672,GO:0004674,GO:0005575,GO:0005622,GO:0005623,GO:0005634,GO:0005737,GO:0005886,GO:0006464,GO:0006468,GO:0006793,GO:0006796,GO:0006807,GO:0007154,GO:0007165,GO:0008150,GO:0008152,GO:0009987,GO:0016020,GO:0016301,GO:0016310,GO:0016740,GO:0016772,GO:0016773,GO:0019538,GO:0023052,GO:0035556,GO:0036211,GO:0043170,GO:0043226,GO:0043227,GO:0043229,GO:0043231,GO:0043412,GO:…	-	ko:K08286	-	-	-	-	ko00000,ko01000	-	-	-	Pkinase
mRNA451	3218.PP1S345_44V6.1	3.11e-157	472	KOG2545@1|root,KOG2545@2759|Eukaryota,37N95@33090|Viridiplantae,3GC6I@35493|Streptophyta	35493|Streptophyta	S	Mini-chromosome maintenance complex-binding	-	GO:0000228,GO:0000785,GO:0000790,GO:0000819,GO:0003674,GO:0003682,GO:0005488,GO:0005575,GO:0005622,GO:0005623,GO:0005634,GO:0005694,GO:0005737,GO:0006139,GO:0006259,GO:0006260,GO:0006261,GO:0006281,GO:0006301,GO:0006725,GO:0006807,GO:0006950,GO:0006974,GO:0006996,GO:0007049,GO:0007059,GO:0007062,GO:0008150,GO:0008152,GO:0009058,GO:0009059,GO:0009507,GO:0009526,GO:0009536,GO:0009941,GO:0009987,GO:…	-	-	-	-	-	-	-	-	-	-	MCM_bind
mRNA452	3218.PP1S345_44V6.1	2.82e-157	472	KOG2545@1|root,KOG2545@2759|Eukaryota,37N95@33090|Viridiplantae,3GC6I@35493|Streptophyta	35493|Streptophyta	S	Mini-chromosome maintenance complex-binding	-	GO:0000228,GO:0000785,GO:0000790,GO:0000819,GO:0003674,GO:0003682,GO:0005488,GO:0005575,GO:0005622,GO:0005623,GO:0005634,GO:0005694,GO:0005737,GO:0006139,GO:0006259,GO:0006260,GO:0006261,GO:0006281,GO:0006301,GO:0006725,GO:0006807,GO:0006950,GO:0006974,GO:0006996,GO:0007049,GO:0007059,GO:0007062,GO:0008150,GO:0008152,GO:0009058,GO:0009059,GO:0009507,GO:0009526,GO:0009536,GO:0009941,GO:0009987,GO:…	-	-	-	-	-	-	-	-	-	-	MCM_bind
mRNA453	3218.PP1S82_155V6.1	4.53e-128	388	COG0501@1|root,KOG2661@2759|Eukaryota,37KS4@33090|Viridiplantae,3G796@35493|Streptophyta	35493|Streptophyta	O	Mitochondrial metalloendopeptidase	-	-	-	-	-	-	-	-	-	-	-	-	Peptidase_M48
mRNA454	3218.PP1S344_39V6.1	2.25e-197	579	2CMWW@1|root,2QSFK@2759|Eukaryota,37I77@33090|Viridiplantae,3GA5I@35493|Streptophyta	35493|Streptophyta	K	growth-regulating factor	-	-	-	-	-	-	-	-	-	-	-	-	QLQ,WRC
mRNA457	3847.GLYMA19G22420.3	3.59e-83	250	COG0102@1|root,KOG3203@2759|Eukaryota,37PZB@33090|Viridiplantae,3G87X@35493|Streptophyta,4JDUE@91835|fabids	35493|Streptophyta	J	50S ribosomal protein	-	-	-	ko:K02871	ko03010,map03010	M00178,M00179	-	-	br01610,ko00000,ko00001,ko00002,ko03011	-	-	-	Ribosomal_L13
mRNA459	88036.EFJ24019	0	892	COG0111@1|root,KOG0068@2759|Eukaryota,37HGR@33090|Viridiplantae,3GA4F@35493|Streptophyta	35493|Streptophyta	E	Belongs to the D-isomer specific 2-hydroxyacid dehydrogenase family	PGDH	GO:0000003,GO:0000166,GO:0003006,GO:0003674,GO:0005488,GO:0005524,GO:0005575,GO:0005622,GO:0005623,GO:0005634,GO:0005737,GO:0005739,GO:0005829,GO:0007275,GO:0008144,GO:0008150,GO:0009507,GO:0009532,GO:0009536,GO:0009553,GO:0009555,GO:0009561,GO:0009570,GO:0009790,GO:0009791,GO:0009793,GO:0010154,GO:0016020,GO:0017076,GO:0022414,GO:0030554,GO:0032501,GO:0032502,GO:0032553,GO:0032555,GO:0032559,GO:…	1.1.1.399,1.1.1.95	ko:K00058	ko00260,ko00680,ko01100,ko01120,ko01130,ko01200,ko01230,map00260,map00680,map01100,map01120,map01130,map01200,map01230	M00020	R01513	RC00031	ko00000,ko00001,ko00002,ko01000,ko04147	-	-	-	2-Hacid_dh,2-Hacid_dh_C,ACT
mRNA460	88036.EFJ24019	0	892	COG0111@1|root,KOG0068@2759|Eukaryota,37HGR@33090|Viridiplantae,3GA4F@35493|Streptophyta	35493|Streptophyta	E	Belongs to the D-isomer specific 2-hydroxyacid dehydrogenase family	PGDH	GO:0000003,GO:0000166,GO:0003006,GO:0003674,GO:0005488,GO:0005524,GO:0005575,GO:0005622,GO:0005623,GO:0005634,GO:0005737,GO:0005739,GO:0005829,GO:0007275,GO:0008144,GO:0008150,GO:0009507,GO:0009532,GO:0009536,GO:0009553,GO:0009555,GO:0009561,GO:0009570,GO:0009790,GO:0009791,GO:0009793,GO:0010154,GO:0016020,GO:0017076,GO:0022414,GO:0030554,GO:0032501,GO:0032502,GO:0032553,GO:0032555,GO:0032559,GO:…	1.1.1.399,1.1.1.95	ko:K00058	ko00260,ko00680,ko01100,ko01120,ko01130,ko01200,ko01230,map00260,map00680,map01100,map01120,map01130,map01200,map01230	M00020	R01513	RC00031	ko00000,ko00001,ko00002,ko01000,ko04147	-	-	-	2-Hacid_dh,2-Hacid_dh_C,ACT
mRNA462	3218.PP1S298_28V6.1	3.3e-261	736	COG1055@1|root,2QQAH@2759|Eukaryota,37QGQ@33090|Viridiplantae,3G9KX@35493|Streptophyta	35493|Streptophyta	P	sodium ion transport	-	GO:0003674,GO:0005215,GO:0005342,GO:0005575,GO:0005622,GO:0005623,GO:0005737,GO:0006810,GO:0006811,GO:0006812,GO:0006814,GO:0006820,GO:0006848,GO:0006950,GO:0006970,GO:0008028,GO:0008150,GO:0008509,GO:0008514,GO:0009507,GO:0009526,GO:0009536,GO:0009628,GO:0009651,GO:0009941,GO:0015075,GO:0015291,GO:0015297,GO:0015318,GO:0015672,GO:0015711,GO:0015718,GO:0015849,GO:0022804,GO:0022857,GO:0030001,GO:…	-	-	-	-	-	-	-	-	-	-	CitMHS
mRNA464	3218.PP1S223_13V6.1	3.17e-81	254	2E3E0@1|root,2SAH2@2759|Eukaryota,380CM@33090|Viridiplantae	33090|Viridiplantae	-	-	-	-	-	-	-	-	-	-	-	-	-	-	DUF1499
mRNA466	3218.PP1S35_323V6.1	1.23e-103	339	KOG0198@1|root,KOG0198@2759|Eukaryota,37N5P@33090|Viridiplantae,3GCWQ@35493|Streptophyta	35493|Streptophyta	T	Mitogen-activated protein kinase kinase kinase	-	GO:0000003,GO:0000226,GO:0001932,GO:0001934,GO:0003006,GO:0003674,GO:0003824,GO:0004672,GO:0004674,GO:0005575,GO:0005622,GO:0005623,GO:0005737,GO:0006464,GO:0006468,GO:0006793,GO:0006796,GO:0006807,GO:0006950,GO:0006996,GO:0007010,GO:0007017,GO:0007154,GO:0007165,GO:0007275,GO:0007346,GO:0008150,GO:0008152,GO:0009653,GO:0009791,GO:0009888,GO:0009893,GO:0009987,GO:0010016,GO:0010098,GO:0010103,GO:…	2.7.11.25	ko:K20717	ko04016,map04016	-	-	-	ko00000,ko00001,ko01000,ko01001	-	-	-	Pkinase
mRNA468	3067.XP_002952430.1	3.24e-22	98.6	28KCH@1|root,2QSTG@2759|Eukaryota,37WDB@33090|Viridiplantae,34MB9@3041|Chlorophyta	3041|Chlorophyta	-	-	-	-	-	-	-	-	-	-	-	-	-	-	-
mRNA472	88036.EFJ38855	1.29e-149	468	28MDJ@1|root,2QTWZ@2759|Eukaryota,37R80@33090|Viridiplantae,3G99F@35493|Streptophyta	35493|Streptophyta	S	transcriptional co-repressor	-	-	-	-	-	-	-	-	-	-	-	-	LIM_bind
mRNA474	13333.ERM99324	9.18e-243	676	COG1960@1|root,KOG0141@2759|Eukaryota,37N2U@33090|Viridiplantae,3GFCE@35493|Streptophyta	35493|Streptophyta	EI	Isovaleryl-CoA dehydrogenase	IVD	GO:0000166,GO:0003674,GO:0003824,GO:0003853,GO:0003995,GO:0005488,GO:0005524,GO:0005575,GO:0005622,GO:0005623,GO:0005737,GO:0005739,GO:0005759,GO:0006082,GO:0006139,GO:0006163,GO:0006195,GO:0006520,GO:0006551,GO:0006552,GO:0006637,GO:0006725,GO:0006732,GO:0006753,GO:0006790,GO:0006793,GO:0006796,GO:0006807,GO:0008144,GO:0008150,GO:0008152,GO:0008470,GO:0009056,GO:0009058,GO:0009063,GO:0009081,GO:…	1.3.8.4	ko:K00253	ko00280,ko01100,map00280,map01100	M00036	R04095	RC00246	ko00000,ko00001,ko00002,ko01000	-	-	-	Acyl-CoA_dh_1,Acyl-CoA_dh_M,Acyl-CoA_dh_N
mRNA475	13333.ERM99324	1.12e-243	676	COG1960@1|root,KOG0141@2759|Eukaryota,37N2U@33090|Viridiplantae,3GFCE@35493|Streptophyta	35493|Streptophyta	EI	Isovaleryl-CoA dehydrogenase	IVD	GO:0000166,GO:0003674,GO:0003824,GO:0003853,GO:0003995,GO:0005488,GO:0005524,GO:0005575,GO:0005622,GO:0005623,GO:0005737,GO:0005739,GO:0005759,GO:0006082,GO:0006139,GO:0006163,GO:0006195,GO:0006520,GO:0006551,GO:0006552,GO:0006637,GO:0006725,GO:0006732,GO:0006753,GO:0006790,GO:0006793,GO:0006796,GO:0006807,GO:0008144,GO:0008150,GO:0008152,GO:0008470,GO:0009056,GO:0009058,GO:0009063,GO:0009081,GO:…	1.3.8.4	ko:K00253	ko00280,ko01100,map00280,map01100	M00036	R04095	RC00246	ko00000,ko00001,ko00002,ko01000	-	-	-	Acyl-CoA_dh_1,Acyl-CoA_dh_M,Acyl-CoA_dh_N
mRNA478	88036.EFJ12200	1.61e-85	260	KOG1944@1|root,KOG1944@2759|Eukaryota,37HYG@33090|Viridiplantae,3GCR0@35493|Streptophyta	35493|Streptophyta	S	Belongs to the peroxisomal membrane protein PXMP2 4 family	-	-	-	ko:K13348	ko04146,map04146	-	-	-	ko00000,ko00001	-	-	-	Mpv17_PMP22
mRNA479	4113.PGSC0003DMT400003290	3.72e-61	215	28JST@1|root,2QS6K@2759|Eukaryota,37HUJ@33090|Viridiplantae,3GAQA@35493|Streptophyta,44DTW@71274|asterids	35493|Streptophyta	S	Domain of unknown function (DUF569)	-	-	-	-	-	-	-	-	-	-	-	-	DUF569
mRNA480	3218.PP1S795_4V6.3	1.96e-137	407	COG5347@1|root,KOG0706@2759|Eukaryota,37IHX@33090|Viridiplantae,3G9G7@35493|Streptophyta	35493|Streptophyta	T	ADP-ribosylation factor GTPase-activating protein	-	GO:0000003,GO:0001101,GO:0003006,GO:0007275,GO:0008150,GO:0009555,GO:0009719,GO:0009725,GO:0009737,GO:0009790,GO:0009791,GO:0009793,GO:0010033,GO:0010154,GO:0022414,GO:0032501,GO:0032502,GO:0033993,GO:0042221,GO:0048229,GO:0048316,GO:0048608,GO:0048731,GO:0048856,GO:0050896,GO:0061458,GO:0097305,GO:1901700	-	ko:K12493	ko04144,map04144	-	-	-	ko00000,ko00001,ko04131	-	-	-	ArfGap
mRNA486	3218.PP1S65_225V6.1	2.7e-91	282	KOG1709@1|root,KOG1709@2759|Eukaryota,37R1W@33090|Viridiplantae,3GC1I@35493|Streptophyta	35493|Streptophyta	E	arginine n-methyltransferase	-	GO:0003674,GO:0003824,GO:0005575,GO:0005622,GO:0005623,GO:0005737,GO:0006082,GO:0006139,GO:0006464,GO:0006479,GO:0006520,GO:0006575,GO:0006725,GO:0006732,GO:0006790,GO:0006807,GO:0008150,GO:0008152,GO:0008168,GO:0008170,GO:0008213,GO:0008276,GO:0008757,GO:0009116,GO:0009119,GO:0009987,GO:0016273,GO:0016274,GO:0016740,GO:0016741,GO:0017144,GO:0018193,GO:0018195,GO:0018216,GO:0019538,GO:0019702,GO:…	2.1.1.322	ko:K18477	-	-	R11221	RC00003,RC00614	ko00000,ko01000,ko03036	-	-	-	Ank_2,Ank_4,Ank_5
mRNA487	85681.XP_006442483.1	8.39e-64	209	KOG2032@1|root,KOG2032@2759|Eukaryota,37KMN@33090|Viridiplantae	33090|Viridiplantae	S	Protein SHOOT GRAVITROPISM	-	GO:0000325,GO:0005575,GO:0005622,GO:0005623,GO:0005737,GO:0005773,GO:0005774,GO:0006996,GO:0008150,GO:0009605,GO:0009606,GO:0009628,GO:0009629,GO:0009630,GO:0009657,GO:0009660,GO:0009705,GO:0009959,GO:0009987,GO:0016020,GO:0016043,GO:0031090,GO:0043226,GO:0043227,GO:0043229,GO:0043231,GO:0044422,GO:0044424,GO:0044437,GO:0044444,GO:0044446,GO:0044464,GO:0050896,GO:0071840,GO:0098588,GO:0098805	-	-	-	-	-	-	-	-	-	-	Cnd1
mRNA488	3218.PP1S125_56V6.1	0	1540	KOG2032@1|root,KOG2032@2759|Eukaryota,37KMN@33090|Viridiplantae,3GDZ4@35493|Streptophyta	35493|Streptophyta	S	Protein SHOOT GRAVITROPISM	-	GO:0000325,GO:0005575,GO:0005622,GO:0005623,GO:0005737,GO:0005773,GO:0005774,GO:0006996,GO:0008150,GO:0009605,GO:0009606,GO:0009628,GO:0009629,GO:0009630,GO:0009657,GO:0009660,GO:0009705,GO:0009959,GO:0009987,GO:0016020,GO:0016043,GO:0031090,GO:0043226,GO:0043227,GO:0043229,GO:0043231,GO:0044422,GO:0044424,GO:0044437,GO:0044444,GO:0044446,GO:0044464,GO:0050896,GO:0071840,GO:0098588,GO:0098805	-	-	-	-	-	-	-	-	-	-	Cnd1
mRNA489	29760.VIT_10s0092g00120.t01	1.79e-121	357	KOG1585@1|root,KOG1585@2759|Eukaryota,37N6Z@33090|Viridiplantae,3G8TU@35493|Streptophyta	35493|Streptophyta	U	Gamma-soluble nsf attachment	-	GO:0000149,GO:0003674,GO:0005483,GO:0005488,GO:0005515,GO:0005575,GO:0005622,GO:0005623,GO:0005737,GO:0005773,GO:0005774,GO:0005886,GO:0006810,GO:0006886,GO:0008104,GO:0008150,GO:0009987,GO:0015031,GO:0015833,GO:0016020,GO:0016043,GO:0019905,GO:0031090,GO:0031201,GO:0032991,GO:0033036,GO:0034613,GO:0042886,GO:0043226,GO:0043227,GO:0043229,GO:0043231,GO:0044422,GO:0044424,GO:0044425,GO:0044437,GO:…	-	ko:K21198	-	-	-	-	ko00000,ko04131	-	-	-	SNAP
mRNA490	3218.PP1S173_124V6.1	8.88e-169	503	28M3N@1|root,2QTKH@2759|Eukaryota,37NIN@33090|Viridiplantae,3GCUT@35493|Streptophyta	35493|Streptophyta	S	F-Box protein	-	-	-	-	-	-	-	-	-	-	-	-	F-box
mRNA491	3218.PP1S455_8V6.1	7.3e-115	347	28NWI@1|root,2QVGR@2759|Eukaryota,37N7Z@33090|Viridiplantae,3GFXN@35493|Streptophyta	35493|Streptophyta	S	photosystem II core complex proteins psbY	-	GO:0005575,GO:0005622,GO:0005623,GO:0005737,GO:0008150,GO:0009314,GO:0009416,GO:0009507,GO:0009521,GO:0009523,GO:0009532,GO:0009533,GO:0009534,GO:0009535,GO:0009536,GO:0009570,GO:0009579,GO:0009628,GO:0009642,GO:0009644,GO:0009892,GO:0009987,GO:0010109,GO:0010205,GO:0016020,GO:0019222,GO:0019725,GO:0031323,GO:0031324,GO:0031976,GO:0031984,GO:0032991,GO:0034357,GO:0042548,GO:0042592,GO:0042651,GO:…	-	ko:K02723	ko00195,ko01100,map00195,map01100	-	-	-	ko00000,ko00001,ko00194	-	-	-	PsbY
mRNA492	3218.PP1S234_46V6.1	1.05e-227	640	COG0825@1|root,2QPRP@2759|Eukaryota,37MIP@33090|Viridiplantae,3G9IS@35493|Streptophyta	35493|Streptophyta	I	Acetyl-coenzyme A carboxylase carboxyl transferase subunit alpha	CAC3	GO:0005575,GO:0005622,GO:0005623,GO:0005737,GO:0009507,GO:0009526,GO:0009532,GO:0009536,GO:0009570,GO:0009941,GO:0016020,GO:0031967,GO:0031975,GO:0043226,GO:0043227,GO:0043229,GO:0043231,GO:0044422,GO:0044424,GO:0044434,GO:0044435,GO:0044444,GO:0044446,GO:0044464	2.1.3.15,6.4.1.2	ko:K01962	ko00061,ko00620,ko00640,ko00720,ko01100,ko01110,ko01120,ko01130,ko01200,ko01212,map00061,map00620,map00640,map00720,map01100,map01110,map01120,map01130,map01200,map01212	M00082,M00376	R00742,R04386	RC00040,RC00253,RC00367	ko00000,ko00001,ko00002,ko01000	-	-	-	ACCA
mRNA493	8364.ENSXETP00000062180	5.81e-13	73.6	COG2801@1|root,KOG0017@2759|Eukaryota,38F42@33154|Opisthokonta	33154|Opisthokonta	G	retrotransposable element Tf2 155 kDa protein type 1-like	-	-	-	-	-	-	-	-	-	-	-	-	SCAN,rve,zf-H2C2
mRNA494	4513.MLOC_59846.1	2.31e-119	343	COG5128@1|root,KOG3315@2759|Eukaryota,37HW5@33090|Viridiplantae,3GD42@35493|Streptophyta,3KVYY@4447|Liliopsida,3I2KJ@38820|Poales	35493|Streptophyta	U	Transport protein particle (TRAPP) component	-	-	-	ko:K20280	-	-	-	-	ko00000,ko04131	-	-	-	TRAPP
mRNA495	3218.PP1S72_256V6.1	2.53e-179	521	KOG4249@1|root,KOG4249@2759|Eukaryota,37HXZ@33090|Viridiplantae,3GC4N@35493|Streptophyta	35493|Streptophyta	S	UPF0420 protein C16orf58 homolog	-	-	-	-	-	-	-	-	-	-	-	-	DUF647
mRNA496	3218.PP1S19_262V6.2	1.72e-313	886	COG4770@1|root,KOG0238@2759|Eukaryota,37HS1@33090|Viridiplantae,3GDTV@35493|Streptophyta	35493|Streptophyta	C	methylcrotonoyl-CoA carboxylase subunit alpha	MCCA	GO:0003674,GO:0003824,GO:0004485,GO:0005488,GO:0005575,GO:0005622,GO:0005623,GO:0005737,GO:0005739,GO:0005759,GO:0005829,GO:0005840,GO:0006082,GO:0006520,GO:0006551,GO:0006552,GO:0006807,GO:0008150,GO:0008152,GO:0009056,GO:0009063,GO:0009081,GO:0009083,GO:0009507,GO:0009536,GO:0009987,GO:0016054,GO:0016421,GO:0016874,GO:0016885,GO:0019752,GO:0022626,GO:0031974,GO:0032991,GO:0043167,GO:0043169,GO:…	6.4.1.4	ko:K01968	ko00280,ko01100,map00280,map01100	M00036	R04138	RC00367,RC00942	ko00000,ko00001,ko00002,ko01000	-	-	-	Biotin_carb_C,Biotin_carb_N,Biotin_lipoyl,CPSase_L_D2
mRNA497	3218.PP1S275_20V6.1	6.52e-262	773	COG0389@1|root,KOG2093@2759|Eukaryota,37SKB@33090|Viridiplantae,3G7WE@35493|Streptophyta	35493|Streptophyta	L	Deoxycytidyl transferase involved in DNA repair. Transfers a dCMP residue from dCTP to the 3'-end of a DNA primer in a template-dependent reaction. May assist in the first step in the bypass of abasic lesions by the insertion of a nucleotide opposite the lesion. Required for normal induction of mutations by physical and chemical agents	-	GO:0000002,GO:0000731,GO:0002200,GO:0002206,GO:0002376,GO:0002377,GO:0002440,GO:0002520,GO:0002565,GO:0003674,GO:0003824,GO:0003887,GO:0005575,GO:0005622,GO:0005623,GO:0005634,GO:0005654,GO:0005694,GO:0005737,GO:0005739,GO:0006139,GO:0006259,GO:0006281,GO:0006301,GO:0006302,GO:0006310,GO:0006725,GO:0006807,GO:0006950,GO:0006974,GO:0006996,GO:0007005,GO:0007275,GO:0008150,GO:0008152,GO:0009058,GO:…	-	ko:K03515	ko03460,map03460	-	-	-	ko00000,ko00001,ko01000,ko03400	-	-	-	BRCT_2,IMS,IMS_C,IMS_HHH,LIG3_BRCT
mRNA498	3218.PP1S275_20V6.1	3.84e-262	774	COG0389@1|root,KOG2093@2759|Eukaryota,37SKB@33090|Viridiplantae,3G7WE@35493|Streptophyta	35493|Streptophyta	L	Deoxycytidyl transferase involved in DNA repair. Transfers a dCMP residue from dCTP to the 3'-end of a DNA primer in a template-dependent reaction. May assist in the first step in the bypass of abasic lesions by the insertion of a nucleotide opposite the lesion. Required for normal induction of mutations by physical and chemical agents	-	GO:0000002,GO:0000731,GO:0002200,GO:0002206,GO:0002376,GO:0002377,GO:0002440,GO:0002520,GO:0002565,GO:0003674,GO:0003824,GO:0003887,GO:0005575,GO:0005622,GO:0005623,GO:0005634,GO:0005654,GO:0005694,GO:0005737,GO:0005739,GO:0006139,GO:0006259,GO:0006281,GO:0006301,GO:0006302,GO:0006310,GO:0006725,GO:0006807,GO:0006950,GO:0006974,GO:0006996,GO:0007005,GO:0007275,GO:0008150,GO:0008152,GO:0009058,GO:…	-	ko:K03515	ko03460,map03460	-	-	-	ko00000,ko00001,ko01000,ko03400	-	-	-	BRCT_2,IMS,IMS_C,IMS_HHH,LIG3_BRCT
mRNA499	29730.Gorai.013G266600.1	4.5e-90	278	COG0009@1|root,KOG3051@2759|Eukaryota,37NBX@33090|Viridiplantae,3GAUJ@35493|Streptophyta	35493|Streptophyta	J	YrdC domain-containing protein	-	-	-	-	-	-	-	-	-	-	-	-	Sua5_yciO_yrdC
mRNA500	29760.VIT_09s0054g01030.t01	2.08e-66	236	KOG1267@1|root,KOG1267@2759|Eukaryota,37RS0@33090|Viridiplantae,3GE2J@35493|Streptophyta	35493|Streptophyta	K	Mitochondrial transcription termination factor family protein	-	-	-	ko:K15032	-	-	-	-	ko00000,ko03012,ko03029	-	-	-	mTERF
mRNA502	4432.XP_010251795.1	3.54e-120	351	COG5325@1|root,KOG0811@2759|Eukaryota,37PJK@33090|Viridiplantae,3G7ZP@35493|Streptophyta	35493|Streptophyta	U	Belongs to the syntaxin family	-	GO:0000149,GO:0000325,GO:0003674,GO:0005484,GO:0005488,GO:0005515,GO:0005575,GO:0005622,GO:0005623,GO:0005737,GO:0005773,GO:0005774,GO:0006810,GO:0006886,GO:0006906,GO:0006996,GO:0008104,GO:0008150,GO:0009605,GO:0009606,GO:0009628,GO:0009629,GO:0009630,GO:0009657,GO:0009660,GO:0009705,GO:0009959,GO:0009987,GO:0010118,GO:0012505,GO:0015031,GO:0015833,GO:0016020,GO:0016021,GO:0016043,GO:0016050,GO:…	-	ko:K08488	ko04130,ko04145,map04130,map04145	-	-	-	ko00000,ko00001,ko04131,ko04147	-	-	-	SNARE,Syntaxin_2
mRNA503	3218.PP1S135_103V6.1	0	1046	KOG1737@1|root,KOG1737@2759|Eukaryota,37NMB@33090|Viridiplantae,3GC8R@35493|Streptophyta	33090|Viridiplantae	T	Oxysterol-binding protein-related protein	-	-	-	ko:K20456,ko:K20463	-	-	-	-	ko00000,ko04131	-	-	-	Oxysterol_BP,PH,PH_11
mRNA504	88036.EFJ24984	0	1120	KOG2081@1|root,KOG2081@2759|Eukaryota,37SV3@33090|Viridiplantae,3G9J4@35493|Streptophyta	35493|Streptophyta	U	Transportin-3	-	GO:0003674,GO:0005048,GO:0005215,GO:0005488,GO:0005515,GO:0005575,GO:0005622,GO:0005623,GO:0005634,GO:0005635,GO:0005737,GO:0006606,GO:0006810,GO:0006886,GO:0006913,GO:0008104,GO:0008139,GO:0008150,GO:0008565,GO:0010468,GO:0012505,GO:0015031,GO:0015833,GO:0016020,GO:0017038,GO:0019219,GO:0019222,GO:0031090,GO:0031323,GO:0031965,GO:0031967,GO:0031975,GO:0033036,GO:0033218,GO:0033365,GO:0034504,GO:…	-	ko:K15436	-	-	-	-	ko00000,ko03016	-	-	-	IBN_N,Xpo1
mRNA505	3218.PP1S61_322V6.1	0	1121	KOG2081@1|root,KOG2081@2759|Eukaryota,37SV3@33090|Viridiplantae,3G9J4@35493|Streptophyta	35493|Streptophyta	U	Transportin-3	-	GO:0003674,GO:0005048,GO:0005215,GO:0005488,GO:0005515,GO:0005575,GO:0005622,GO:0005623,GO:0005634,GO:0005635,GO:0005737,GO:0006606,GO:0006810,GO:0006886,GO:0006913,GO:0008104,GO:0008139,GO:0008150,GO:0008565,GO:0010468,GO:0012505,GO:0015031,GO:0015833,GO:0016020,GO:0017038,GO:0019219,GO:0019222,GO:0031090,GO:0031323,GO:0031965,GO:0031967,GO:0031975,GO:0033036,GO:0033218,GO:0033365,GO:0034504,GO:…	-	ko:K15436	-	-	-	-	ko00000,ko03016	-	-	-	IBN_N,Xpo1
mRNA511	3218.PP1S563_1V6.2	3.14e-159	461	COG3866@1|root,2QQ5F@2759|Eukaryota,37HIU@33090|Viridiplantae,3G7PT@35493|Streptophyta	35493|Streptophyta	G	Pectate lyase	-	-	4.2.2.2	ko:K01728	ko00040,ko02024,map00040,map02024	-	R02361,R06240	RC00049,RC00705	ko00000,ko00001,ko01000	-	-	-	Pec_lyase_C
mRNA512	3218.PP1S11_156V6.1	1.54e-33	117	2CT4Y@1|root,2S4B1@2759|Eukaryota,37W3Q@33090|Viridiplantae,3GK1C@35493|Streptophyta	35493|Streptophyta	S	NADH dehydrogenase (Ubiquinone) iron-sulfur protein	-	GO:0005575,GO:0005622,GO:0005623,GO:0005737,GO:0005739,GO:0005740,GO:0005743,GO:0005746,GO:0005747,GO:0006996,GO:0007005,GO:0008150,GO:0008152,GO:0009853,GO:0009987,GO:0010257,GO:0016020,GO:0016043,GO:0019866,GO:0022607,GO:0030964,GO:0031090,GO:0031966,GO:0031967,GO:0031975,GO:0032981,GO:0032991,GO:0033108,GO:0034622,GO:0043094,GO:0043226,GO:0043227,GO:0043229,GO:0043231,GO:0043933,GO:0044085,GO:…	-	ko:K03938	ko00190,ko01100,ko04714,ko04723,ko04932,ko05010,ko05012,ko05016,map00190,map01100,map04714,map04723,map04932,map05010,map05012,map05016	M00143	-	-	ko00000,ko00001,ko00002	3.D.1.6	-	-	Ndufs5
mRNA513	3827.XP_004491451.1	2.32e-138	433	COG0584@1|root,KOG2258@2759|Eukaryota,37IRF@33090|Viridiplantae,3GCX0@35493|Streptophyta,4JJHX@91835|fabids	35493|Streptophyta	C	glycerophosphoryl diester phosphodiesterase	-	GO:0000902,GO:0000904,GO:0003674,GO:0003824,GO:0005488,GO:0005509,GO:0005575,GO:0005618,GO:0005623,GO:0005886,GO:0005911,GO:0005975,GO:0005976,GO:0006073,GO:0006950,GO:0006952,GO:0006968,GO:0007275,GO:0008081,GO:0008150,GO:0008152,GO:0008889,GO:0009505,GO:0009506,GO:0009653,GO:0009664,GO:0009791,GO:0009826,GO:0009888,GO:0009932,GO:0009987,GO:0010015,GO:0010016,GO:0010026,GO:0010052,GO:0010053,GO:…	3.1.4.46	ko:K01126	ko00564,map00564	-	R01030,R01470	RC00017,RC00425	ko00000,ko00001,ko01000	-	-	-	GDPD
mRNA515	3218.PP1S213_49V6.1	2.77e-266	760	COG5594@1|root,KOG1134@2759|Eukaryota,37P1I@33090|Viridiplantae,3GAPK@35493|Streptophyta	35493|Streptophyta	S	CSC1-like protein ERD4	ERD4	GO:0005575,GO:0005622,GO:0005623,GO:0005737,GO:0005773,GO:0005774,GO:0005886,GO:0005911,GO:0009506,GO:0009507,GO:0009526,GO:0009536,GO:0009941,GO:0016020,GO:0030054,GO:0031090,GO:0031967,GO:0031975,GO:0043226,GO:0043227,GO:0043229,GO:0043231,GO:0044422,GO:0044424,GO:0044434,GO:0044435,GO:0044437,GO:0044444,GO:0044446,GO:0044464,GO:0055044,GO:0071944,GO:0098588,GO:0098805	-	ko:K21989	-	-	-	-	ko00000,ko02000	-	-	-	PHM7_cyt,RSN1_7TM,RSN1_TM
mRNA516	3218.PP1S55_133V6.1	0	1507	COG1404@1|root,KOG4266@2759|Eukaryota,37KZN@33090|Viridiplantae,3GAUI@35493|Streptophyta	35493|Streptophyta	O	Membrane-bound transcription factor site-1	MBTPS1	GO:0000139,GO:0003674,GO:0003824,GO:0004175,GO:0004222,GO:0004252,GO:0005575,GO:0005622,GO:0005623,GO:0005737,GO:0005783,GO:0005788,GO:0005789,GO:0005794,GO:0006464,GO:0006508,GO:0006807,GO:0006950,GO:0006970,GO:0006972,GO:0006984,GO:0006986,GO:0006996,GO:0007033,GO:0007040,GO:0007154,GO:0007165,GO:0008150,GO:0008152,GO:0008233,GO:0008236,GO:0008237,GO:0009628,GO:0009651,GO:0009889,GO:0009987,GO:…	3.4.21.112	ko:K08653	ko04141,map04141	-	-	-	ko00000,ko00001,ko01000,ko01002,ko03110	-	-	-	Peptidase_S8
mRNA517	3218.PP1S66_59V6.1	2.53e-194	560	COG5083@1|root,KOG3668@2759|Eukaryota,37Q6U@33090|Viridiplantae,3GFN8@35493|Streptophyta	35493|Streptophyta	IT	phosphatidylinositol transfer protein	-	GO:0003674,GO:0005215,GO:0005319,GO:0005548,GO:0005575,GO:0005622,GO:0005623,GO:0005737,GO:0005794,GO:0006810,GO:0006811,GO:0006820,GO:0006869,GO:0008150,GO:0008526,GO:0010876,GO:0012505,GO:0015711,GO:0015748,GO:0015914,GO:0033036,GO:0043226,GO:0043227,GO:0043229,GO:0043231,GO:0044424,GO:0044444,GO:0044464,GO:0051179,GO:0051234,GO:0071702,GO:0071944	-	-	-	-	-	-	-	-	-	-	IP_trans
mRNA518	3218.PP1S66_59V6.1	1.12e-179	518	COG5083@1|root,KOG3668@2759|Eukaryota,37Q6U@33090|Viridiplantae,3GFN8@35493|Streptophyta	35493|Streptophyta	IT	phosphatidylinositol transfer protein	-	GO:0003674,GO:0005215,GO:0005319,GO:0005548,GO:0005575,GO:0005622,GO:0005623,GO:0005737,GO:0005794,GO:0006810,GO:0006811,GO:0006820,GO:0006869,GO:0008150,GO:0008526,GO:0010876,GO:0012505,GO:0015711,GO:0015748,GO:0015914,GO:0033036,GO:0043226,GO:0043227,GO:0043229,GO:0043231,GO:0044424,GO:0044444,GO:0044464,GO:0051179,GO:0051234,GO:0071702,GO:0071944	-	-	-	-	-	-	-	-	-	-	IP_trans
mRNA519	4641.GSMUA_Achr9P01220_001	6.64e-25	103	2B5YH@1|root,2S0K4@2759|Eukaryota,37UTE@33090|Viridiplantae,3GIQ9@35493|Streptophyta,3KZV5@4447|Liliopsida	35493|Streptophyta	S	cell fate commitment	-	GO:0000003,GO:0001708,GO:0001709,GO:0003006,GO:0007049,GO:0007275,GO:0008150,GO:0009555,GO:0009556,GO:0009653,GO:0009791,GO:0009908,GO:0009987,GO:0010234,GO:0019953,GO:0022402,GO:0022414,GO:0030154,GO:0032501,GO:0032502,GO:0034293,GO:0043934,GO:0044703,GO:0045165,GO:0048229,GO:0048236,GO:0048367,GO:0048437,GO:0048438,GO:0048443,GO:0048444,GO:0048448,GO:0048449,GO:0048455,GO:0048466,GO:0048608,GO:…	-	-	-	-	-	-	-	-	-	-	-
mRNA520	72019.SARC_08543T0	3.51e-27	112	2BYKQ@1|root,2QQ4A@2759|Eukaryota,39PAK@33154|Opisthokonta	33154|Opisthokonta	S	Sphaeroforma arctica JP610	-	-	-	-	-	-	-	-	-	-	-	-	Cupin_1
mRNA523	3218.PP1S168_84V6.1	2.02e-236	666	COG2124@1|root,KOG0156@2759|Eukaryota,37IMZ@33090|Viridiplantae,3GEUG@35493|Streptophyta	35493|Streptophyta	Q	Belongs to the cytochrome P450 family	-	GO:0003674,GO:0003824,GO:0004497,GO:0005488,GO:0005515,GO:0005575,GO:0005618,GO:0005622,GO:0005623,GO:0005737,GO:0005773,GO:0005774,GO:0005783,GO:0005794,GO:0005886,GO:0005911,GO:0006725,GO:0006732,GO:0006733,GO:0006743,GO:0006744,GO:0007275,GO:0008150,GO:0008152,GO:0009058,GO:0009108,GO:0009505,GO:0009506,GO:0009555,GO:0009628,GO:0009698,GO:0009808,GO:0009987,GO:0012505,GO:0016020,GO:0016491,GO:…	1.14.13.11	ko:K00487	ko00130,ko00360,ko00940,ko00941,ko00945,ko01100,ko01110,ko01220,map00130,map00360,map00940,map00941,map00945,map01100,map01110,map01220	M00039,M00137,M00350	R02253,R08815	RC00490	ko00000,ko00001,ko00002,ko00199,ko01000	-	-	-	p450
mRNA526	3218.PP1S13_266V6.1	1.36e-102	325	KOG4569@1|root,KOG4569@2759|Eukaryota,37MDK@33090|Viridiplantae,3GEDM@35493|Streptophyta	35493|Streptophyta	I	phospholipase	-	GO:0003674,GO:0003824,GO:0004620,GO:0004806,GO:0005575,GO:0005622,GO:0005623,GO:0005737,GO:0008970,GO:0009507,GO:0009536,GO:0016298,GO:0016787,GO:0016788,GO:0043226,GO:0043227,GO:0043229,GO:0043231,GO:0044424,GO:0044444,GO:0044464,GO:0047714,GO:0052689	-	-	-	-	-	-	-	-	-	-	Lipase_3
mRNA529	3218.PP1S35_157V6.1	9.76e-35	120	2CHT7@1|root,2S3PY@2759|Eukaryota,37W2C@33090|Viridiplantae,3GKCT@35493|Streptophyta	35493|Streptophyta	S	protein complex oligomerization	brk1	GO:0000902,GO:0000904,GO:0003674,GO:0005488,GO:0005515,GO:0005575,GO:0005622,GO:0005623,GO:0005737,GO:0005856,GO:0005886,GO:0006928,GO:0006996,GO:0007010,GO:0007015,GO:0008064,GO:0008150,GO:0008154,GO:0009653,GO:0009888,GO:0009987,GO:0010026,GO:0010090,GO:0010638,GO:0016020,GO:0016043,GO:0022607,GO:0030029,GO:0030036,GO:0030041,GO:0030154,GO:0030832,GO:0030833,GO:0030838,GO:0031209,GO:0031334,GO:…	-	ko:K05752	ko04810,map04810	-	-	-	ko00000,ko00001	-	-	-	-
mRNA535	13333.ERN05779	1.88e-134	428	KOG1881@1|root,KOG1881@2759|Eukaryota,37S0S@33090|Viridiplantae,3G9JV@35493|Streptophyta	35493|Streptophyta	L	Kanadaptin	-	-	-	-	-	-	-	-	-	-	-	-	FHA
mRNA538	3218.PP1S457_19V6.1	5.73e-119	354	COG0676@1|root,KOG1594@2759|Eukaryota,37KPR@33090|Viridiplantae,3GD5F@35493|Streptophyta	35493|Streptophyta	G	Belongs to the glucose-6-phosphate 1-epimerase family	-	-	5.1.3.15	ko:K01792	ko00010,ko01100,ko01110,ko01120,ko01130,map00010,map01100,map01110,map01120,map01130	-	R02739	RC00563	ko00000,ko00001,ko01000	-	-	-	Aldose_epim
mRNA539	3218.PP1S200_18V6.3	2.02e-125	372	COG1024@1|root,KOG1680@2759|Eukaryota,37U5G@33090|Viridiplantae,3GN86@35493|Streptophyta	35493|Streptophyta	I	Belongs to the enoyl-CoA hydratase isomerase family	-	-	4.2.1.17	ko:K07511	ko00062,ko00071,ko00280,ko00310,ko00380,ko00410,ko00627,ko00640,ko00650,ko00930,ko01100,ko01110,ko01120,ko01130,ko01200,ko01212,map00062,map00071,map00280,map00310,map00380,map00410,map00627,map00640,map00650,map00930,map01100,map01110,map01120,map01130,map01200,map01212	M00013,M00032,M00085,M00087	R02685,R03026,R03045,R04137,R04170,R04204,R04224,R04738,R04740,R04744,R04746,R04749,R05595,R06942	RC00770,RC00831,RC00834,RC01086,RC01095,RC01098,RC01103	ko00000,ko00001,ko00002,ko01000	-	-	-	ECH_1
mRNA541	3218.PP1S47_286V6.1	4.97e-217	626	COG1161@1|root,KOG1424@2759|Eukaryota,37MWC@33090|Viridiplantae,3G7FG@35493|Streptophyta	35493|Streptophyta	K	Large subunit GTPase 1 homolog	-	GO:0000003,GO:0000054,GO:0000166,GO:0001882,GO:0001883,GO:0003006,GO:0003674,GO:0003824,GO:0003924,GO:0005488,GO:0005525,GO:0005575,GO:0005622,GO:0005623,GO:0005634,GO:0005654,GO:0005730,GO:0005737,GO:0005783,GO:0005829,GO:0006139,GO:0006364,GO:0006396,GO:0006403,GO:0006405,GO:0006611,GO:0006725,GO:0006807,GO:0006810,GO:0006886,GO:0006913,GO:0007275,GO:0008104,GO:0008150,GO:0008152,GO:0009790,GO:…	-	ko:K14539	ko03008,map03008	-	-	-	ko00000,ko00001,ko01000,ko03009	-	-	-	MMR_HSR1
mRNA542	3218.PP1S47_286V6.1	9.6e-169	500	COG1161@1|root,KOG1424@2759|Eukaryota,37MWC@33090|Viridiplantae,3G7FG@35493|Streptophyta	35493|Streptophyta	K	Large subunit GTPase 1 homolog	-	GO:0000003,GO:0000054,GO:0000166,GO:0001882,GO:0001883,GO:0003006,GO:0003674,GO:0003824,GO:0003924,GO:0005488,GO:0005525,GO:0005575,GO:0005622,GO:0005623,GO:0005634,GO:0005654,GO:0005730,GO:0005737,GO:0005783,GO:0005829,GO:0006139,GO:0006364,GO:0006396,GO:0006403,GO:0006405,GO:0006611,GO:0006725,GO:0006807,GO:0006810,GO:0006886,GO:0006913,GO:0007275,GO:0008104,GO:0008150,GO:0008152,GO:0009790,GO:…	-	ko:K14539	ko03008,map03008	-	-	-	ko00000,ko00001,ko01000,ko03009	-	-	-	MMR_HSR1
mRNA543	3983.cassava4.1_027263m	1.63e-129	429	COG0457@1|root,COG4886@1|root,KOG0619@2759|Eukaryota,KOG1124@2759|Eukaryota,37RF5@33090|Viridiplantae,3GDQC@35493|Streptophyta,4JF1A@91835|fabids	35493|Streptophyta	L	Tetratricopeptide repeat	-	GO:0000086,GO:0000278,GO:0005575,GO:0005622,GO:0005623,GO:0005634,GO:0007049,GO:0008150,GO:0009653,GO:0009888,GO:0009933,GO:0009934,GO:0009987,GO:0016020,GO:0022402,GO:0022603,GO:0032502,GO:0043226,GO:0043227,GO:0043229,GO:0043231,GO:0044424,GO:0044464,GO:0044770,GO:0044772,GO:0044839,GO:0048507,GO:0048509,GO:0048532,GO:0048856,GO:0050789,GO:0050793,GO:0051301,GO:0065007,GO:1903047	-	-	-	-	-	-	-	-	-	-	LRR_6,TPR_10,TPR_12,TPR_2,TPR_7,TPR_8
mRNA545	7070.TC006968-PA	2.12e-17	84	COG2801@1|root,KOG0017@2759|Eukaryota,38F42@33154|Opisthokonta,3BA5H@33208|Metazoa	33208|Metazoa	OU	K02A2.6-like	-	-	-	-	-	-	-	-	-	-	-	-	RVT_1,rve,zf-CCHC,zf-H2C2
mRNA547	3694.POPTR_0008s10410.1	5.64e-110	325	COG1024@1|root,KOG1680@2759|Eukaryota,37S0B@33090|Viridiplantae,3G8N1@35493|Streptophyta,4JMUR@91835|fabids	35493|Streptophyta	I	enoyl-CoA hydratase	-	GO:0005575,GO:0005622,GO:0005623,GO:0005737,GO:0005777,GO:0042579,GO:0043226,GO:0043227,GO:0043229,GO:0043231,GO:0044424,GO:0044444,GO:0044464	-	-	-	-	-	-	-	-	-	-	ECH_1
mRNA548	3218.PP1S7_405V6.1	2.33e-131	401	COG4638@1|root,2QR6Q@2759|Eukaryota,37ND1@33090|Viridiplantae,3G8FE@35493|Streptophyta	35493|Streptophyta	P	Protochlorophyllide-dependent translocon component 52	-	GO:0005575,GO:0005622,GO:0005623,GO:0005737,GO:0009507,GO:0009526,GO:0009536,GO:0009941,GO:0031967,GO:0031975,GO:0043226,GO:0043227,GO:0043229,GO:0043231,GO:0044422,GO:0044424,GO:0044434,GO:0044435,GO:0044444,GO:0044446,GO:0044464	-	-	-	-	-	-	-	-	-	-	PaO,Rieske
mRNA549	88036.EFJ18925	1.1e-306	846	28JPE@1|root,2QS2Q@2759|Eukaryota,37QA0@33090|Viridiplantae,3GCFG@35493|Streptophyta	35493|Streptophyta	G	Belongs to the glycosyltransferase 8 family	-	GO:0000271,GO:0003674,GO:0003824,GO:0005575,GO:0005622,GO:0005623,GO:0005737,GO:0005739,GO:0005768,GO:0005794,GO:0005802,GO:0005975,GO:0005976,GO:0008150,GO:0008152,GO:0008194,GO:0009058,GO:0009059,GO:0009664,GO:0009832,GO:0009987,GO:0010289,GO:0010383,GO:0010393,GO:0010394,GO:0012505,GO:0016043,GO:0016051,GO:0016740,GO:0016757,GO:0016758,GO:0017144,GO:0031410,GO:0031982,GO:0031984,GO:0033692,GO:…	2.4.1.43	ko:K13648	ko00520,map00520	-	R05191	RC00005	ko00000,ko00001,ko01000,ko01003	-	GT8	-	Glyco_transf_8
mRNA550	4432.XP_010244793.1	1.19e-238	678	COG0563@1|root,KOG3078@2759|Eukaryota,37HGK@33090|Viridiplantae,3GDCM@35493|Streptophyta	35493|Streptophyta	F	Belongs to the adenylate kinase family	-	GO:0003674,GO:0003824,GO:0004017,GO:0005575,GO:0005622,GO:0005623,GO:0005737,GO:0006139,GO:0006725,GO:0006753,GO:0006793,GO:0006796,GO:0006807,GO:0008150,GO:0008152,GO:0009058,GO:0009117,GO:0009123,GO:0009165,GO:0009507,GO:0009526,GO:0009534,GO:0009535,GO:0009536,GO:0009579,GO:0009941,GO:0009987,GO:0016020,GO:0016301,GO:0016310,GO:0016740,GO:0016772,GO:0016776,GO:0018130,GO:0019205,GO:0019438,GO:…	2.7.4.3	ko:K00939	ko00230,ko00730,ko01100,ko01110,ko01130,map00230,map00730,map01100,map01110,map01130	M00049	R00127,R01547,R11319	RC00002	ko00000,ko00001,ko00002,ko01000,ko04147	-	-	-	ADK,DUF1995
mRNA552	3218.PP1S13_385V6.1	2.38e-160	493	KOG1295@1|root,KOG1295@2759|Eukaryota,37PIS@33090|Viridiplantae,3GCQK@35493|Streptophyta	35493|Streptophyta	A	regulator of nonsense transcripts	-	-	-	ko:K14328	ko03013,ko03015,map03013,map03015	M00430	-	-	ko00000,ko00001,ko00002,ko03019	-	-	-	Smg4_UPF3
mRNA554	29760.VIT_04s0008g03510.t01	2.51e-146	443	COG3670@1|root,KOG1285@2759|Eukaryota,37NRS@33090|Viridiplantae,3G72B@35493|Streptophyta	35493|Streptophyta	Q	Carotenoid 910(9'10')-cleavage dioxygenase	-	-	-	-	-	-	-	-	-	-	-	-	RPE65
mRNA555	3218.PP1S457_13V6.1	1.22e-117	346	COG1028@1|root,KOG0725@2759|Eukaryota,37IWV@33090|Viridiplantae,3GBIS@35493|Streptophyta	35493|Streptophyta	Q	Tropinone reductase homolog	-	GO:0005575,GO:0005622,GO:0005623,GO:0005737,GO:0005829,GO:0044424,GO:0044444,GO:0044464	1.1.1.206	ko:K08081	ko00960,ko01100,ko01110,map00960,map01100,map01110	-	R02832	RC00144	ko00000,ko00001,ko01000	-	-	-	adh_short,adh_short_C2
mRNA556	3218.PP1S457_13V6.1	7.24e-118	346	COG1028@1|root,KOG0725@2759|Eukaryota,37IWV@33090|Viridiplantae,3GBIS@35493|Streptophyta	35493|Streptophyta	Q	Tropinone reductase homolog	-	GO:0005575,GO:0005622,GO:0005623,GO:0005737,GO:0005829,GO:0044424,GO:0044444,GO:0044464	1.1.1.206	ko:K08081	ko00960,ko01100,ko01110,map00960,map01100,map01110	-	R02832	RC00144	ko00000,ko00001,ko01000	-	-	-	adh_short,adh_short_C2
mRNA557	3218.PP1S68_164V6.1	1.56e-84	277	COG5024@1|root,KOG0654@2759|Eukaryota,37QNA@33090|Viridiplantae,3GFDJ@35493|Streptophyta	35493|Streptophyta	D	Belongs to the cyclin family	-	-	-	ko:K06627	ko04110,ko04152,ko04218,ko04914,ko05161,ko05165,ko05169,ko05203,map04110,map04152,map04218,map04914,map05161,map05165,map05169,map05203	M00693	-	-	ko00000,ko00001,ko00002,ko03032,ko03036	-	-	-	Cyclin_C,Cyclin_N
mRNA558	3218.PP1S68_164V6.1	1.03e-58	207	COG5024@1|root,KOG0654@2759|Eukaryota,37QNA@33090|Viridiplantae,3GFDJ@35493|Streptophyta	35493|Streptophyta	D	Belongs to the cyclin family	-	-	-	ko:K06627	ko04110,ko04152,ko04218,ko04914,ko05161,ko05165,ko05169,ko05203,map04110,map04152,map04218,map04914,map05161,map05165,map05169,map05203	M00693	-	-	ko00000,ko00001,ko00002,ko03032,ko03036	-	-	-	Cyclin_C,Cyclin_N
mRNA559	3847.GLYMA10G07260.1	2.15e-57	189	KOG0568@1|root,KOG0568@2759|Eukaryota,37PDH@33090|Viridiplantae,3GEYN@35493|Streptophyta,4JMTE@91835|fabids	35493|Streptophyta	O	dnaJ homolog subfamily C member	-	-	-	ko:K19373	-	-	-	-	ko00000,ko03110	-	-	-	DUF1992
mRNA560	3218.PP1S93_67V6.1	7.65e-47	165	28KFG@1|root,2QSWH@2759|Eukaryota,37SYZ@33090|Viridiplantae,3GH7W@35493|Streptophyta	35493|Streptophyta	U	Sec-independent protein translocase protein TATB	-	GO:0003674,GO:0005215,GO:0005575,GO:0005622,GO:0005623,GO:0005737,GO:0005886,GO:0006605,GO:0006612,GO:0006810,GO:0006886,GO:0006950,GO:0008104,GO:0008150,GO:0008320,GO:0008565,GO:0009266,GO:0009409,GO:0009507,GO:0009526,GO:0009534,GO:0009535,GO:0009536,GO:0009579,GO:0009628,GO:0009889,GO:0009941,GO:0009977,GO:0010119,GO:0015031,GO:0015291,GO:0015399,GO:0015405,GO:0015450,GO:0015833,GO:0016020,GO:…	-	ko:K03116	ko03060,ko03070,map03060,map03070	M00336	-	-	ko00000,ko00001,ko00002,ko02044	2.A.64	-	-	MttA_Hcf106
mRNA561	3218.PP1S203_56V6.1	0	1642	COG4581@1|root,KOG1991@2759|Eukaryota,37HKY@33090|Viridiplantae,3GDAN@35493|Streptophyta	35493|Streptophyta	UY	importin-7 homolog	-	GO:0003674,GO:0005215,GO:0005575,GO:0005622,GO:0005623,GO:0005634,GO:0005635,GO:0005737,GO:0005829,GO:0006606,GO:0006810,GO:0006886,GO:0006913,GO:0007154,GO:0007165,GO:0008104,GO:0008150,GO:0008565,GO:0009892,GO:0009987,GO:0010468,GO:0010605,GO:0010608,GO:0010629,GO:0012505,GO:0015031,GO:0015833,GO:0016043,GO:0016441,GO:0016458,GO:0017038,GO:0019222,GO:0022607,GO:0022613,GO:0022618,GO:0023052,GO:…	-	ko:K20223	ko04013,map04013	-	-	-	ko00000,ko00001,ko03009	1.I.1	-	-	Cse1,IBN_N
mRNA563	3218.PP1S66_43V6.1	1.55e-193	593	KOG4660@1|root,KOG4660@2759|Eukaryota,37JHZ@33090|Viridiplantae,3GAIZ@35493|Streptophyta	35493|Streptophyta	A	Protein terminal ear1	-	-	-	-	-	-	-	-	-	-	-	-	RRM_1,RRM_2
mRNA564	3218.PP1S59_296V6.1	5.91e-139	400	KOG4536@1|root,KOG4536@2759|Eukaryota,37RYT@33090|Viridiplantae,3GGWP@35493|Streptophyta	35493|Streptophyta	S	Transmembrane protein adipocyte-associated	-	-	-	-	-	-	-	-	-	-	-	-	Tmemb_40
mRNA565	3218.PP1S96_37V6.2	1.12e-172	493	COG1184@1|root,KOG1466@2759|Eukaryota,37JNP@33090|Viridiplantae,3G7AU@35493|Streptophyta	35493|Streptophyta	J	Belongs to the eIF-2B alpha beta delta subunits family	-	GO:0005575,GO:0005622,GO:0005623,GO:0005737,GO:0005851,GO:0006412,GO:0006413,GO:0006518,GO:0006807,GO:0008150,GO:0008152,GO:0009058,GO:0009059,GO:0009987,GO:0010467,GO:0019538,GO:0032991,GO:0034641,GO:0034645,GO:0043043,GO:0043170,GO:0043603,GO:0043604,GO:0044237,GO:0044238,GO:0044249,GO:0044260,GO:0044267,GO:0044271,GO:0044424,GO:0044444,GO:0044464,GO:0071704,GO:1901564,GO:1901566,GO:1901576	-	ko:K03239	ko03013,map03013	-	-	-	ko00000,ko00001,ko03012	-	-	-	IF-2B,LOR
mRNA566	3218.PP1S399_23V6.1	1e-114	346	KOG2603@1|root,KOG2603@2759|Eukaryota,37M7M@33090|Viridiplantae,3GCWN@35493|Streptophyta	35493|Streptophyta	O	dolichyl-diphosphooligosaccharide--protein glycosyltransferase subunit	-	GO:0000003,GO:0005575,GO:0005622,GO:0005623,GO:0005737,GO:0005783,GO:0005789,GO:0005886,GO:0006464,GO:0006486,GO:0006487,GO:0006807,GO:0008150,GO:0008152,GO:0008250,GO:0009058,GO:0009059,GO:0009100,GO:0009101,GO:0009507,GO:0009536,GO:0009856,GO:0009987,GO:0010483,GO:0012505,GO:0016020,GO:0018193,GO:0018196,GO:0018279,GO:0019538,GO:0022414,GO:0031984,GO:0032501,GO:0032991,GO:0034645,GO:0036211,GO:…	-	ko:K12669	ko00510,ko00513,ko01100,ko04141,map00510,map00513,map01100,map04141	M00072	-	-	ko00000,ko00001,ko00002,ko02000	9.A.45.1.2,9.A.45.1.4,9.A.45.1.6	-	-	OST3_OST6
mRNA568	71139.XP_010024018.1	1.09e-55	189	28PWP@1|root,2QWJA@2759|Eukaryota,37N0N@33090|Viridiplantae,3GCFU@35493|Streptophyta	35493|Streptophyta	S	DNA repair protein	-	GO:0000726,GO:0005575,GO:0005622,GO:0005623,GO:0005634,GO:0006139,GO:0006259,GO:0006281,GO:0006302,GO:0006303,GO:0006725,GO:0006807,GO:0006950,GO:0006974,GO:0008150,GO:0008152,GO:0009987,GO:0033554,GO:0034641,GO:0043170,GO:0043226,GO:0043227,GO:0043229,GO:0043231,GO:0044237,GO:0044238,GO:0044260,GO:0044424,GO:0044464,GO:0046483,GO:0050896,GO:0051716,GO:0071704,GO:0090304,GO:1901360	-	ko:K10886	ko03450,map03450	-	-	-	ko00000,ko00001,ko03400	-	-	-	XRCC4
mRNA571	50452.A0A087HPL4	7.39e-99	299	2CM7G@1|root,2QPIR@2759|Eukaryota,37NTM@33090|Viridiplantae,3GE14@35493|Streptophyta,3I24Y@3699|Brassicales	35493|Streptophyta	O	Thaumatin family	-	-	-	-	-	-	-	-	-	-	-	-	Thaumatin
mRNA573	3218.PP1S279_42V6.1	2.16e-122	374	28M25@1|root,2QTIU@2759|Eukaryota,37QY4@33090|Viridiplantae,3GETH@35493|Streptophyta	35493|Streptophyta	S	WD40 repeats	-	-	-	-	-	-	-	-	-	-	-	-	-
mRNA576	3218.PP1S111_138V6.1	0	1007	2C391@1|root,2QPU0@2759|Eukaryota,37Q7V@33090|Viridiplantae,3GBUX@35493|Streptophyta	35493|Streptophyta	-	-	-	-	-	-	-	-	-	-	-	-	-	-	DUF659
mRNA578	3218.PP1S227_55V6.1	1.02e-195	551	COG1537@1|root,KOG2869@2759|Eukaryota,37QWC@33090|Viridiplantae,3G8VM@35493|Streptophyta	35493|Streptophyta	J	May function in recognizing stalled ribosomes and triggering endonucleolytic cleavage of the mRNA, a mechanism to release non-functional ribosomes and degrade damaged mRNAs	-	GO:0000956,GO:0003674,GO:0005488,GO:0005575,GO:0005622,GO:0005623,GO:0005737,GO:0006139,GO:0006401,GO:0006402,GO:0006412,GO:0006518,GO:0006725,GO:0006807,GO:0006996,GO:0008150,GO:0008152,GO:0009056,GO:0009057,GO:0009058,GO:0009059,GO:0009892,GO:0009987,GO:0010467,GO:0010468,GO:0010605,GO:0010629,GO:0016043,GO:0016070,GO:0016071,GO:0016072,GO:0016075,GO:0019222,GO:0019439,GO:0019538,GO:0022411,GO:…	-	ko:K06965	ko03015,map03015	-	-	-	ko00000,ko00001	-	-	-	eRF1_1,eRF1_2,eRF1_3
mRNA579	4155.Migut.O00275.1.p	1.87e-86	294	28MZ3@1|root,2QUHX@2759|Eukaryota,37MDJ@33090|Viridiplantae,3GFAZ@35493|Streptophyta,44DX3@71274|asterids	35493|Streptophyta	S	RAP	-	GO:0003674,GO:0003676,GO:0003723,GO:0005488,GO:0005575,GO:0005622,GO:0005623,GO:0005737,GO:0006139,GO:0006364,GO:0006396,GO:0006725,GO:0006807,GO:0008150,GO:0008152,GO:0009295,GO:0009507,GO:0009532,GO:0009536,GO:0009987,GO:0010467,GO:0016070,GO:0016072,GO:0022613,GO:0034470,GO:0034641,GO:0034660,GO:0042254,GO:0042646,GO:0043170,GO:0043226,GO:0043227,GO:0043228,GO:0043229,GO:0043231,GO:0043232,GO:…	-	-	-	-	-	-	-	-	-	-	RAP
mRNA581	71139.XP_010048755.1	6.93e-33	130	KOG1947@1|root,KOG1947@2759|Eukaryota,37MPT@33090|Viridiplantae,3GAM6@35493|Streptophyta	35493|Streptophyta	S	F-Box protein	-	GO:0000151,GO:0005575,GO:0005622,GO:0005623,GO:0019005,GO:0031461,GO:0032991,GO:0044424,GO:0044464,GO:1902494,GO:1990234	-	ko:K10268	-	-	-	-	ko00000,ko04121	-	-	-	F-box,F-box-like,LRR_6
mRNA582	2711.XP_006481414.1	7.59e-12	65.1	2C76B@1|root,2S40U@2759|Eukaryota,37W1F@33090|Viridiplantae,3GKDC@35493|Streptophyta	35493|Streptophyta	S	abundant protein	-	GO:0000003,GO:0001101,GO:0003006,GO:0003674,GO:0003676,GO:0003677,GO:0005488,GO:0005575,GO:0005622,GO:0005623,GO:0005737,GO:0005829,GO:0007275,GO:0008150,GO:0009719,GO:0009725,GO:0009737,GO:0009791,GO:0010033,GO:0010154,GO:0022414,GO:0032501,GO:0032502,GO:0033993,GO:0042221,GO:0044424,GO:0044444,GO:0044464,GO:0048316,GO:0048608,GO:0048731,GO:0048856,GO:0050896,GO:0061458,GO:0097159,GO:0097305,GO:…	-	-	-	-	-	-	-	-	-	-	LEA_5
mRNA583	3983.cassava4.1_030292m	2.77e-40	149	29EAY@1|root,2RMFV@2759|Eukaryota,37K8S@33090|Viridiplantae,3GGEK@35493|Streptophyta,4JFQX@91835|fabids	35493|Streptophyta	O	E3 ubiquitin-protein ligase CCNB1IP1 homolog	HEI10	GO:0000003,GO:0000228,GO:0000280,GO:0000793,GO:0000794,GO:0005575,GO:0005622,GO:0005623,GO:0005634,GO:0005694,GO:0005712,GO:0006139,GO:0006259,GO:0006310,GO:0006725,GO:0006807,GO:0006996,GO:0007049,GO:0007059,GO:0007127,GO:0007129,GO:0007131,GO:0008150,GO:0008152,GO:0009987,GO:0016043,GO:0022402,GO:0022414,GO:0022607,GO:0031974,GO:0031981,GO:0034641,GO:0035825,GO:0043170,GO:0043226,GO:0043227,GO:…	2.3.2.27	ko:K10639	-	-	-	-	ko00000,ko01000,ko04121	-	-	-	zf-RING_5
mRNA585	4155.Migut.D01810.1.p	4.82e-66	206	2A09C@1|root,2RXY4@2759|Eukaryota,37TX8@33090|Viridiplantae,3GHV9@35493|Streptophyta,44JD7@71274|asterids	35493|Streptophyta	S	HNH nucleases	-	-	-	-	-	-	-	-	-	-	-	-	HNH
mRNA586	3218.PP1S184_45V6.1	2.84e-151	470	COG2940@1|root,KOG4443@2759|Eukaryota,37RR3@33090|Viridiplantae,3G8QN@35493|Streptophyta	35493|Streptophyta	O	PHD finger family protein	-	-	3.1.3.48	ko:K18046	-	-	-	-	ko00000,ko01000,ko01009	-	-	-	PHD,Y_phosphatase2
mRNA587	3218.PP1S184_45V6.1	3.42e-151	470	COG2940@1|root,KOG4443@2759|Eukaryota,37RR3@33090|Viridiplantae,3G8QN@35493|Streptophyta	35493|Streptophyta	O	PHD finger family protein	-	-	3.1.3.48	ko:K18046	-	-	-	-	ko00000,ko01000,ko01009	-	-	-	PHD,Y_phosphatase2
mRNA588	38727.Pavir.Ga01949.1.p	3.99e-29	134	KOG4197@1|root,KOG4197@2759|Eukaryota,37QFB@33090|Viridiplantae,3G9FK@35493|Streptophyta,3KQVY@4447|Liliopsida,3IF0W@38820|Poales	35493|Streptophyta	S	PPR repeat	-	GO:0000079,GO:0000428,GO:0001932,GO:0005575,GO:0005622,GO:0005623,GO:0005634,GO:0005654,GO:0005667,GO:0005675,GO:0006139,GO:0006259,GO:0006281,GO:0006355,GO:0006357,GO:0006725,GO:0006807,GO:0006950,GO:0006974,GO:0008150,GO:0008152,GO:0009889,GO:0009987,GO:0010468,GO:0010556,GO:0016591,GO:0019219,GO:0019220,GO:0019222,GO:0030880,GO:0031323,GO:0031326,GO:0031399,GO:0031974,GO:0031981,GO:0032268,GO:…	-	-	-	-	-	-	-	-	-	-	PPR,PPR_2
mRNA589	3218.PP1S69_82V6.1	2.23e-227	660	KOG0616@1|root,KOG0616@2759|Eukaryota,37U4P@33090|Viridiplantae,3GPDH@35493|Streptophyta	35493|Streptophyta	T	Serine/Threonine protein kinases, catalytic domain	-	-	2.7.11.11	ko:K19584	-	-	-	-	ko00000,ko01000,ko01001	-	-	-	Pkinase
mRNA590	3218.PP1S21_222V6.1	1.8e-47	157	COG5105@1|root,KOG3772@2759|Eukaryota,37UJT@33090|Viridiplantae,3GJ12@35493|Streptophyta	35493|Streptophyta	D	Dual specificity phosphatase	-	GO:0003674,GO:0003824,GO:0004721,GO:0004725,GO:0005575,GO:0005622,GO:0005623,GO:0005737,GO:0005739,GO:0006464,GO:0006468,GO:0006470,GO:0006793,GO:0006796,GO:0006807,GO:0008150,GO:0008152,GO:0008794,GO:0009507,GO:0009536,GO:0009987,GO:0016310,GO:0016311,GO:0016491,GO:0016787,GO:0016788,GO:0016791,GO:0019538,GO:0030611,GO:0030613,GO:0030614,GO:0035335,GO:0036211,GO:0042221,GO:0042578,GO:0043170,GO:…	3.1.3.48	ko:K18065	-	M00693	-	-	ko00000,ko00002,ko01000,ko01009	-	-	-	Rhodanese
mRNA591	4641.GSMUA_Achr7P19310_001	5.3e-28	104	COG0008@1|root,KOG0002@2759|Eukaryota,37WNV@33090|Viridiplantae,3GKUU@35493|Streptophyta,3M1QN@4447|Liliopsida	35493|Streptophyta	J	60S ribosomal protein L39	-	-	-	ko:K02924	ko03010,map03010	M00177,M00179	-	-	br01610,ko00000,ko00001,ko00002,ko03011	-	-	-	Ribosomal_L39
mRNA592	3218.PP1S161_6V6.1	9.76e-159	502	KOG0167@1|root,KOG0167@2759|Eukaryota,37IAR@33090|Viridiplantae,3GEK3@35493|Streptophyta	35493|Streptophyta	S	RING-type E3 ubiquitin transferase	-	GO:0005575,GO:0005623,GO:0005886,GO:0016020,GO:0044464,GO:0071944	-	-	-	-	-	-	-	-	-	-	Arm,Arm_2,U-box
mRNA594	3983.cassava4.1_002273m	1.98e-82	285	COG0515@1|root,KOG1187@2759|Eukaryota,37N0Q@33090|Viridiplantae,3GFA5@35493|Streptophyta,4JJQT@91835|fabids	35493|Streptophyta	T	receptor-like serine threonine-protein kinase At5g57670	-	GO:0003674,GO:0003824,GO:0004672,GO:0004674,GO:0004675,GO:0004888,GO:0005575,GO:0005623,GO:0005886,GO:0006464,GO:0006468,GO:0006793,GO:0006796,GO:0006807,GO:0006950,GO:0007154,GO:0007165,GO:0007166,GO:0007167,GO:0007178,GO:0008150,GO:0008152,GO:0009605,GO:0009607,GO:0009611,GO:0009620,GO:0009987,GO:0016020,GO:0016301,GO:0016310,GO:0016740,GO:0016772,GO:0016773,GO:0019199,GO:0019538,GO:0023052,GO:…	-	-	-	-	-	-	-	-	-	-	Pkinase,Usp
mRNA595	3983.cassava4.1_002273m	6.76e-80	278	COG0515@1|root,KOG1187@2759|Eukaryota,37N0Q@33090|Viridiplantae,3GFA5@35493|Streptophyta,4JJQT@91835|fabids	35493|Streptophyta	T	receptor-like serine threonine-protein kinase At5g57670	-	GO:0003674,GO:0003824,GO:0004672,GO:0004674,GO:0004675,GO:0004888,GO:0005575,GO:0005623,GO:0005886,GO:0006464,GO:0006468,GO:0006793,GO:0006796,GO:0006807,GO:0006950,GO:0007154,GO:0007165,GO:0007166,GO:0007167,GO:0007178,GO:0008150,GO:0008152,GO:0009605,GO:0009607,GO:0009611,GO:0009620,GO:0009987,GO:0016020,GO:0016301,GO:0016310,GO:0016740,GO:0016772,GO:0016773,GO:0019199,GO:0019538,GO:0023052,GO:…	-	-	-	-	-	-	-	-	-	-	Pkinase,Usp
mRNA597	3218.PP1S460_1V6.1	6.15e-115	341	COG0278@1|root,KOG0911@2759|Eukaryota,37MIS@33090|Viridiplantae,3GA9T@35493|Streptophyta	35493|Streptophyta	O	Monothiol glutaredoxin-S16	CXIP2	GO:0005575,GO:0005622,GO:0005623,GO:0005737,GO:0006810,GO:0006811,GO:0006812,GO:0008150,GO:0009507,GO:0009532,GO:0009536,GO:0009570,GO:0043226,GO:0043227,GO:0043229,GO:0043231,GO:0044422,GO:0044424,GO:0044434,GO:0044435,GO:0044444,GO:0044446,GO:0044464,GO:0051179,GO:0051234	-	ko:K07390	-	-	-	-	ko00000,ko03029,ko03110	-	-	-	Glutaredoxin
mRNA598	3218.PP1S21_393V6.1	1.16e-105	314	COG0065@1|root,KOG0454@2759|Eukaryota,37KJK@33090|Viridiplantae,3G902@35493|Streptophyta	35493|Streptophyta	E	3-isopropylmalate dehydratase small subunit	-	GO:0003674,GO:0003824,GO:0003861,GO:0005575,GO:0005622,GO:0005623,GO:0005737,GO:0006082,GO:0006520,GO:0006551,GO:0006790,GO:0006807,GO:0006950,GO:0006970,GO:0006996,GO:0007275,GO:0008150,GO:0008152,GO:0008652,GO:0009058,GO:0009081,GO:0009082,GO:0009098,GO:0009507,GO:0009532,GO:0009536,GO:0009570,GO:0009628,GO:0009651,GO:0009657,GO:0009658,GO:0009987,GO:0016043,GO:0016053,GO:0016143,GO:0016144,GO:…	4.2.1.170,4.2.1.33,4.2.1.35	ko:K01704,ko:K21359	ko00290,ko00660,ko00966,ko01100,ko01110,ko01210,ko01230,map00290,map00660,map00966,map01100,map01110,map01210,map01230	M00432,M00535	R03896,R03898,R03968,R04001,R08620,R08624,R08628,R08634,R08641,R08645,R10170	RC00497,RC00976,RC00977,RC01041,RC01046,RC03072	br01601,ko00000,ko00001,ko00002,ko01000	-	-	-	Aconitase_C
mRNA599	3218.PP1S250_36V6.1	2.43e-97	295	KOG2500@1|root,KOG2500@2759|Eukaryota,37KAH@33090|Viridiplantae,3GCSF@35493|Streptophyta	35493|Streptophyta	S	Adaptin ear-binding coat-associated protein	-	GO:0003674,GO:0003824,GO:0005215,GO:0006810,GO:0008150,GO:0015399,GO:0015405,GO:0016462,GO:0016787,GO:0016817,GO:0016818,GO:0016887,GO:0017111,GO:0022804,GO:0022857,GO:0042623,GO:0042626,GO:0043492,GO:0051179,GO:0051234,GO:0055085	-	ko:K20069	-	-	-	-	ko00000,ko04131	-	-	-	DUF1681
mRNA600	13333.ERN09629	0	1268	COG1196@1|root,KOG0933@2759|Eukaryota,37IA8@33090|Viridiplantae,3GAX1@35493|Streptophyta	35493|Streptophyta	BD	Structural maintenance of chromosomes protein	-	GO:0000793,GO:0000796,GO:0003674,GO:0005215,GO:0005575,GO:0005622,GO:0005623,GO:0005634,GO:0005694,GO:0032991,GO:0043226,GO:0043227,GO:0043228,GO:0043229,GO:0043231,GO:0043232,GO:0044422,GO:0044424,GO:0044427,GO:0044446,GO:0044464,GO:0044815	-	ko:K06674	ko04111,map04111	-	-	-	ko00000,ko00001,ko03036	-	-	-	SMC_N,SMC_hinge
mRNA601	3218.PP1S229_62V6.1	3.23e-97	300	COG0196@1|root,2QVVU@2759|Eukaryota,37NKZ@33090|Viridiplantae,3GERF@35493|Streptophyta	35493|Streptophyta	H	FAD synthetase 2, chloroplastic-like	-	GO:0003674,GO:0003824,GO:0003919,GO:0005575,GO:0005622,GO:0005623,GO:0005737,GO:0006139,GO:0006725,GO:0006732,GO:0006747,GO:0006753,GO:0006793,GO:0006796,GO:0006807,GO:0008150,GO:0008152,GO:0009058,GO:0009108,GO:0009117,GO:0009165,GO:0009507,GO:0009536,GO:0009987,GO:0016740,GO:0016772,GO:0016779,GO:0018130,GO:0019438,GO:0019637,GO:0034641,GO:0034654,GO:0042726,GO:0042727,GO:0043226,GO:0043227,GO:…	-	-	-	-	-	-	-	-	-	-	FAD_syn
mRNA603	3218.PP1S12_367V6.1	1.17e-190	545	KOG4283@1|root,KOG4283@2759|Eukaryota,37N2M@33090|Viridiplantae,3G9EF@35493|Streptophyta	35493|Streptophyta	KL	DNA excision repair protein	-	GO:0000209,GO:0003674,GO:0005488,GO:0005575,GO:0006139,GO:0006259,GO:0006281,GO:0006282,GO:0006283,GO:0006289,GO:0006464,GO:0006725,GO:0006807,GO:0006950,GO:0006974,GO:0006979,GO:0008150,GO:0008152,GO:0009314,GO:0009411,GO:0009416,GO:0009628,GO:0009893,GO:0009987,GO:0010604,GO:0016567,GO:0019219,GO:0019222,GO:0019538,GO:0031323,GO:0031325,GO:0032446,GO:0032991,GO:0033554,GO:0034641,GO:0036211,GO:…	-	ko:K10570	ko03420,ko04120,map03420,map04120	M00386	-	-	ko00000,ko00001,ko00002,ko03400,ko04121	-	-	-	WD40
mRNA606	3218.PP1S22_3V6.1	0	923	COG2986@1|root,KOG0222@2759|Eukaryota,37M4G@33090|Viridiplantae,3G9T5@35493|Streptophyta	35493|Streptophyta	Q	Phenylalanine ammonialyase	-	GO:0001101,GO:0003674,GO:0003824,GO:0006464,GO:0006508,GO:0006511,GO:0006725,GO:0006807,GO:0008150,GO:0008152,GO:0009056,GO:0009057,GO:0009058,GO:0009636,GO:0009698,GO:0009699,GO:0009719,GO:0009725,GO:0009739,GO:0009987,GO:0010033,GO:0010243,GO:0014070,GO:0016598,GO:0016829,GO:0016840,GO:0016841,GO:0019438,GO:0019538,GO:0019748,GO:0019941,GO:0030163,GO:0033993,GO:0036211,GO:0042221,GO:0042493,GO:…	4.3.1.24,4.3.1.25	ko:K10775,ko:K13064	ko00360,ko00940,ko01100,ko01110,map00360,map00940,map01100,map01110	M00039,M00137,M00350	R00697,R00737	RC00361	ko00000,ko00001,ko00002,ko01000	-	-	-	Lyase_aromatic
mRNA607	4577.GRMZM2G060856_P01	1.46e-33	116	KOG3491@1|root,KOG3491@2759|Eukaryota,37W75@33090|Viridiplantae,3GK89@35493|Streptophyta,3M1BH@4447|Liliopsida	35493|Streptophyta	U	Stress-associated endoplasmic reticulum protein	-	-	-	-	-	-	-	-	-	-	-	-	RAMP4
mRNA608	4577.GRMZM2G060856_P01	2.83e-33	116	KOG3491@1|root,KOG3491@2759|Eukaryota,37W75@33090|Viridiplantae,3GK89@35493|Streptophyta,3M1BH@4447|Liliopsida	35493|Streptophyta	U	Stress-associated endoplasmic reticulum protein	-	-	-	-	-	-	-	-	-	-	-	-	RAMP4
mRNA609	4432.XP_010266224.1	8.14e-125	391	2C3UV@1|root,2QQKY@2759|Eukaryota,37KI4@33090|Viridiplantae,3G97V@35493|Streptophyta	35493|Streptophyta	S	F-box kelch-repeat protein	-	GO:0000151,GO:0001558,GO:0005575,GO:0005622,GO:0005623,GO:0008150,GO:0008361,GO:0009987,GO:0016043,GO:0019005,GO:0031461,GO:0031463,GO:0032535,GO:0032991,GO:0040008,GO:0044424,GO:0044464,GO:0050789,GO:0050794,GO:0051128,GO:0065007,GO:0065008,GO:0071840,GO:0090066,GO:1902494,GO:1990234	-	-	-	-	-	-	-	-	-	-	F-box,Kelch_1,Kelch_6
mRNA613	3218.PP1S314_28V6.1	4.35e-207	627	KOG2152@1|root,KOG2152@2759|Eukaryota,37HMF@33090|Viridiplantae,3GGIV@35493|Streptophyta	35493|Streptophyta	D	Wings apart-like protein regulation of heterochromatin	-	-	-	-	-	-	-	-	-	-	-	-	WAPL
mRNA617	3218.PP1S38_401V6.1	2.71e-216	613	COG0124@1|root,KOG1936@2759|Eukaryota,37QT9@33090|Viridiplantae,3GGEC@35493|Streptophyta	35493|Streptophyta	J	histidine--tRNA ligase	-	GO:0003674,GO:0003824,GO:0004812,GO:0004821,GO:0005575,GO:0005622,GO:0005623,GO:0005737,GO:0005739,GO:0006082,GO:0006139,GO:0006399,GO:0006412,GO:0006418,GO:0006427,GO:0006518,GO:0006520,GO:0006725,GO:0006807,GO:0008150,GO:0008152,GO:0009058,GO:0009059,GO:0009507,GO:0009536,GO:0009987,GO:0010467,GO:0016070,GO:0016874,GO:0016875,GO:0019538,GO:0019752,GO:0034641,GO:0034645,GO:0034660,GO:0043038,GO:…	6.1.1.21	ko:K01892	ko00970,map00970	M00359,M00360	R03655	RC00055,RC00523	ko00000,ko00001,ko00002,ko01000,ko01007,ko03016	-	-	-	HGTP_anticodon,tRNA-synt_His
mRNA618	3218.PP1S38_401V6.1	1.38e-216	613	COG0124@1|root,KOG1936@2759|Eukaryota,37QT9@33090|Viridiplantae,3GGEC@35493|Streptophyta	35493|Streptophyta	J	histidine--tRNA ligase	-	GO:0003674,GO:0003824,GO:0004812,GO:0004821,GO:0005575,GO:0005622,GO:0005623,GO:0005737,GO:0005739,GO:0006082,GO:0006139,GO:0006399,GO:0006412,GO:0006418,GO:0006427,GO:0006518,GO:0006520,GO:0006725,GO:0006807,GO:0008150,GO:0008152,GO:0009058,GO:0009059,GO:0009507,GO:0009536,GO:0009987,GO:0010467,GO:0016070,GO:0016874,GO:0016875,GO:0019538,GO:0019752,GO:0034641,GO:0034645,GO:0034660,GO:0043038,GO:…	6.1.1.21	ko:K01892	ko00970,map00970	M00359,M00360	R03655	RC00055,RC00523	ko00000,ko00001,ko00002,ko01000,ko01007,ko03016	-	-	-	HGTP_anticodon,tRNA-synt_His
mRNA619	3218.PP1S7_39V6.1	1.99e-29	128	COG5082@1|root,KOG4400@2759|Eukaryota,37SQZ@33090|Viridiplantae,3GG6A@35493|Streptophyta	35493|Streptophyta	O	Zinc knuckle (CCHC-type) family protein	-	GO:0005575,GO:0005622,GO:0005623,GO:0005634,GO:0043226,GO:0043227,GO:0043229,GO:0043231,GO:0044424,GO:0044464	-	ko:K09250	-	-	-	-	ko00000,ko03000	-	-	-	zf-CCHC
mRNA621	42345.XP_008787497.1	1.5e-179	509	KOG2443@1|root,KOG2443@2759|Eukaryota,37R1T@33090|Viridiplantae,3GB07@35493|Streptophyta,3KSUI@4447|Liliopsida	35493|Streptophyta	S	Signal peptide peptidase-like	SPPL1	GO:0000323,GO:0005575,GO:0005622,GO:0005623,GO:0005737,GO:0005764,GO:0005765,GO:0005768,GO:0005773,GO:0005774,GO:0005783,GO:0005789,GO:0005794,GO:0005798,GO:0005802,GO:0012505,GO:0016020,GO:0016021,GO:0030176,GO:0030660,GO:0031090,GO:0031224,GO:0031227,GO:0031410,GO:0031982,GO:0031984,GO:0042175,GO:0043226,GO:0043227,GO:0043229,GO:0043231,GO:0044422,GO:0044424,GO:0044425,GO:0044431,GO:0044432,GO:…	-	ko:K09598	-	-	-	-	ko00000,ko01000,ko01002	-	-	-	Peptidase_A22B
mRNA625	88036.EFJ13111	1.64e-47	169	2A6US@1|root,2RYCP@2759|Eukaryota,37TTC@33090|Viridiplantae,3GI9Y@35493|Streptophyta	35493|Streptophyta	S	F-box protein	-	GO:0000003,GO:0000151,GO:0003006,GO:0005575,GO:0005622,GO:0005623,GO:0005634,GO:0007275,GO:0008150,GO:0009791,GO:0009845,GO:0010154,GO:0010162,GO:0010431,GO:0019005,GO:0021700,GO:0022414,GO:0022611,GO:0031461,GO:0032501,GO:0032502,GO:0032504,GO:0032991,GO:0043226,GO:0043227,GO:0043229,GO:0043231,GO:0044424,GO:0044464,GO:0048316,GO:0048608,GO:0048609,GO:0048731,GO:0048856,GO:0061458,GO:0071695,GO:…	-	ko:K14495	ko04075,map04075	-	-	-	ko00000,ko00001,ko04121	-	-	-	F-box,F-box-like
mRNA629	3218.PP1S18_283V6.1	1.95e-138	406	COG0510@1|root,KOG4720@2759|Eukaryota,37KHT@33090|Viridiplantae,3GE3N@35493|Streptophyta	35493|Streptophyta	I	ethanolamine kinase	-	GO:0005575,GO:0005623,GO:0005886,GO:0006629,GO:0006644,GO:0006793,GO:0006796,GO:0008150,GO:0008152,GO:0008610,GO:0008654,GO:0009058,GO:0009987,GO:0016020,GO:0019637,GO:0044237,GO:0044238,GO:0044249,GO:0044255,GO:0044464,GO:0071704,GO:0071944,GO:0090407,GO:1901576	2.7.1.82	ko:K00894	ko00564,ko01100,map00564,map01100	M00092	R01468	RC00002,RC00017	ko00000,ko00001,ko00002,ko01000	-	-	-	Choline_kinase
mRNA634	3218.PP1S382_20V6.1	1.27e-89	298	KOG4197@1|root,KOG4197@2759|Eukaryota,37KKR@33090|Viridiplantae,3GEMT@35493|Streptophyta	35493|Streptophyta	S	Pentatricopeptide repeat-containing protein	-	-	-	-	-	-	-	-	-	-	-	-	PPR,PPR_3
mRNA635	13333.ERN17148	0	1368	COG0557@1|root,KOG2102@2759|Eukaryota,37J36@33090|Viridiplantae,3GD0V@35493|Streptophyta	35493|Streptophyta	J	Belongs to the RNR ribonuclease family	-	GO:0000175,GO:0000176,GO:0000178,GO:0003674,GO:0003824,GO:0004518,GO:0004519,GO:0004527,GO:0004532,GO:0004540,GO:0005085,GO:0005488,GO:0005515,GO:0005575,GO:0005622,GO:0005623,GO:0005634,GO:0005654,GO:0005737,GO:0005829,GO:0006139,GO:0006364,GO:0006396,GO:0006401,GO:0006725,GO:0006807,GO:0008150,GO:0008152,GO:0008408,GO:0009056,GO:0009057,GO:0009987,GO:0010467,GO:0016070,GO:0016072,GO:0016075,GO:…	-	ko:K12585,ko:K18681	ko03018,map03018	M00391	-	-	ko00000,ko00001,ko00002,ko01000,ko03019	-	-	-	PIN_4,RNB,Rrp44_CSD1,Rrp44_S1
mRNA637	13333.ERN14894	3.96e-107	357	KOG1928@1|root,KOG1928@2759|Eukaryota,37KTK@33090|Viridiplantae,3G9U8@35493|Streptophyta	35493|Streptophyta	G	Glycosyltransferase sugar-binding region containing DXD motif	-	-	2.4.1.228	ko:K01988	ko00601,ko00603,ko01100,map00601,map00603,map01100	M00068	R05960,R11375,R11376,R11377	-	ko00000,ko00001,ko00002,ko01000,ko01003	-	GT32	-	Gb3_synth,Gly_transf_sug
mRNA638	88036.EFJ22374	1.44e-78	255	2CHMK@1|root,2S3PK@2759|Eukaryota,37W6R@33090|Viridiplantae,3GPFJ@35493|Streptophyta	35493|Streptophyta	-	-	-	-	-	-	-	-	-	-	-	-	-	-	-
mRNA639	88036.EFJ22374	7.11e-79	255	2CHMK@1|root,2S3PK@2759|Eukaryota,37W6R@33090|Viridiplantae,3GPFJ@35493|Streptophyta	35493|Streptophyta	-	-	-	-	-	-	-	-	-	-	-	-	-	-	-
mRNA641	88036.EFJ10941	2.51e-223	632	28INJ@1|root,2QQZI@2759|Eukaryota,37PYB@33090|Viridiplantae,3GC7E@35493|Streptophyta	35493|Streptophyta	S	Peptidase, trypsin-like serine and cysteine proteases	-	-	-	-	-	-	-	-	-	-	-	-	-
mRNA643	88036.EFJ27023	2.25e-22	93.2	2BGM7@1|root,2SBJE@2759|Eukaryota,37XSQ@33090|Viridiplantae,3GMUS@35493|Streptophyta	35493|Streptophyta	-	-	-	-	-	-	-	-	-	-	-	-	-	-	PAM2
mRNA644	3656.XP_008454876.1	7.51e-20	94	COG1333@1|root,2QRFF@2759|Eukaryota,37NAZ@33090|Viridiplantae,3GF4W@35493|Streptophyta,4JDPP@91835|fabids	35493|Streptophyta	O	Cytochrome c biogenesis protein	-	-	-	ko:K07399	-	-	-	-	ko00000	-	-	-	ResB
mRNA645	102107.XP_008223595.1	5.91e-128	389	COG2940@1|root,KOG1081@2759|Eukaryota,37QPX@33090|Viridiplantae,3GA3G@35493|Streptophyta,4JM1K@91835|fabids	35493|Streptophyta	K	Encoded by	-	GO:0000785,GO:0005575,GO:0005622,GO:0005623,GO:0005634,GO:0005694,GO:0043226,GO:0043227,GO:0043228,GO:0043229,GO:0043231,GO:0043232,GO:0044422,GO:0044424,GO:0044427,GO:0044446,GO:0044464	2.1.1.43	ko:K11423	ko00310,map00310	-	R03875,R03938,R04866,R04867	RC00003,RC00060,RC00181,RC00496	ko00000,ko00001,ko01000,ko03036	-	-	-	SET
mRNA647	4155.Migut.L00603.1.p	3.76e-39	143	KOG3004@1|root,KOG3004@2759|Eukaryota,37KH8@33090|Viridiplantae,3GDF9@35493|Streptophyta,44FHB@71274|asterids	35493|Streptophyta	D	Replication Fork Protection Component Swi3	-	GO:0000075,GO:0000076,GO:0000077,GO:0000228,GO:0000278,GO:0000785,GO:0000790,GO:0003674,GO:0003676,GO:0003677,GO:0005488,GO:0005575,GO:0005622,GO:0005623,GO:0005634,GO:0005654,GO:0005657,GO:0005694,GO:0006139,GO:0006259,GO:0006260,GO:0006261,GO:0006275,GO:0006725,GO:0006807,GO:0006950,GO:0006974,GO:0007049,GO:0007093,GO:0007346,GO:0008150,GO:0008152,GO:0008156,GO:0008284,GO:0009058,GO:0009059,GO:…	-	ko:K10904	-	-	-	-	ko00000,ko03400	-	-	-	Swi3,zf-CCHC
mRNA648	218851.Aquca_009_00959.1	5.57e-59	185	KOG3415@1|root,KOG3415@2759|Eukaryota,37UGX@33090|Viridiplantae,3GITA@35493|Streptophyta	35493|Streptophyta	U	protein C20orf24 homolog	-	-	-	-	-	-	-	-	-	-	-	-	Rab5ip
mRNA649	3218.PP1S44_144V6.1	9.48e-146	429	COG2866@1|root,KOG2650@2759|Eukaryota,37I2T@33090|Viridiplantae,3GEGT@35493|Streptophyta	35493|Streptophyta	E	carboxypeptidase	-	GO:0003674,GO:0003824,GO:0004180,GO:0004181,GO:0005575,GO:0005576,GO:0005615,GO:0006508,GO:0006807,GO:0008150,GO:0008152,GO:0008233,GO:0008235,GO:0008237,GO:0008238,GO:0016787,GO:0019538,GO:0043170,GO:0044238,GO:0044421,GO:0070011,GO:0071704,GO:0140096,GO:1901564	-	-	-	-	-	-	-	-	-	-	Peptidase_M14
mRNA650	3218.PP1S49_154V6.1	7.88e-250	698	COG0114@1|root,KOG1317@2759|Eukaryota,37IIH@33090|Viridiplantae,3GBTD@35493|Streptophyta	35493|Streptophyta	C	Fumarate hydratase	-	GO:0000003,GO:0003006,GO:0003674,GO:0003824,GO:0004333,GO:0005575,GO:0005622,GO:0005623,GO:0005737,GO:0005739,GO:0005829,GO:0006082,GO:0006091,GO:0006099,GO:0006101,GO:0006106,GO:0006108,GO:0006807,GO:0006950,GO:0006970,GO:0006979,GO:0008150,GO:0008152,GO:0009060,GO:0009266,GO:0009409,GO:0009628,GO:0009631,GO:0009651,GO:0009856,GO:0009987,GO:0010109,GO:0015980,GO:0016829,GO:0016835,GO:0016836,GO:…	4.2.1.2	ko:K01679	ko00020,ko00620,ko00720,ko01100,ko01110,ko01120,ko01130,ko01200,ko04934,ko05200,ko05211,map00020,map00620,map00720,map01100,map01110,map01120,map01130,map01200,map04934,map05200,map05211	M00009,M00011,M00173,M00376	R01082	RC00443	ko00000,ko00001,ko00002,ko01000	-	-	-	FumaraseC_C,Lyase_1
mRNA654	3218.PP1S98_136V6.2	5.25e-39	137	2BRGT@1|root,2S1DZ@2759|Eukaryota,37VEM@33090|Viridiplantae,3GIQ0@35493|Streptophyta	35493|Streptophyta	S	Protein CURVATURE THYLAKOID 1C	-	GO:0005575,GO:0005622,GO:0005623,GO:0005737,GO:0009507,GO:0009534,GO:0009535,GO:0009536,GO:0009579,GO:0016020,GO:0031976,GO:0031984,GO:0034357,GO:0042651,GO:0043226,GO:0043227,GO:0043229,GO:0043231,GO:0044422,GO:0044424,GO:0044434,GO:0044435,GO:0044436,GO:0044444,GO:0044446,GO:0044464,GO:0055035	-	-	-	-	-	-	-	-	-	-	CAAD
mRNA655	3218.PP1S101_215V6.1	0	902	COG0769@1|root,2QTHZ@2759|Eukaryota,37ICR@33090|Viridiplantae,3G7U1@35493|Streptophyta	35493|Streptophyta	M	UDP-N-acetylmuramoyl-L-alanyl-D-glutamate--2,6-diaminopimelate ligase	MURE	GO:0005575,GO:0005622,GO:0005623,GO:0005737,GO:0006996,GO:0008150,GO:0009295,GO:0009507,GO:0009536,GO:0009657,GO:0009658,GO:0009987,GO:0010020,GO:0010468,GO:0016043,GO:0019222,GO:0043226,GO:0043227,GO:0043229,GO:0043231,GO:0043572,GO:0044424,GO:0044444,GO:0044464,GO:0048285,GO:0050789,GO:0060255,GO:0065007,GO:0071840	-	-	-	-	-	-	-	-	-	-	Mur_ligase,Mur_ligase_C,Mur_ligase_M
mRNA656	3218.PP1S91_234V6.1	1.38e-157	455	28N0B@1|root,2QUHA@2759|Eukaryota,37HDX@33090|Viridiplantae,3GCE2@35493|Streptophyta	35493|Streptophyta	S	WAT1-related protein	-	GO:0003674,GO:0005215,GO:0005575,GO:0005622,GO:0005623,GO:0005737,GO:0005794,GO:0005886,GO:0006810,GO:0008150,GO:0012505,GO:0016020,GO:0022857,GO:0043226,GO:0043227,GO:0043229,GO:0043231,GO:0044424,GO:0044444,GO:0044464,GO:0051179,GO:0051234,GO:0055085,GO:0071944	-	-	-	-	-	-	-	-	-	-	EamA
mRNA662	3218.PP1S123_60V6.1	2.88e-160	464	COG5070@1|root,KOG1444@2759|Eukaryota,37NPK@33090|Viridiplantae,3GCQJ@35493|Streptophyta	35493|Streptophyta	GOU	UDP-sugar transporter	-	-	-	ko:K15281	-	-	-	-	ko00000,ko02000	2.A.7.15	-	-	TPT
mRNA663	3641.EOY22972	1.48e-68	218	COG0542@1|root,2QSIB@2759|Eukaryota,37IUU@33090|Viridiplantae,3GFWS@35493|Streptophyta	35493|Streptophyta	O	Clp protease-related protein At4g12060	-	GO:0005575,GO:0005622,GO:0005623,GO:0005737,GO:0009507,GO:0009526,GO:0009532,GO:0009536,GO:0009570,GO:0009579,GO:0009941,GO:0031967,GO:0031975,GO:0043226,GO:0043227,GO:0043229,GO:0043231,GO:0044422,GO:0044424,GO:0044434,GO:0044435,GO:0044444,GO:0044446,GO:0044464	-	-	-	-	-	-	-	-	-	-	Clp_N
mRNA664	3218.PP1S23_46V6.2	8.03e-189	540	COG2896@1|root,KOG2876@2759|Eukaryota,37HYZ@33090|Viridiplantae,3GGVM@35493|Streptophyta	35493|Streptophyta	H	Cyclic pyranopterin monophosphate synthase	-	GO:0005575,GO:0005622,GO:0005623,GO:0005737,GO:0005739,GO:0006732,GO:0006777,GO:0006793,GO:0006796,GO:0006807,GO:0008150,GO:0008152,GO:0009058,GO:0009108,GO:0009507,GO:0009536,GO:0009987,GO:0018130,GO:0019538,GO:0019637,GO:0019720,GO:0043170,GO:0043226,GO:0043227,GO:0043229,GO:0043231,GO:0043545,GO:0044237,GO:0044238,GO:0044249,GO:0044260,GO:0044267,GO:0044424,GO:0044444,GO:0044464,GO:0046483,GO:…	4.1.99.22	ko:K03639	ko00790,ko01100,ko04122,map00790,map01100,map04122	-	R09394	RC03420	ko00000,ko00001,ko01000	-	-	-	Fer4_12,Mob_synth_C,Radical_SAM
mRNA665	3218.PP1S38_338V6.1	2.52e-40	145	COG0071@1|root,KOG0710@2759|Eukaryota,37T95@33090|Viridiplantae,3GHMX@35493|Streptophyta	35493|Streptophyta	O	Belongs to the small heat shock protein (HSP20) family	-	-	-	ko:K13993	ko04141,map04141	-	-	-	ko00000,ko00001,ko03110	-	-	-	HSP20
mRNA670	3218.PP1S114_55V6.1	0	1452	COG5116@1|root,KOG2062@2759|Eukaryota,37SBQ@33090|Viridiplantae,3G944@35493|Streptophyta	35493|Streptophyta	O	26S proteasome non-ATPase regulatory subunit	-	GO:0000502,GO:0005575,GO:0005622,GO:0005623,GO:0005634,GO:0005737,GO:0005829,GO:0005838,GO:0005886,GO:0006508,GO:0006511,GO:0006807,GO:0008150,GO:0008152,GO:0008540,GO:0009056,GO:0009057,GO:0009987,GO:0010498,GO:0016020,GO:0019538,GO:0019941,GO:0022624,GO:0030163,GO:0031597,GO:0032991,GO:0034515,GO:0043161,GO:0043170,GO:0043226,GO:0043227,GO:0043229,GO:0043231,GO:0043632,GO:0044237,GO:0044238,GO:…	-	ko:K03032	ko03050,ko05169,map03050,map05169	M00341	-	-	ko00000,ko00001,ko00002,ko03051	-	-	-	PC_rep
mRNA671	13333.ERN15612	0	1233	COG1501@1|root,KOG1066@2759|Eukaryota,37QIV@33090|Viridiplantae,3GEJE@35493|Streptophyta	35493|Streptophyta	G	Belongs to the glycosyl hydrolase 31 family	-	-	3.2.1.20	ko:K01187	ko00052,ko00500,ko01100,map00052,map00500,map01100	-	R00028,R00801,R00802,R06087,R06088	RC00028,RC00049,RC00077	ko00000,ko00001,ko01000	-	GH31	-	DUF5110,Gal_mutarotas_2,Glyco_hydro_31
mRNA672	13333.ERN15612	0	1233	COG1501@1|root,KOG1066@2759|Eukaryota,37QIV@33090|Viridiplantae,3GEJE@35493|Streptophyta	35493|Streptophyta	G	Belongs to the glycosyl hydrolase 31 family	-	-	3.2.1.20	ko:K01187	ko00052,ko00500,ko01100,map00052,map00500,map01100	-	R00028,R00801,R00802,R06087,R06088	RC00028,RC00049,RC00077	ko00000,ko00001,ko01000	-	GH31	-	DUF5110,Gal_mutarotas_2,Glyco_hydro_31
mRNA673	3847.GLYMA20G28890.1	3.92e-47	164	2CXS2@1|root,2RZBJ@2759|Eukaryota,37UKH@33090|Viridiplantae,3GIWX@35493|Streptophyta,4JPF0@91835|fabids	35493|Streptophyta	S	Early light-induced protein	ELIP	GO:0005575,GO:0005622,GO:0005623,GO:0005737,GO:0006810,GO:0006950,GO:0008150,GO:0009266,GO:0009314,GO:0009408,GO:0009409,GO:0009411,GO:0009416,GO:0009507,GO:0009534,GO:0009535,GO:0009536,GO:0009579,GO:0009628,GO:0009637,GO:0009639,GO:0009642,GO:0009644,GO:0009889,GO:0009987,GO:0010029,GO:0010030,GO:0010114,GO:0010117,GO:0010218,GO:0010224,GO:0010380,GO:0016020,GO:0019222,GO:0031323,GO:0031326,GO:…	-	-	-	-	-	-	-	-	-	-	Chloroa_b-bind
mRNA674	72658.Bostr.0597s0082.1.p	4.07e-49	165	2CXS2@1|root,2RZBJ@2759|Eukaryota,37UKH@33090|Viridiplantae,3GIWX@35493|Streptophyta,3HWB4@3699|Brassicales	35493|Streptophyta	S	Early light-induced protein	ELIP	GO:0005575,GO:0005622,GO:0005623,GO:0005737,GO:0006810,GO:0006950,GO:0008150,GO:0009266,GO:0009314,GO:0009408,GO:0009411,GO:0009416,GO:0009507,GO:0009534,GO:0009535,GO:0009536,GO:0009579,GO:0009628,GO:0009637,GO:0009639,GO:0009642,GO:0009644,GO:0009889,GO:0009987,GO:0010029,GO:0010030,GO:0010114,GO:0010117,GO:0010218,GO:0010224,GO:0010380,GO:0016020,GO:0019222,GO:0031323,GO:0031326,GO:0031976,GO:…	-	-	-	-	-	-	-	-	-	-	Chloroa_b-bind
mRNA675	3988.XP_002529074.1	1.58e-81	245	COG0394@1|root,KOG3217@2759|Eukaryota,37NNM@33090|Viridiplantae,3GCJD@35493|Streptophyta,4JMUB@91835|fabids	35493|Streptophyta	T	low molecular weight	-	-	3.1.3.48	ko:K01104	-	-	-	-	ko00000,ko01000	-	-	-	LMWPc
mRNA676	3218.PP1S108_117V6.1	1.47e-94	289	2CMS4@1|root,2QRMY@2759|Eukaryota,37JIE@33090|Viridiplantae,3G9B8@35493|Streptophyta	35493|Streptophyta	S	Protein ENHANCED DISEASE RESISTANCE 2-like	-	-	-	-	-	-	-	-	-	-	-	-	DUF1336
mRNA677	88036.EFJ11037	4.32e-106	320	COG1836@1|root,2QU2J@2759|Eukaryota,37MEJ@33090|Viridiplantae,3GBQ6@35493|Streptophyta	35493|Streptophyta	S	Integral membrane protein DUF92	-	GO:0005575,GO:0016020	-	-	-	-	-	-	-	-	-	-	DUF92
mRNA678	248742.XP_005643319.1	4.84e-154	458	COG0477@1|root,KOG3574@2759|Eukaryota,37U8X@33090|Viridiplantae,34HJZ@3041|Chlorophyta	3041|Chlorophyta	P	Acetyl-coenzyme A transporter 1	-	-	-	ko:K03372	ko00604,ko01100,map00604,map01100	-	-	-	ko00000,ko00001,ko01000,ko02000	2.A.1.25	-	-	Acatn
mRNA679	3218.PP1S101_18V6.1	1.39e-182	527	KOG0254@1|root,KOG0254@2759|Eukaryota,37MXP@33090|Viridiplantae,3G8ZY@35493|Streptophyta	35493|Streptophyta	C	Belongs to the major facilitator superfamily. Sugar transporter (TC 2.A.1.1) family	-	GO:0000325,GO:0003674,GO:0005215,GO:0005351,GO:0005355,GO:0005402,GO:0005575,GO:0005622,GO:0005623,GO:0005737,GO:0005773,GO:0005774,GO:0005794,GO:0006810,GO:0006811,GO:0006812,GO:0008150,GO:0008324,GO:0008643,GO:0008645,GO:0009705,GO:0010029,GO:0010030,GO:0012505,GO:0015075,GO:0015077,GO:0015078,GO:0015144,GO:0015145,GO:0015149,GO:0015291,GO:0015293,GO:0015294,GO:0015295,GO:0015318,GO:0015672,GO:…	-	ko:K08145	-	-	-	-	ko00000,ko02000	2.A.1.1.46	-	-	Sugar_tr
mRNA680	218851.Aquca_025_00050.1	2.1e-33	145	COG2940@1|root,KOG1082@2759|Eukaryota,37P59@33090|Viridiplantae,3GDZ1@35493|Streptophyta	35493|Streptophyta	B	Histone-lysine n-methyltransferase	SUVH2	GO:0000228,GO:0000775,GO:0000785,GO:0000790,GO:0000792,GO:0003674,GO:0003824,GO:0005575,GO:0005622,GO:0005623,GO:0005634,GO:0005694,GO:0005720,GO:0006139,GO:0006259,GO:0006304,GO:0006305,GO:0006306,GO:0006325,GO:0006464,GO:0006479,GO:0006725,GO:0006807,GO:0006996,GO:0008150,GO:0008152,GO:0008168,GO:0008213,GO:0008276,GO:0009292,GO:0009294,GO:0009892,GO:0009987,GO:0010468,GO:0010605,GO:0010629,GO:…	2.1.1.43	ko:K11420	ko00310,ko04211,map00310,map04211	-	R03875,R03938,R04866,R04867	RC00003,RC00060,RC00181,RC00496	ko00000,ko00001,ko01000,ko03036	-	-	-	Pre-SET,SAD_SRA,SET
mRNA681	13333.ERN00817	1.18e-109	317	COG0456@1|root,KOG3234@2759|Eukaryota,37MSE@33090|Viridiplantae,3GB5Z@35493|Streptophyta	35493|Streptophyta	S	N-alpha-acetyltransferase	-	GO:0003674,GO:0003824,GO:0004596,GO:0005575,GO:0005622,GO:0005623,GO:0005737,GO:0006464,GO:0006473,GO:0006474,GO:0006807,GO:0008080,GO:0008150,GO:0008152,GO:0009987,GO:0010467,GO:0016407,GO:0016410,GO:0016740,GO:0016746,GO:0016747,GO:0017196,GO:0018193,GO:0018206,GO:0019538,GO:0031248,GO:0031365,GO:0031414,GO:0031416,GO:0032991,GO:0034212,GO:0036211,GO:0043170,GO:0043412,GO:0043543,GO:0044237,GO:…	2.3.1.254	ko:K17972	-	-	-	-	ko00000,ko01000,ko03029	-	-	-	Acetyltransf_1
mRNA682	3218.PP1S6_446V6.1	5.07e-109	315	2CNFT@1|root,2QVZQ@2759|Eukaryota,37Q6V@33090|Viridiplantae,3GAH6@35493|Streptophyta	35493|Streptophyta	S	B2 protein-like	-	-	-	-	-	-	-	-	-	-	-	-	Dev_Cell_Death
mRNA687	3218.PP1S129_49V6.1	2.22e-253	773	COG5260@1|root,KOG1906@2759|Eukaryota	2759|Eukaryota	L	polynucleotide adenylyltransferase activity	-	-	2.7.7.19	ko:K03514	ko03018,map03018	M00393	-	-	ko00000,ko00001,ko00002,ko01000,ko03016,ko03019	-	-	-	NTP_transf_2,PAP_assoc
mRNA690	3218.PP1S60_192V6.1	2.01e-163	459	KOG1039@1|root,KOG1039@2759|Eukaryota,37HMB@33090|Viridiplantae,3GCMI@35493|Streptophyta	35493|Streptophyta	O	Prokaryotic RING finger family 4	-	GO:0003674,GO:0003824,GO:0004842,GO:0006464,GO:0006807,GO:0008150,GO:0008152,GO:0009987,GO:0016567,GO:0016740,GO:0019538,GO:0019787,GO:0032446,GO:0036211,GO:0043170,GO:0043412,GO:0044237,GO:0044238,GO:0044260,GO:0044267,GO:0051865,GO:0070647,GO:0071704,GO:0140096,GO:1901564	-	-	-	-	-	-	-	-	-	-	Prok-RING_4,zf-C3HC4_3,zf-RING_2
mRNA691	3218.PP1S60_192V6.1	7.61e-161	452	KOG1039@1|root,KOG1039@2759|Eukaryota,37HMB@33090|Viridiplantae,3GCMI@35493|Streptophyta	35493|Streptophyta	O	Prokaryotic RING finger family 4	-	GO:0003674,GO:0003824,GO:0004842,GO:0006464,GO:0006807,GO:0008150,GO:0008152,GO:0009987,GO:0016567,GO:0016740,GO:0019538,GO:0019787,GO:0032446,GO:0036211,GO:0043170,GO:0043412,GO:0044237,GO:0044238,GO:0044260,GO:0044267,GO:0051865,GO:0070647,GO:0071704,GO:0140096,GO:1901564	-	-	-	-	-	-	-	-	-	-	Prok-RING_4,zf-C3HC4_3,zf-RING_2
mRNA692	88036.EFJ26260	2.29e-116	359	COG1946@1|root,KOG3016@2759|Eukaryota,37RH2@33090|Viridiplantae,3GFZ5@35493|Streptophyta	35493|Streptophyta	I	Acyl-coenzyme A thioesterase	-	GO:0003674,GO:0003824,GO:0005102,GO:0005488,GO:0005515,GO:0005575,GO:0005622,GO:0005623,GO:0005737,GO:0005777,GO:0005782,GO:0006082,GO:0006139,GO:0006163,GO:0006629,GO:0006631,GO:0006637,GO:0006725,GO:0006732,GO:0006753,GO:0006790,GO:0006793,GO:0006796,GO:0006807,GO:0006996,GO:0007031,GO:0008150,GO:0008152,GO:0009056,GO:0009062,GO:0009117,GO:0009150,GO:0009259,GO:0009889,GO:0009890,GO:0009892,GO:…	3.1.2.2	ko:K01068	ko00062,ko01040,ko01100,ko01110,map00062,map01040,map01100,map01110	-	R01274,R08174,R08175,R08176,R08177,R08178,R08179,R08180,R08181,R08182,R08183,R09450	RC00004,RC00014	ko00000,ko00001,ko01000,ko01004	-	-	-	4HBT_3,Acyl_CoA_thio,cNMP_binding
mRNA693	3218.PP1S112_134V6.1	1.17e-183	523	COG0030@1|root,KOG0820@2759|Eukaryota,37MCF@33090|Viridiplantae,3G9XB@35493|Streptophyta	35493|Streptophyta	A	Belongs to the class I-like SAM-binding methyltransferase superfamily. rRNA adenine N(6)-methyltransferase family	-	GO:0000154,GO:0000179,GO:0001510,GO:0001708,GO:0003674,GO:0003824,GO:0005575,GO:0005622,GO:0005623,GO:0005634,GO:0005730,GO:0005737,GO:0005739,GO:0005759,GO:0005829,GO:0006139,GO:0006364,GO:0006396,GO:0006725,GO:0006807,GO:0008150,GO:0008152,GO:0008168,GO:0008170,GO:0008173,GO:0008649,GO:0008757,GO:0009451,GO:0009893,GO:0009987,GO:0010467,GO:0010468,GO:0010604,GO:0010628,GO:0016070,GO:0016072,GO:…	2.1.1.183	ko:K14191	-	-	R10716	RC00003,RC03257	ko00000,ko01000,ko03009	-	-	-	RrnaAD
mRNA694	3218.PP1S2_649V6.1	2.25e-112	340	COG0524@1|root,KOG2855@2759|Eukaryota,37KB4@33090|Viridiplantae,3G8Q3@35493|Streptophyta	35493|Streptophyta	G	carbohydrate kinase family protein	-	GO:0003674,GO:0003824,GO:0006066,GO:0006793,GO:0006796,GO:0008150,GO:0008152,GO:0009058,GO:0009987,GO:0010264,GO:0016301,GO:0016310,GO:0016740,GO:0016772,GO:0016773,GO:0017144,GO:0019140,GO:0019637,GO:0019751,GO:0032958,GO:0033517,GO:0043647,GO:0044237,GO:0044281,GO:0044283,GO:0046165,GO:0046173,GO:0071704,GO:0090407,GO:1901576,GO:1901615,GO:1901617	2.7.1.64	ko:K19517	ko00562,ko01100,map00562,map01100	-	R07279	RC00002,RC00078	ko00000,ko00001,ko01000	-	-	-	PfkB
mRNA695	4432.XP_010276623.1	1.78e-195	636	COG5059@1|root,KOG0242@2759|Eukaryota,37KMY@33090|Viridiplantae,3GG54@35493|Streptophyta	35493|Streptophyta	Z	Belongs to the TRAFAC class myosin-kinesin ATPase superfamily. Kinesin family	-	GO:0000070,GO:0000226,GO:0000278,GO:0000280,GO:0000775,GO:0000776,GO:0000779,GO:0000793,GO:0000819,GO:0001932,GO:0001934,GO:0002376,GO:0002478,GO:0002495,GO:0002504,GO:0003674,GO:0003774,GO:0003777,GO:0003824,GO:0005488,GO:0005515,GO:0005575,GO:0005622,GO:0005623,GO:0005634,GO:0005654,GO:0005694,GO:0005737,GO:0005819,GO:0005828,GO:0005829,GO:0005856,GO:0005871,GO:0005874,GO:0005875,GO:0005876,GO:…	-	ko:K11498	-	-	-	-	ko00000,ko01009,ko03036	-	-	-	Kinesin
mRNA699	3218.PP1S460_13V6.1	3.25e-92	270	COG5030@1|root,KOG0934@2759|Eukaryota,37U37@33090|Viridiplantae,3G97U@35493|Streptophyta	35493|Streptophyta	U	Belongs to the adaptor complexes small subunit family	-	GO:0005575,GO:0005622,GO:0005623,GO:0005737,GO:0005794,GO:0005802,GO:0012505,GO:0016020,GO:0030117,GO:0030119,GO:0030124,GO:0031984,GO:0032991,GO:0043226,GO:0043227,GO:0043229,GO:0043231,GO:0044422,GO:0044424,GO:0044425,GO:0044431,GO:0044444,GO:0044446,GO:0044464,GO:0048475,GO:0098791,GO:0098796	-	ko:K12403	ko04142,map04142	-	-	-	ko00000,ko00001,ko04131	-	-	-	Clat_adaptor_s
mRNA700	3218.PP1S227_94V6.1	7.24e-120	347	KOG3208@1|root,KOG3208@2759|Eukaryota,37MT4@33090|Viridiplantae,3GD81@35493|Streptophyta	35493|Streptophyta	U	Involved in transport from the ER to the Golgi apparatus as well as in intra-Golgi transport. It belongs to a super-family of proteins called t-SNAREs or soluble NSF (N-ethylmaleimide- sensitive factor) attachment protein receptor	-	-	-	ko:K08495	ko04130,map04130	-	-	-	ko00000,ko00001,ko04131	-	-	-	V-SNARE_C
mRNA701	3218.PP1S227_96V6.1	0	935	KOG2432@1|root,KOG2432@2759|Eukaryota,37NPJ@33090|Viridiplantae,3GBAI@35493|Streptophyta	35493|Streptophyta	A	negative regulation of type I interferon-mediated signaling pathway	-	-	-	-	-	-	-	-	-	-	-	-	SPA
mRNA702	3218.PP1S316_5V6.1	1.8e-127	379	COG1720@1|root,KOG2942@2759|Eukaryota,37Q9P@33090|Viridiplantae,3G8XU@35493|Streptophyta	35493|Streptophyta	S	Uncharacterised protein family UPF0066	-	-	-	-	-	-	-	-	-	-	-	-	UPF0066
mRNA705	3218.PP1S45_232V6.1	3.97e-77	242	COG0143@1|root,KOG2241@2759|Eukaryota,37WI9@33090|Viridiplantae	33090|Viridiplantae	J	Putative tRNA binding domain	-	-	-	ko:K15437	-	-	-	-	ko00000,ko03016	-	-	-	tRNA_bind
mRNA706	161934.XP_010692143.1	1.97e-30	109	2BPB1@1|root,2S1RJ@2759|Eukaryota,37VBR@33090|Viridiplantae,3GJQA@35493|Streptophyta	35493|Streptophyta	S	B12D protein	-	-	-	-	-	-	-	-	-	-	-	-	B12D
mRNA707	3218.PP1S256_72V6.1	6.87e-40	134	2BPB1@1|root,2S6HX@2759|Eukaryota,37WFW@33090|Viridiplantae,3GKM2@35493|Streptophyta	35493|Streptophyta	S	NADH-ubiquinone reductase complex 1 MLRQ subunit	-	-	-	-	-	-	-	-	-	-	-	-	B12D
mRNA708	3218.PP1S44_182V6.2	4.17e-65	209	2C04Y@1|root,2QQYH@2759|Eukaryota,37RVG@33090|Viridiplantae,3G93B@35493|Streptophyta	35493|Streptophyta	-	-	-	-	-	-	-	-	-	-	-	-	-	-	-
mRNA709	3218.PP1S326_24V6.1	6.82e-62	205	2E0ZU@1|root,2S8CR@2759|Eukaryota,37XFJ@33090|Viridiplantae	33090|Viridiplantae	-	-	-	-	-	-	-	-	-	-	-	-	-	-	MTHFR
mRNA710	3218.PP1S326_24V6.1	2.45e-54	186	2E0ZU@1|root,2S8CR@2759|Eukaryota,37XFJ@33090|Viridiplantae	33090|Viridiplantae	-	-	-	-	-	-	-	-	-	-	-	-	-	-	MTHFR
mRNA711	3218.PP1S326_24V6.1	6.05e-46	162	2E0ZU@1|root,2S8CR@2759|Eukaryota,37XFJ@33090|Viridiplantae	33090|Viridiplantae	-	-	-	-	-	-	-	-	-	-	-	-	-	-	MTHFR
mRNA712	3218.PP1S326_24V6.1	2.68e-46	162	2E0ZU@1|root,2S8CR@2759|Eukaryota,37XFJ@33090|Viridiplantae	33090|Viridiplantae	-	-	-	-	-	-	-	-	-	-	-	-	-	-	MTHFR
mRNA713	3218.PP1S118_166V6.1	0	1104	COG0465@1|root,KOG0731@2759|Eukaryota,37P0Z@33090|Viridiplantae,3G8HW@35493|Streptophyta	35493|Streptophyta	O	Belongs to the AAA ATPase family	-	GO:0003674,GO:0003824,GO:0004176,GO:0005575,GO:0005622,GO:0005623,GO:0005737,GO:0006091,GO:0006508,GO:0006807,GO:0006996,GO:0008150,GO:0008152,GO:0008233,GO:0008237,GO:0009056,GO:0009057,GO:0009314,GO:0009416,GO:0009507,GO:0009526,GO:0009534,GO:0009535,GO:0009536,GO:0009579,GO:0009628,GO:0009642,GO:0009644,GO:0009657,GO:0009658,GO:0009668,GO:0009719,GO:0009725,GO:0009735,GO:0009765,GO:0009892,GO:…	-	ko:K03798	-	M00742	-	-	ko00000,ko00002,ko01000,ko01002,ko03110	-	-	-	AAA,FtsH_ext,Peptidase_M41
mRNA714	3218.PP1S28_12V6.1	4.02e-276	769	KOG0583@1|root,KOG0583@2759|Eukaryota,37KE8@33090|Viridiplantae,3G9HX@35493|Streptophyta	35493|Streptophyta	T	Non-specific serine threonine protein kinase	-	GO:0000003,GO:0001101,GO:0003006,GO:0003674,GO:0003824,GO:0004672,GO:0004674,GO:0005575,GO:0005622,GO:0005623,GO:0005634,GO:0005737,GO:0006464,GO:0006468,GO:0006793,GO:0006796,GO:0006807,GO:0007154,GO:0007165,GO:0007275,GO:0007568,GO:0007584,GO:0008150,GO:0008152,GO:0009593,GO:0009594,GO:0009605,GO:0009719,GO:0009725,GO:0009737,GO:0009738,GO:0009743,GO:0009755,GO:0009756,GO:0009791,GO:0009987,GO:…	2.7.11.11	ko:K07198	ko04068,ko04140,ko04150,ko04151,ko04152,ko04211,ko04213,ko04371,ko04530,ko04710,ko04714,ko04910,ko04920,ko04921,ko04922,ko04931,ko04932,ko05410,ko05418,map04068,map04140,map04150,map04151,map04152,map04211,map04213,map04371,map04530,map04710,map04714,map04910,map04920,map04921,map04922,map04931,map04932,map05410,map05418	-	-	-	ko00000,ko00001,ko01000,ko01001,ko03029,ko04131	-	-	-	KA1,Pkinase,UBA
mRNA715	3218.PP1S535_6V6.1	1.58e-219	613	KOG1034@1|root,KOG1034@2759|Eukaryota,37IQ5@33090|Viridiplantae,3G7E1@35493|Streptophyta	35493|Streptophyta	K	polycomb group protein	FIE	GO:0000003,GO:0003006,GO:0003674,GO:0003700,GO:0005575,GO:0005622,GO:0005623,GO:0005634,GO:0005654,GO:0005677,GO:0006139,GO:0006325,GO:0006342,GO:0006349,GO:0006355,GO:0006464,GO:0006479,GO:0006725,GO:0006807,GO:0006950,GO:0006996,GO:0007275,GO:0008150,GO:0008152,GO:0008213,GO:0009266,GO:0009409,GO:0009628,GO:0009790,GO:0009791,GO:0009793,GO:0009888,GO:0009889,GO:0009890,GO:0009892,GO:0009908,GO:…	-	ko:K11462	-	-	-	-	ko00000,ko03036	-	-	-	WD40
mRNA716	3218.PP1S535_6V6.1	1.85e-219	613	KOG1034@1|root,KOG1034@2759|Eukaryota,37IQ5@33090|Viridiplantae,3G7E1@35493|Streptophyta	35493|Streptophyta	K	polycomb group protein	FIE	GO:0000003,GO:0003006,GO:0003674,GO:0003700,GO:0005575,GO:0005622,GO:0005623,GO:0005634,GO:0005654,GO:0005677,GO:0006139,GO:0006325,GO:0006342,GO:0006349,GO:0006355,GO:0006464,GO:0006479,GO:0006725,GO:0006807,GO:0006950,GO:0006996,GO:0007275,GO:0008150,GO:0008152,GO:0008213,GO:0009266,GO:0009409,GO:0009628,GO:0009790,GO:0009791,GO:0009793,GO:0009888,GO:0009889,GO:0009890,GO:0009892,GO:0009908,GO:…	-	ko:K11462	-	-	-	-	ko00000,ko03036	-	-	-	WD40
mRNA719	3218.PP1S395_52V6.1	3.32e-93	285	COG1814@1|root,KOG4473@2759|Eukaryota,37T3M@33090|Viridiplantae,3GA8Q@35493|Streptophyta	35493|Streptophyta	S	VIT family	-	-	-	-	-	-	-	-	-	-	-	-	VIT1
mRNA722	3218.PP1S5_369V6.1	2.31e-177	510	COG0407@1|root,KOG2872@2759|Eukaryota,37RUV@33090|Viridiplantae,3GB2V@35493|Streptophyta	2759|Eukaryota	H	Belongs to the uroporphyrinogen decarboxylase family	UROD3	-	4.1.1.37	ko:K01599	ko00860,ko01100,ko01110,map00860,map01100,map01110	M00121	R03197,R04972	RC00872	ko00000,ko00001,ko00002,ko01000	-	-	-	URO-D
mRNA723	88036.EFJ13306	1.05e-186	536	COG5038@1|root,KOG1012@2759|Eukaryota,37M4S@33090|Viridiplantae,3GC39@35493|Streptophyta	35493|Streptophyta	L	ntmc2t4,ntmc2type4	NTMC2T4.2	GO:0003674,GO:0005488,GO:0005515,GO:0005575,GO:0005622,GO:0005623,GO:0005737,GO:0005783,GO:0005789,GO:0012505,GO:0016020,GO:0016021,GO:0030176,GO:0031224,GO:0031227,GO:0031984,GO:0042175,GO:0042802,GO:0043226,GO:0043227,GO:0043229,GO:0043231,GO:0044232,GO:0044422,GO:0044424,GO:0044425,GO:0044432,GO:0044444,GO:0044446,GO:0044464,GO:0098827	-	-	-	-	-	-	-	-	-	-	C2,SMP_LBD
mRNA724	3218.PP1S130_295V6.1	0	1016	KOG4182@1|root,KOG4182@2759|Eukaryota,37NHZ@33090|Viridiplantae,3GCJC@35493|Streptophyta	35493|Streptophyta	S	Conserved oligomeric Golgi complex subunit	-	-	-	ko:K20294	-	-	-	-	ko00000,ko04131	-	-	-	COG7
mRNA725	161934.XP_010689245.1	1.4e-41	143	COG2032@1|root,KOG0441@2759|Eukaryota,37Q1U@33090|Viridiplantae,3G8NX@35493|Streptophyta	35493|Streptophyta	P	Destroys radicals which are normally produced within the cells and which are toxic to biological systems	SODCP	GO:0000302,GO:0000303,GO:0000305,GO:0001101,GO:0003674,GO:0003824,GO:0004784,GO:0005488,GO:0005507,GO:0005575,GO:0005576,GO:0005615,GO:0005622,GO:0005623,GO:0005737,GO:0006801,GO:0006950,GO:0006970,GO:0006979,GO:0008150,GO:0008152,GO:0008270,GO:0009314,GO:0009411,GO:0009416,GO:0009507,GO:0009532,GO:0009536,GO:0009570,GO:0009579,GO:0009628,GO:0009636,GO:0009642,GO:0009651,GO:0009743,GO:0009744,GO:…	1.15.1.1	ko:K04565	ko04146,ko04213,ko05014,ko05016,ko05020,map04146,map04213,map05014,map05016,map05020	-	-	-	ko00000,ko00001,ko01000	-	-	-	Sod_Cu
mRNA727	248742.XP_005649159.1	6.03e-281	773	COG2421@1|root,2QRMK@2759|Eukaryota,37I7M@33090|Viridiplantae,34K1K@3041|Chlorophyta	3041|Chlorophyta	C	Acetamidase/Formamidase family	-	-	3.5.1.49	ko:K01455	ko00460,ko00630,ko00910,ko01200,map00460,map00630,map00910,map01200	-	R00524	RC02432,RC02810	ko00000,ko00001,ko01000	-	-	-	FmdA_AmdA
mRNA728	4577.GRMZM2G020631_P01	5.96e-154	443	COG0667@1|root,KOG1575@2759|Eukaryota,37HWG@33090|Viridiplantae,3GH58@35493|Streptophyta,3KQTC@4447|Liliopsida,3IEN0@38820|Poales	35493|Streptophyta	C	oxidoreductase activity	-	-	-	-	-	-	-	-	-	-	-	-	Aldo_ket_red
mRNA729	3218.PP1S267_19V6.1	1.09e-97	310	2CTQS@1|root,2S4CA@2759|Eukaryota,37WKP@33090|Viridiplantae	33090|Viridiplantae	-	-	-	-	-	-	-	-	-	-	-	-	-	-	-
mRNA730	3218.PP1S5_399V6.1	0	864	KOG1915@1|root,KOG1915@2759|Eukaryota,37MF9@33090|Viridiplantae,3G99I@35493|Streptophyta	35493|Streptophyta	D	Crooked neck-like protein 1	CRNKL1	GO:0000245,GO:0000375,GO:0000377,GO:0000398,GO:0000974,GO:0003674,GO:0003676,GO:0003723,GO:0005488,GO:0005575,GO:0005622,GO:0005623,GO:0005634,GO:0005654,GO:0005681,GO:0005684,GO:0006139,GO:0006396,GO:0006397,GO:0006725,GO:0006807,GO:0008150,GO:0008152,GO:0008380,GO:0009987,GO:0010467,GO:0016043,GO:0016070,GO:0016071,GO:0022607,GO:0022613,GO:0022618,GO:0031974,GO:0031981,GO:0032991,GO:0034622,GO:…	-	ko:K12869	ko03040,map03040	M00355	-	-	ko00000,ko00001,ko00002,ko03036,ko03041	-	-	-	HAT,Suf,TPR_8
mRNA733	88036.EFJ06082	2.94e-231	669	COG0457@1|root,KOG1126@2759|Eukaryota,37KQ2@33090|Viridiplantae,3GD2S@35493|Streptophyta	35493|Streptophyta	D	Cell division cycle protein 27 homolog	-	GO:0005575,GO:0005622,GO:0005623,GO:0005634,GO:0043226,GO:0043227,GO:0043229,GO:0043231,GO:0044424,GO:0044464	-	ko:K03350	ko04110,ko04111,ko04113,ko04114,ko04120,ko04914,ko05166,map04110,map04111,map04113,map04114,map04120,map04914,map05166	M00389	-	-	ko00000,ko00001,ko00002,ko01009,ko03036,ko04121	-	-	-	ANAPC3,TPR_1,TPR_10,TPR_16,TPR_19,TPR_2,TPR_8
mRNA734	3218.PP1S136_31V6.1	1.35e-226	661	COG0457@1|root,KOG1126@2759|Eukaryota,37KQ2@33090|Viridiplantae,3GD2S@35493|Streptophyta	35493|Streptophyta	D	Cell division cycle protein 27 homolog	-	GO:0005575,GO:0005622,GO:0005623,GO:0005634,GO:0043226,GO:0043227,GO:0043229,GO:0043231,GO:0044424,GO:0044464	-	ko:K03350	ko04110,ko04111,ko04113,ko04114,ko04120,ko04914,ko05166,map04110,map04111,map04113,map04114,map04120,map04914,map05166	M00389	-	-	ko00000,ko00001,ko00002,ko01009,ko03036,ko04121	-	-	-	ANAPC3,TPR_1,TPR_10,TPR_16,TPR_19,TPR_2,TPR_8
mRNA735	4113.PGSC0003DMT400075568	5.33e-14	71.2	2E28N@1|root,2S9GU@2759|Eukaryota,37X33@33090|Viridiplantae,3GKDI@35493|Streptophyta,44M1C@71274|asterids	35493|Streptophyta	S	Eukaryotic protein of unknown function (DUF1764)	-	-	-	-	-	-	-	-	-	-	-	-	DUF1764
mRNA736	88036.EFJ33017	5.02e-149	455	COG0258@1|root,KOG2519@2759|Eukaryota,37NCJ@33090|Viridiplantae,3GDDW@35493|Streptophyta	35493|Streptophyta	L	Flap endonuclease GEN-like	-	GO:0003674,GO:0003676,GO:0003677,GO:0003690,GO:0003697,GO:0003824,GO:0004518,GO:0004519,GO:0004520,GO:0004536,GO:0005488,GO:0005575,GO:0005622,GO:0005623,GO:0005634,GO:0006139,GO:0006259,GO:0006725,GO:0006807,GO:0007275,GO:0008150,GO:0008152,GO:0008821,GO:0009555,GO:0009987,GO:0016787,GO:0016788,GO:0016889,GO:0016894,GO:0032501,GO:0032502,GO:0034641,GO:0043170,GO:0043226,GO:0043227,GO:0043229,GO:…	-	ko:K15338	-	-	-	-	ko00000,ko01000,ko03400	-	-	-	XPG_I,XPG_N
mRNA737	3218.PP1S114_4V6.1	1.92e-198	587	KOG1989@1|root,KOG1989@2759|Eukaryota,37RK6@33090|Viridiplantae,3GB96@35493|Streptophyta	35493|Streptophyta	T	serine threonine-protein kinase	-	GO:0003674,GO:0003824,GO:0004672,GO:0004674,GO:0005575,GO:0005622,GO:0005623,GO:0005737,GO:0006464,GO:0006468,GO:0006793,GO:0006796,GO:0006807,GO:0008150,GO:0008152,GO:0009987,GO:0016301,GO:0016310,GO:0016740,GO:0016772,GO:0016773,GO:0019538,GO:0030100,GO:0032879,GO:0036211,GO:0043170,GO:0043412,GO:0044237,GO:0044238,GO:0044260,GO:0044267,GO:0044424,GO:0044464,GO:0050789,GO:0050794,GO:0051049,GO:…	2.7.11.1	ko:K08853	-	-	-	-	ko00000,ko01000,ko01001,ko04131	-	-	-	Pkinase
mRNA740	3827.XP_004507902.1	4.49e-38	163	COG0542@1|root,KOG1051@2759|Eukaryota,37MFF@33090|Viridiplantae,3GFJ7@35493|Streptophyta,4JFP9@91835|fabids	35493|Streptophyta	O	vascular transport	-	GO:0005575,GO:0005622,GO:0005623,GO:0005737,GO:0006810,GO:0008150,GO:0009507,GO:0009536,GO:0010232,GO:0010233,GO:0032501,GO:0033500,GO:0042592,GO:0043226,GO:0043227,GO:0043229,GO:0043231,GO:0044424,GO:0044444,GO:0044464,GO:0048878,GO:0051179,GO:0051234,GO:0065007,GO:0065008	-	-	-	-	-	-	-	-	-	-	Clp_N
mRNA742	3750.XP_008358150.1	3.21e-131	390	COG2267@1|root,KOG1455@2759|Eukaryota,37IA3@33090|Viridiplantae,3G92D@35493|Streptophyta,4JMA9@91835|fabids	35493|Streptophyta	I	Monoglyceride	-	-	3.1.1.23	ko:K01054	ko00561,ko01100,ko04714,ko04723,ko04923,map00561,map01100,map04714,map04723,map04923	M00098	R01351	RC00020,RC00041	ko00000,ko00001,ko00002,ko01000,ko01002	-	-	-	Hydrolase_4
mRNA744	88036.EFJ07147	1.25e-199	570	COG4992@1|root,KOG1401@2759|Eukaryota,37JRF@33090|Viridiplantae,3GBNS@35493|Streptophyta	35493|Streptophyta	E	Belongs to the class-III pyridoxal-phosphate-dependent aminotransferase family	-	-	2.6.1.11	ko:K00818	ko00220,ko01100,ko01110,ko01130,ko01210,ko01230,map00220,map01100,map01110,map01130,map01210,map01230	M00028	R02283	RC00006,RC00062	ko00000,ko00001,ko00002,ko01000,ko01007	-	-	-	Aminotran_3
mRNA745	3218.PP1S68_10V6.1	3.4e-264	756	2CMKY@1|root,2QQS3@2759|Eukaryota,37M8P@33090|Viridiplantae,3G7PE@35493|Streptophyta	35493|Streptophyta	S	executer 1	EX1	GO:0000302,GO:0000304,GO:0005575,GO:0005622,GO:0005623,GO:0006950,GO:0006979,GO:0007154,GO:0007584,GO:0008150,GO:0008219,GO:0009579,GO:0009605,GO:0009987,GO:0009991,GO:0010035,GO:0010343,GO:0012501,GO:0016020,GO:0031667,GO:0031668,GO:0031669,GO:0031670,GO:0033554,GO:0034357,GO:0034599,GO:0034614,GO:0035690,GO:0036473,GO:0042221,GO:0042493,GO:0042651,GO:0044424,GO:0044436,GO:0044464,GO:0050896,GO:…	-	-	-	-	-	-	-	-	-	-	DUF3506,UVR
mRNA746	3218.PP1S99_42V6.3	2.2e-115	340	28MUC@1|root,2QUCM@2759|Eukaryota,37MYQ@33090|Viridiplantae,3G9NI@35493|Streptophyta	35493|Streptophyta	S	post-illumination chlorophyll fluorescence increase	PIFI	-	-	-	-	-	-	-	-	-	-	-	-
mRNA747	3218.PP1S84_76V6.1	3.92e-194	551	COG0077@1|root,KOG2797@2759|Eukaryota,37I2F@33090|Viridiplantae,3G9NF@35493|Streptophyta	35493|Streptophyta	E	Converts the prephenate produced from the shikimate- chorismate pathway into phenylalanine	-	GO:0003674,GO:0003824,GO:0005575,GO:0005622,GO:0005623,GO:0005737,GO:0005829,GO:0006082,GO:0006520,GO:0006558,GO:0006570,GO:0006571,GO:0006725,GO:0006807,GO:0008150,GO:0008152,GO:0008652,GO:0009058,GO:0009072,GO:0009073,GO:0009094,GO:0009095,GO:0009314,GO:0009416,GO:0009507,GO:0009536,GO:0009628,GO:0009637,GO:0009642,GO:0009645,GO:0009987,GO:0010244,GO:0016053,GO:0016829,GO:0016835,GO:0016836,GO:…	4.2.1.51,4.2.1.91	ko:K05359	ko00400,ko01100,ko01110,ko01130,ko01230,map00400,map01100,map01110,map01130,map01230	M00024	R00691,R01373	RC00360	ko00000,ko00001,ko00002,ko01000	-	-	-	PDT
mRNA748	3218.PP1S169_109V6.1	3.49e-213	599	COG3407@1|root,KOG2833@2759|Eukaryota,37RIZ@33090|Viridiplantae,3G7RP@35493|Streptophyta	35493|Streptophyta	I	Performs the first committed step in the biosynthesis of isoprene-containing compounds such as sterols and terpenoids	-	-	4.1.1.33	ko:K01597	ko00900,ko01100,ko01110,ko01130,map00900,map01100,map01110,map01130	M00095	R01121	RC00453	ko00000,ko00001,ko00002,ko01000	-	-	-	GHMP_kinases_N
mRNA749	3218.PP1S169_109V6.1	1.42e-212	597	COG3407@1|root,KOG2833@2759|Eukaryota,37RIZ@33090|Viridiplantae,3G7RP@35493|Streptophyta	35493|Streptophyta	I	Performs the first committed step in the biosynthesis of isoprene-containing compounds such as sterols and terpenoids	-	-	4.1.1.33	ko:K01597	ko00900,ko01100,ko01110,ko01130,map00900,map01100,map01110,map01130	M00095	R01121	RC00453	ko00000,ko00001,ko00002,ko01000	-	-	-	GHMP_kinases_N
mRNA751	3218.PP1S18_199V6.1	5.58e-243	684	COG4775@1|root,KOG2602@2759|Eukaryota,37T7C@33090|Viridiplantae,3GF93@35493|Streptophyta	35493|Streptophyta	M	sorting and assembly machinery component	-	GO:0006996,GO:0007005,GO:0007006,GO:0007007,GO:0008150,GO:0009987,GO:0016043,GO:0042407,GO:0061024,GO:0071840	-	ko:K07277	-	-	-	-	ko00000,ko02000,ko03029	1.B.33	-	-	Bac_surface_Ag,POTRA
mRNA754	3218.PP1S188_85V6.1	0	926	COG5158@1|root,KOG1301@2759|Eukaryota,37RTZ@33090|Viridiplantae,3GA2N@35493|Streptophyta	35493|Streptophyta	U	Belongs to the STXBP unc-18 SEC1 family	-	GO:0005575,GO:0005622,GO:0005623,GO:0005737,GO:0005829,GO:0044424,GO:0044444,GO:0044464	-	ko:K19998	-	-	-	-	ko00000,ko04131	-	-	-	Sec1
mRNA755	13333.ERN20112	6.92e-106	308	COG0522@1|root,KOG4655@2759|Eukaryota,37HIV@33090|Viridiplantae,3GCB3@35493|Streptophyta	35493|Streptophyta	A	U3 small nucleolar ribonucleoprotein protein	-	GO:0003674,GO:0003676,GO:0003723,GO:0005488,GO:0005575,GO:0005622,GO:0005623,GO:0005634,GO:0005730,GO:0006139,GO:0006364,GO:0006396,GO:0006725,GO:0006807,GO:0008150,GO:0008152,GO:0009987,GO:0010467,GO:0016070,GO:0016072,GO:0022613,GO:0030515,GO:0030684,GO:0030686,GO:0031974,GO:0031981,GO:0032040,GO:0032991,GO:0034457,GO:0034470,GO:0034641,GO:0034660,GO:0042254,GO:0043170,GO:0043226,GO:0043227,GO:…	-	ko:K14560	ko03008,map03008	-	-	-	ko00000,ko00001,ko03009	-	-	-	Ribosomal_S4,S4
mRNA756	88036.EFJ33430	2.78e-260	726	COG0034@1|root,KOG0572@2759|Eukaryota,37NGI@33090|Viridiplantae,3GDR7@35493|Streptophyta	35493|Streptophyta	F	Glutamine phosphoribosylpyrophosphate amidotransferase	-	GO:0003674,GO:0003824,GO:0004044,GO:0005575,GO:0005618,GO:0005622,GO:0005623,GO:0005737,GO:0005829,GO:0006139,GO:0006144,GO:0006163,GO:0006164,GO:0006725,GO:0006753,GO:0006793,GO:0006796,GO:0006807,GO:0006996,GO:0008150,GO:0008152,GO:0009058,GO:0009112,GO:0009113,GO:0009117,GO:0009165,GO:0009507,GO:0009532,GO:0009536,GO:0009570,GO:0009657,GO:0009658,GO:0009987,GO:0016043,GO:0016740,GO:0016757,GO:…	2.4.2.14	ko:K00764	ko00230,ko00250,ko01100,ko01110,ko01130,map00230,map00250,map01100,map01110,map01130	M00048	R01072	RC00010,RC02724,RC02752	ko00000,ko00001,ko00002,ko01000,ko01002	-	-	-	GATase_7,Pribosyltran
mRNA757	29760.VIT_05s0102g00770.t01	3.77e-107	328	28KGH@1|root,2QSXQ@2759|Eukaryota,37RK7@33090|Viridiplantae,3G88G@35493|Streptophyta	35493|Streptophyta	S	Protein ENHANCED DISEASE RESISTANCE	-	-	-	-	-	-	-	-	-	-	-	-	DUF1336
mRNA758	164328.Phyra48336	7e-29	112	COG2801@1|root,KOG0017@2759|Eukaryota,3QH6E@4776|Peronosporales	4776|Peronosporales	L	transposition, RNA-mediated	-	-	-	-	-	-	-	-	-	-	-	-	Retrotrans_gag,rve,zf-CCHC
mRNA760	88036.EFJ13003	1.17e-32	130	KOG2913@1|root,KOG2913@2759|Eukaryota,37JX4@33090|Viridiplantae,3GCC2@35493|Streptophyta	35493|Streptophyta	M	vacuolar amino acid transporter	-	-	-	-	-	-	-	-	-	-	-	-	PQ-loop
mRNA761	42345.XP_008790228.1	4.81e-17	81.6	KOG2913@1|root,KOG2913@2759|Eukaryota,37JX4@33090|Viridiplantae,3GCC2@35493|Streptophyta,3M492@4447|Liliopsida	35493|Streptophyta	S	Repeated motif present between transmembrane helices in cystinosin, yeast ERS1p, mannose-P-dolichol utilization defect 1, and other hypothetical proteins.	-	-	-	-	-	-	-	-	-	-	-	-	PQ-loop
mRNA766	88036.EFJ14334	1.57e-39	156	28NB6@1|root,2QUWQ@2759|Eukaryota,37SD2@33090|Viridiplantae,3GBG1@35493|Streptophyta	35493|Streptophyta	O	Ring finger domain	-	-	-	-	-	-	-	-	-	-	-	-	zf-RING_2
mRNA767	42345.XP_008784596.1	1.71e-85	268	2CMT8@1|root,2QRUP@2759|Eukaryota,37P9B@33090|Viridiplantae,3GDXZ@35493|Streptophyta,3KPJC@4447|Liliopsida	35493|Streptophyta	S	PGR5-like protein	-	-	-	-	-	-	-	-	-	-	-	-	-
mRNA771	3218.PP1S191_3V6.1	1e-93	323	KOG1396@1|root,KOG1396@2759|Eukaryota,37KJE@33090|Viridiplantae,3G7M7@35493|Streptophyta	35493|Streptophyta	S	protein self-association	-	GO:0003674,GO:0005488,GO:0005515,GO:0005575,GO:0005622,GO:0005623,GO:0005634,GO:0005635,GO:0005737,GO:0005783,GO:0006996,GO:0006997,GO:0008150,GO:0009987,GO:0012505,GO:0016043,GO:0031967,GO:0031975,GO:0043226,GO:0043227,GO:0043229,GO:0043231,GO:0043621,GO:0044422,GO:0044424,GO:0044428,GO:0044444,GO:0044446,GO:0044464,GO:0071840	-	-	-	-	-	-	-	-	-	-	Sad1_UNC
mRNA772	3218.PP1S10_129V6.1	5.7e-90	277	28HFD@1|root,2QPTE@2759|Eukaryota,37S4T@33090|Viridiplantae,3GGDW@35493|Streptophyta	35493|Streptophyta	S	BEST Arabidopsis thaliana protein match is mucin-related (TAIR AT2G02880.1)	-	-	-	-	-	-	-	-	-	-	-	-	Bot1p,MRP-L20
mRNA774	88036.EFJ26300	1.22e-150	436	KOG2288@1|root,KOG2288@2759|Eukaryota,37QKC@33090|Viridiplantae,3G95F@35493|Streptophyta	35493|Streptophyta	G	Belongs to the glycosyltransferase 31 family	-	GO:0003674,GO:0003824,GO:0005575,GO:0005622,GO:0005623,GO:0005737,GO:0005768,GO:0005794,GO:0005802,GO:0006029,GO:0006464,GO:0006486,GO:0006493,GO:0006807,GO:0008150,GO:0008152,GO:0008378,GO:0009058,GO:0009059,GO:0009100,GO:0009101,GO:0009987,GO:0010384,GO:0010404,GO:0010405,GO:0012505,GO:0016740,GO:0016757,GO:0016758,GO:0018193,GO:0018208,GO:0018258,GO:0019538,GO:0031410,GO:0031982,GO:0031984,GO:…	-	ko:K20854	-	-	-	-	ko00000,ko01000,ko01003	-	GT31	-	DUF4094,Galactosyl_T
mRNA780	88036.EFJ08084	1.57e-47	162	2AAJE@1|root,2RYM9@2759|Eukaryota,37TQ4@33090|Viridiplantae,3GHYM@35493|Streptophyta	35493|Streptophyta	S	Uncharacterized protein conserved in bacteria (DUF2062)	-	-	-	-	-	-	-	-	-	-	-	-	DUF2062
mRNA781	218851.Aquca_002_00389.1	2.78e-10	65.9	2AXP6@1|root,2S01C@2759|Eukaryota,37UU6@33090|Viridiplantae,3GJ4I@35493|Streptophyta	35493|Streptophyta	-	-	-	-	-	-	-	-	-	-	-	-	-	-	-
mRNA783	3218.PP1S289_54V6.1	5.51e-34	140	COG4886@1|root,KOG0619@2759|Eukaryota,37HG1@33090|Viridiplantae,3GFH0@35493|Streptophyta	35493|Streptophyta	S	Plant intracellular ras-group-related LRR protein	-	GO:0005575,GO:0005622,GO:0005623,GO:0005737,GO:0005886,GO:0005912,GO:0006810,GO:0007043,GO:0007154,GO:0007163,GO:0007165,GO:0007275,GO:0008104,GO:0008150,GO:0009555,GO:0009653,GO:0009790,GO:0009792,GO:0009887,GO:0009987,GO:0015031,GO:0015833,GO:0016020,GO:0016043,GO:0016323,GO:0022607,GO:0023052,GO:0030011,GO:0030029,GO:0030054,GO:0032501,GO:0032502,GO:0033036,GO:0033043,GO:0034329,GO:0034330,GO:…	-	-	-	-	-	-	-	-	-	-	LRR_8
mRNA784	3218.PP1S229_34V6.1	3.21e-210	600	KOG2627@1|root,KOG2627@2759|Eukaryota,37PGU@33090|Viridiplantae,3GA9V@35493|Streptophyta	35493|Streptophyta	S	Nuclear protein Es2	-	-	-	ko:K13118	-	-	-	-	ko00000,ko03041	-	-	-	Es2
mRNA785	3649.evm.model.supercontig_25.42	2.97e-27	105	2AA2B@1|root,2RYJY@2759|Eukaryota,37UC4@33090|Viridiplantae,3GIQW@35493|Streptophyta,3HX8K@3699|Brassicales	35493|Streptophyta	K	mediator of RNA polymerase II transcription subunit	-	GO:0005575,GO:0005622,GO:0005623,GO:0005634,GO:0005654,GO:0016592,GO:0031974,GO:0031981,GO:0032991,GO:0043226,GO:0043227,GO:0043229,GO:0043231,GO:0043233,GO:0044422,GO:0044424,GO:0044428,GO:0044446,GO:0044451,GO:0044464,GO:0070013	-	-	-	-	-	-	-	-	-	-	Med9
mRNA786	85681.XP_006434187.1	1.05e-69	233	COG0457@1|root,KOG0553@2759|Eukaryota,37NAY@33090|Viridiplantae,3G923@35493|Streptophyta	35493|Streptophyta	S	Small glutamine-rich tetratricopeptide repeat-containing protein	-	GO:0003674,GO:0005488,GO:0005515,GO:0006508,GO:0006511,GO:0006807,GO:0006950,GO:0006996,GO:0007029,GO:0008104,GO:0008150,GO:0008152,GO:0009056,GO:0009057,GO:0009892,GO:0009894,GO:0009895,GO:0009987,GO:0010033,GO:0010243,GO:0010256,GO:0010498,GO:0010605,GO:0016043,GO:0019222,GO:0019538,GO:0019941,GO:0030162,GO:0030163,GO:0030433,GO:0031323,GO:0031324,GO:0031329,GO:0031330,GO:0032268,GO:0032269,GO:…	-	ko:K16365	-	-	-	-	ko00000,ko04147,ko04516	-	-	-	SGTA_dimer,TPR_1,TPR_11,TPR_17,TPR_2
mRNA787	85681.XP_006434187.1	7.9e-69	233	COG0457@1|root,KOG0553@2759|Eukaryota,37NAY@33090|Viridiplantae,3G923@35493|Streptophyta	35493|Streptophyta	S	Small glutamine-rich tetratricopeptide repeat-containing protein	-	GO:0003674,GO:0005488,GO:0005515,GO:0006508,GO:0006511,GO:0006807,GO:0006950,GO:0006996,GO:0007029,GO:0008104,GO:0008150,GO:0008152,GO:0009056,GO:0009057,GO:0009892,GO:0009894,GO:0009895,GO:0009987,GO:0010033,GO:0010243,GO:0010256,GO:0010498,GO:0010605,GO:0016043,GO:0019222,GO:0019538,GO:0019941,GO:0030162,GO:0030163,GO:0030433,GO:0031323,GO:0031324,GO:0031329,GO:0031330,GO:0032268,GO:0032269,GO:…	-	ko:K16365	-	-	-	-	ko00000,ko04147,ko04516	-	-	-	SGTA_dimer,TPR_1,TPR_11,TPR_17,TPR_2
mRNA791	3218.PP1S336_70V6.1	9.21e-26	112	28N3T@1|root,2QUNY@2759|Eukaryota,37I48@33090|Viridiplantae,3GGQZ@35493|Streptophyta	35493|Streptophyta	S	Protein kinase C conserved region 2 (CalB)	-	-	2.7.7.6	ko:K03006	ko00230,ko00240,ko01100,ko03020,ko05016,ko05168,ko05169,map00230,map00240,map01100,map03020,map05016,map05168,map05169	M00180	R00435,R00441,R00442,R00443	RC02795	br01611,ko00000,ko00001,ko00002,ko01000,ko03021,ko03400	-	-	-	C2
mRNA792	3218.PP1S16_181V6.1	0	1123	28PX7@1|root,2QWJS@2759|Eukaryota,37JJP@33090|Viridiplantae,3G9RR@35493|Streptophyta	35493|Streptophyta	-	-	-	-	-	ko:K18667	-	-	-	-	ko00000	-	-	-	RRM_1,SPOC
mRNA795	3218.PP1S42_200V6.1	2.38e-82	278	KOG0118@1|root,KOG0118@2759|Eukaryota,37PJD@33090|Viridiplantae,3GAPE@35493|Streptophyta	35493|Streptophyta	A	cleavage and polyadenylation specificity factor subunit	-	-	-	ko:K14398	ko03015,map03015	-	-	-	ko00000,ko00001,ko03019	-	-	-	RRM_1
mRNA796	3218.PP1S42_200V6.1	1.51e-82	278	KOG0118@1|root,KOG0118@2759|Eukaryota,37PJD@33090|Viridiplantae,3GAPE@35493|Streptophyta	35493|Streptophyta	A	cleavage and polyadenylation specificity factor subunit	-	-	-	ko:K14398	ko03015,map03015	-	-	-	ko00000,ko00001,ko03019	-	-	-	RRM_1
mRNA797	3218.PP1S241_93V6.1	1.83e-62	201	COG5274@1|root,KOG0536@2759|Eukaryota,37I8R@33090|Viridiplantae,3GGR5@35493|Streptophyta	35493|Streptophyta	C	Belongs to the cytochrome b5 family	-	GO:0005575,GO:0005622,GO:0005623,GO:0005737,GO:0005829,GO:0007275,GO:0008150,GO:0009653,GO:0009791,GO:0010015,GO:0010101,GO:0010102,GO:0010311,GO:0022622,GO:0032501,GO:0032502,GO:0044424,GO:0044444,GO:0044464,GO:0048364,GO:0048527,GO:0048528,GO:0048646,GO:0048731,GO:0048856,GO:0090696,GO:0090697,GO:0090698,GO:0099402,GO:1905392,GO:1905393	1.6.2.2	ko:K00326	ko00520,map00520	-	R00100	-	ko00000,ko00001,ko01000	-	-	-	Cyt-b5
mRNA800	3218.PP1S234_73V6.1	1.05e-219	637	KOG2376@1|root,KOG2376@2759|Eukaryota,37KI0@33090|Viridiplantae,3G8VG@35493|Streptophyta	35493|Streptophyta	U	Signal-recognition-particle assembly has a crucial role in targeting secretory proteins to the rough endoplasmic reticulum membrane	-	GO:0003674,GO:0003676,GO:0003723,GO:0005047,GO:0005488,GO:0005515,GO:0005575,GO:0005622,GO:0005623,GO:0005737,GO:0005783,GO:0005786,GO:0005829,GO:0006605,GO:0006612,GO:0006613,GO:0006614,GO:0006616,GO:0006810,GO:0006886,GO:0008104,GO:0008150,GO:0008312,GO:0012505,GO:0015031,GO:0015833,GO:0019904,GO:0030911,GO:0032991,GO:0033036,GO:0033365,GO:0034613,GO:0042221,GO:0042493,GO:0042886,GO:0043021,GO:…	-	ko:K03108	ko03060,map03060	-	-	-	ko00000,ko00001,ko02044	3.A.5.9	-	-	SRP72,SRP_TPR_like
mRNA802	88036.EFJ23975	0	1439	COG0531@1|root,KOG2082@2759|Eukaryota,37KY8@33090|Viridiplantae,3GC5M@35493|Streptophyta	35493|Streptophyta	P	cation-chloride co-transporter	CCC1	GO:0003674,GO:0005215,GO:0005575,GO:0005622,GO:0005623,GO:0005737,GO:0005768,GO:0005794,GO:0005802,GO:0005886,GO:0006810,GO:0006811,GO:0006812,GO:0006813,GO:0006814,GO:0006820,GO:0006821,GO:0008150,GO:0008324,GO:0008509,GO:0008511,GO:0009674,GO:0009987,GO:0012505,GO:0015075,GO:0015077,GO:0015079,GO:0015081,GO:0015103,GO:0015108,GO:0015291,GO:0015293,GO:0015294,GO:0015296,GO:0015318,GO:0015370,GO:…	-	ko:K13627,ko:K14427	ko04966,map04966	-	-	-	ko00000,ko00001,ko02000	2.A.30.5	-	-	AA_permease,SLC12
mRNA803	88036.EFJ23975	0	1429	COG0531@1|root,KOG2082@2759|Eukaryota,37KY8@33090|Viridiplantae,3GC5M@35493|Streptophyta	35493|Streptophyta	P	cation-chloride co-transporter	CCC1	GO:0003674,GO:0005215,GO:0005575,GO:0005622,GO:0005623,GO:0005737,GO:0005768,GO:0005794,GO:0005802,GO:0005886,GO:0006810,GO:0006811,GO:0006812,GO:0006813,GO:0006814,GO:0006820,GO:0006821,GO:0008150,GO:0008324,GO:0008509,GO:0008511,GO:0009674,GO:0009987,GO:0012505,GO:0015075,GO:0015077,GO:0015079,GO:0015081,GO:0015103,GO:0015108,GO:0015291,GO:0015293,GO:0015294,GO:0015296,GO:0015318,GO:0015370,GO:…	-	ko:K13627,ko:K14427	ko04966,map04966	-	-	-	ko00000,ko00001,ko02000	2.A.30.5	-	-	AA_permease,SLC12
mRNA804	3218.PP1S206_26V6.1	1.57e-87	269	KOG3190@1|root,KOG3190@2759|Eukaryota,37JGE@33090|Viridiplantae,3GBIU@35493|Streptophyta	35493|Streptophyta	J	Ribosomal RNA processing protein 36 homolog	-	-	-	ko:K14795	-	-	-	-	ko00000,ko03009	-	-	-	RRP36
mRNA805	3218.PP1S206_26V6.1	1.47e-89	274	KOG3190@1|root,KOG3190@2759|Eukaryota,37JGE@33090|Viridiplantae,3GBIU@35493|Streptophyta	35493|Streptophyta	J	Ribosomal RNA processing protein 36 homolog	-	-	-	ko:K14795	-	-	-	-	ko00000,ko03009	-	-	-	RRP36
mRNA806	88036.EFJ16813	1.83e-59	202	COG5126@1|root,KOG0028@2759|Eukaryota,381HF@33090|Viridiplantae	33090|Viridiplantae	DZ	EF-hand domain	-	-	-	ko:K16465	-	-	-	-	ko00000,ko03036	-	-	-	EF-hand_1,EF-hand_7
mRNA807	3218.PP1S104_119V6.1	3.97e-82	252	COG1949@1|root,KOG3242@2759|Eukaryota,37NEQ@33090|Viridiplantae,3GAGE@35493|Streptophyta	35493|Streptophyta	A	3'-5'-exoribonuclease activity	-	GO:0000175,GO:0003674,GO:0003824,GO:0004518,GO:0004527,GO:0004532,GO:0004540,GO:0005575,GO:0005622,GO:0005623,GO:0005737,GO:0005739,GO:0006139,GO:0006725,GO:0006807,GO:0008150,GO:0008152,GO:0008408,GO:0009987,GO:0016070,GO:0016787,GO:0016788,GO:0016796,GO:0016896,GO:0034641,GO:0043170,GO:0043226,GO:0043227,GO:0043229,GO:0043231,GO:0044237,GO:0044238,GO:0044424,GO:0044444,GO:0044464,GO:0046483,GO:…	-	ko:K13288	ko03008,map03008	-	-	-	ko00000,ko00001,ko01000,ko03009,ko03019	-	-	-	RNase_T
mRNA808	3694.POPTR_0006s06640.1	1.02e-24	105	2CXU4@1|root,2RZS4@2759|Eukaryota,37URW@33090|Viridiplantae,3GIWQ@35493|Streptophyta,4JTUW@91835|fabids	35493|Streptophyta	S	Plastocyanin-like domain	-	-	-	-	-	-	-	-	-	-	-	-	Cu_bind_like
mRNA810	88036.EFJ27223	0	890	COG0155@1|root,KOG0560@2759|Eukaryota,37JSJ@33090|Viridiplantae,3GGSU@35493|Streptophyta	35493|Streptophyta	P	Sulfite reductase	SIR	GO:0003674,GO:0003676,GO:0003677,GO:0003690,GO:0003824,GO:0005488,GO:0005507,GO:0005575,GO:0005576,GO:0005622,GO:0005623,GO:0005737,GO:0006275,GO:0006323,GO:0006355,GO:0006790,GO:0006950,GO:0006970,GO:0006996,GO:0008150,GO:0008152,GO:0009266,GO:0009295,GO:0009409,GO:0009507,GO:0009526,GO:0009532,GO:0009536,GO:0009570,GO:0009628,GO:0009651,GO:0009889,GO:0009890,GO:0009892,GO:0009941,GO:0009987,GO:…	1.8.7.1	ko:K00392	ko00920,ko01100,ko01120,map00920,map01100,map01120	M00176	R00859,R03600	RC00065	ko00000,ko00001,ko00002,ko01000	-	-	-	NIR_SIR,NIR_SIR_ferr
mRNA811	3641.EOY13336	3.76e-79	238	KOG3414@1|root,KOG3414@2759|Eukaryota,37U51@33090|Viridiplantae,3GHV8@35493|Streptophyta	35493|Streptophyta	AD	Thioredoxin-like protein 4B	-	GO:0000245,GO:0000375,GO:0000377,GO:0000398,GO:0005575,GO:0005622,GO:0005623,GO:0005634,GO:0005654,GO:0005681,GO:0005682,GO:0005737,GO:0005829,GO:0006139,GO:0006396,GO:0006397,GO:0006725,GO:0006807,GO:0008150,GO:0008152,GO:0008380,GO:0009987,GO:0010467,GO:0016043,GO:0016070,GO:0016071,GO:0022607,GO:0022613,GO:0022618,GO:0030532,GO:0031974,GO:0031981,GO:0032991,GO:0034622,GO:0034641,GO:0043170,GO:…	-	ko:K03243	ko03013,map03013	-	-	-	ko00000,ko00001,ko03012	-	-	-	DIM1
mRNA816	3218.PP1S133_35V6.1	0	3268	COG0417@1|root,KOG1798@2759|Eukaryota,37RK5@33090|Viridiplantae,3GCMP@35493|Streptophyta	35493|Streptophyta	L	DNA polymerase epsilon catalytic subunit	POLE	GO:0000082,GO:0000228,GO:0000278,GO:0000731,GO:0003674,GO:0003676,GO:0003677,GO:0003682,GO:0003824,GO:0003887,GO:0004518,GO:0004527,GO:0004529,GO:0004536,GO:0005488,GO:0005575,GO:0005576,GO:0005622,GO:0005623,GO:0005634,GO:0005654,GO:0005694,GO:0005886,GO:0006139,GO:0006259,GO:0006260,GO:0006261,GO:0006271,GO:0006272,GO:0006281,GO:0006284,GO:0006287,GO:0006289,GO:0006297,GO:0006725,GO:0006807,GO:…	2.7.7.7	ko:K02324	ko00230,ko00240,ko01100,ko03030,ko03410,ko03420,ko05166,map00230,map00240,map01100,map03030,map03410,map03420,map05166	M00263	R00375,R00376,R00377,R00378	RC02795	ko00000,ko00001,ko00002,ko01000,ko03032,ko03400	-	-	-	DNA_pol_B,DNA_pol_B_exo1,DUF1744
mRNA817	88036.EFJ04923	1.65e-61	196	KOG3317@1|root,KOG3317@2759|Eukaryota,37KXG@33090|Viridiplantae,3GC2M@35493|Streptophyta	35493|Streptophyta	U	TRAP proteins are part of a complex whose function is to bind calcium to the ER membrane and thereby regulate the retention of ER resident proteins	-	-	-	ko:K13250	ko04141,map04141	M00402	-	-	ko00000,ko00001,ko00002	-	-	-	TRAP_beta
mRNA818	981085.XP_010096058.1	5.83e-32	118	KOG3317@1|root,KOG3317@2759|Eukaryota,37KXG@33090|Viridiplantae,3GC2M@35493|Streptophyta,4JHTZ@91835|fabids	35493|Streptophyta	U	Translocon-associated protein subunit	-	-	-	ko:K13250	ko04141,map04141	M00402	-	-	ko00000,ko00001,ko00002	-	-	-	TRAP_beta
mRNA819	3067.XP_002954856.1	3.94e-90	273	28K8J@1|root,2QSP8@2759|Eukaryota,37UPH@33090|Viridiplantae,34HVW@3041|Chlorophyta	3041|Chlorophyta	S	Domain of unknown function (DUF4464)	-	-	-	-	-	-	-	-	-	-	-	-	DUF4464
mRNA820	3702.AT2G17705.1	8.03e-35	123	2AWBH@1|root,2RZ7Q@2759|Eukaryota,37UFA@33090|Viridiplantae,3GIJ4@35493|Streptophyta,3HU71@3699|Brassicales	35493|Streptophyta	S	protein At4g08330, chloroplastic-like	-	-	-	-	-	-	-	-	-	-	-	-	SelR
mRNA821	88036.EFJ13817	1.31e-89	265	KOG2265@1|root,KOG2265@2759|Eukaryota,37M4C@33090|Viridiplantae,3GDIW@35493|Streptophyta	35493|Streptophyta	T	nudC domain-containing protein	-	-	-	-	-	-	-	-	-	-	-	-	CS
mRNA822	88036.EFJ12557	1.02e-267	768	COG0596@1|root,KOG2624@2759|Eukaryota,37S5K@33090|Viridiplantae,3G81H@35493|Streptophyta	35493|Streptophyta	I	Partial alpha/beta-hydrolase lipase region	-	-	-	-	-	-	-	-	-	-	-	-	Abhydro_lipase
mRNA824	3218.PP1S17_342V6.1	7.98e-257	707	COG5277@1|root,KOG0677@2759|Eukaryota,37KEU@33090|Viridiplantae,3G7A5@35493|Streptophyta	35493|Streptophyta	Z	Belongs to the actin family	ARP2	GO:0000902,GO:0000904,GO:0005575,GO:0005622,GO:0005623,GO:0005856,GO:0005885,GO:0006996,GO:0007010,GO:0007015,GO:0008150,GO:0009653,GO:0009825,GO:0009888,GO:0009987,GO:0010026,GO:0010090,GO:0015629,GO:0016043,GO:0016049,GO:0030029,GO:0030036,GO:0030154,GO:0032502,GO:0032989,GO:0032991,GO:0040007,GO:0043226,GO:0043228,GO:0043229,GO:0043232,GO:0044422,GO:0044424,GO:0044430,GO:0044446,GO:0044464,GO:…	-	ko:K17260	ko04138,ko04530,map04138,map04530	-	-	-	ko00000,ko00001,ko04131,ko04147,ko04812	-	-	-	Actin
mRNA825	3218.PP1S133_36V6.1	8.49e-189	532	COG0470@1|root,KOG0990@2759|Eukaryota,37I57@33090|Viridiplantae,3GH87@35493|Streptophyta	35493|Streptophyta	L	Replication factor C subunit	-	GO:0003674,GO:0005488,GO:0005515,GO:0005575,GO:0005622,GO:0005623,GO:0005634,GO:0005657,GO:0005663,GO:0005694,GO:0006139,GO:0006259,GO:0006260,GO:0006261,GO:0006275,GO:0006281,GO:0006725,GO:0006807,GO:0006950,GO:0006974,GO:0008150,GO:0008152,GO:0009058,GO:0009059,GO:0009889,GO:0009891,GO:0009893,GO:0009987,GO:0010556,GO:0010557,GO:0010604,GO:0019219,GO:0019222,GO:0019899,GO:0031323,GO:0031325,GO:…	-	ko:K10756	ko03030,ko03420,ko03430,map03030,map03420,map03430	M00289,M00295	-	-	ko00000,ko00001,ko00002,ko03032,ko03036,ko03400	-	-	-	AAA,Rep_fac_C
mRNA826	42345.XP_008790201.1	1.68e-08	61.6	2AIJA@1|root,2RZ4Y@2759|Eukaryota,37UI6@33090|Viridiplantae,3GIVY@35493|Streptophyta,3KZRZ@4447|Liliopsida	35493|Streptophyta	S	Domain of unknown function (DUF4228)	-	-	-	-	-	-	-	-	-	-	-	-	DUF4228
mRNA827	42345.XP_008811790.1	4.75e-14	74.3	2CXW9@1|root,2S08H@2759|Eukaryota,37V40@33090|Viridiplantae,3GJ5Q@35493|Streptophyta,3M06K@4447|Liliopsida	35493|Streptophyta	S	Domain of unknown function (DUF4228)	-	-	-	-	-	-	-	-	-	-	-	-	DUF4228
mRNA829	3218.PP1S294_14V6.1	2.34e-155	454	KOG0313@1|root,KOG0313@2759|Eukaryota,37NHN@33090|Viridiplantae,3GASP@35493|Streptophyta	35493|Streptophyta	Z	Required for maturation of ribosomal RNAs and formation of the large ribosomal subunit	-	GO:0000151,GO:0000460,GO:0000470,GO:0005575,GO:0005622,GO:0005623,GO:0005634,GO:0005730,GO:0005911,GO:0006139,GO:0006364,GO:0006396,GO:0006725,GO:0006807,GO:0008150,GO:0008152,GO:0009506,GO:0009987,GO:0010467,GO:0016070,GO:0016072,GO:0022613,GO:0030054,GO:0030684,GO:0030686,GO:0030687,GO:0031461,GO:0031974,GO:0031981,GO:0032991,GO:0034470,GO:0034641,GO:0034660,GO:0042254,GO:0042273,GO:0043170,GO:…	-	ko:K14863	-	-	-	-	ko00000,ko03009	-	-	-	NLE,WD40
mRNA830	3218.PP1S294_14V6.1	6.1e-154	450	KOG0313@1|root,KOG0313@2759|Eukaryota,37NHN@33090|Viridiplantae,3GASP@35493|Streptophyta	35493|Streptophyta	Z	Required for maturation of ribosomal RNAs and formation of the large ribosomal subunit	-	GO:0000151,GO:0000460,GO:0000470,GO:0005575,GO:0005622,GO:0005623,GO:0005634,GO:0005730,GO:0005911,GO:0006139,GO:0006364,GO:0006396,GO:0006725,GO:0006807,GO:0008150,GO:0008152,GO:0009506,GO:0009987,GO:0010467,GO:0016070,GO:0016072,GO:0022613,GO:0030054,GO:0030684,GO:0030686,GO:0030687,GO:0031461,GO:0031974,GO:0031981,GO:0032991,GO:0034470,GO:0034641,GO:0034660,GO:0042254,GO:0042273,GO:0043170,GO:…	-	ko:K14863	-	-	-	-	ko00000,ko03009	-	-	-	NLE,WD40
mRNA831	3218.PP1S40_174V6.1	3.82e-115	336	COG5491@1|root,KOG3232@2759|Eukaryota,37JMK@33090|Viridiplantae,3GAA4@35493|Streptophyta	35493|Streptophyta	U	Belongs to the SNF7 family	-	-	-	ko:K12197	ko04144,ko04217,map04144,map04217	M00412	-	-	ko00000,ko00001,ko00002,ko04131,ko04147	-	-	-	Snf7
mRNA832	3218.PP1S8_63V6.1	1.58e-85	256	COG5491@1|root,KOG3232@2759|Eukaryota,37JMK@33090|Viridiplantae,3GAA4@35493|Streptophyta	35493|Streptophyta	U	Belongs to the SNF7 family	-	-	-	ko:K12197	ko04144,ko04217,map04144,map04217	M00412	-	-	ko00000,ko00001,ko00002,ko04131,ko04147	-	-	-	Snf7
mRNA833	3711.Bra015328.1-P	2.69e-14	72	29T1F@1|root,2RXK5@2759|Eukaryota,37TUH@33090|Viridiplantae,3GIC9@35493|Streptophyta,3HTTC@3699|Brassicales	35493|Streptophyta	S	AWPM-19-like family	-	-	-	-	-	-	-	-	-	-	-	-	AWPM-19
mRNA835	88036.EFJ31411	1.73e-27	110	2EZ6F@1|root,2T0JA@2759|Eukaryota,382DF@33090|Viridiplantae,3GS5J@35493|Streptophyta	35493|Streptophyta	-	-	-	-	-	-	-	-	-	-	-	-	-	-	-
mRNA836	88036.EFJ29611	1.13e-28	115	KOG2502@1|root,KOG2502@2759|Eukaryota	2759|Eukaryota	S	phosphatidylinositol binding	-	GO:0003674,GO:0003700,GO:0005488,GO:0005543,GO:0006355,GO:0008150,GO:0008289,GO:0009605,GO:0009607,GO:0009620,GO:0009889,GO:0010468,GO:0010556,GO:0019219,GO:0019222,GO:0031323,GO:0031326,GO:0035091,GO:0043167,GO:0043168,GO:0043207,GO:0050789,GO:0050794,GO:0050896,GO:0051171,GO:0051252,GO:0051704,GO:0051707,GO:0060255,GO:0065007,GO:0080090,GO:0140110,GO:1903506,GO:2000112,GO:2001141	-	-	-	-	-	-	-	-	-	-	F-box,Tub
mRNA837	3218.PP1S19_267V6.1	3.04e-29	132	28J0A@1|root,2QRC8@2759|Eukaryota,37JK4@33090|Viridiplantae	33090|Viridiplantae	-	-	-	-	-	ko:K18400	-	-	-	-	ko00000,ko03036	-	-	-	-
mRNA838	3218.PP1S19_267V6.1	9.23e-33	137	28J0A@1|root,2QRC8@2759|Eukaryota,37JK4@33090|Viridiplantae	33090|Viridiplantae	-	-	-	-	-	ko:K18400	-	-	-	-	ko00000,ko03036	-	-	-	-
mRNA839	3218.PP1S32_218V6.1	4.77e-82	256	KOG4705@1|root,KOG4705@2759|Eukaryota,37SKJ@33090|Viridiplantae,3GBX3@35493|Streptophyta	35493|Streptophyta	S	Ribonuclease H2, subunit	-	-	-	ko:K10744	ko03030,map03030	-	-	-	ko00000,ko00001,ko03032	-	-	-	RNase_H2-Ydr279
mRNA840	3218.PP1S32_218V6.1	2.52e-87	268	KOG4705@1|root,KOG4705@2759|Eukaryota,37SKJ@33090|Viridiplantae,3GBX3@35493|Streptophyta	35493|Streptophyta	S	Ribonuclease H2, subunit	-	-	-	ko:K10744	ko03030,map03030	-	-	-	ko00000,ko00001,ko03032	-	-	-	RNase_H2-Ydr279
mRNA841	3218.PP1S32_218V6.1	6.11e-66	214	KOG4705@1|root,KOG4705@2759|Eukaryota,37SKJ@33090|Viridiplantae,3GBX3@35493|Streptophyta	35493|Streptophyta	S	Ribonuclease H2, subunit	-	-	-	ko:K10744	ko03030,map03030	-	-	-	ko00000,ko00001,ko03032	-	-	-	RNase_H2-Ydr279
mRNA845	3218.PP1S68_6V6.1	8.91e-283	824	COG0464@1|root,KOG0736@2759|Eukaryota,37Q0W@33090|Viridiplantae,3G8NG@35493|Streptophyta	35493|Streptophyta	O	Peroxisome biogenesis protein	-	GO:0006082,GO:0006605,GO:0006625,GO:0006629,GO:0006631,GO:0006635,GO:0006810,GO:0006886,GO:0006996,GO:0007031,GO:0008104,GO:0008150,GO:0008152,GO:0009056,GO:0009062,GO:0009987,GO:0015031,GO:0015833,GO:0015919,GO:0016042,GO:0016043,GO:0016054,GO:0016558,GO:0017038,GO:0019395,GO:0019752,GO:0030258,GO:0032787,GO:0033036,GO:0033365,GO:0034440,GO:0034613,GO:0042886,GO:0043436,GO:0043574,GO:0044237,GO:…	-	ko:K13339	ko04146,map04146	-	-	-	ko00000,ko00001,ko04131	3.A.20.1	-	-	AAA
mRNA847	13333.ERM96813	8.85e-218	619	KOG1362@1|root,KOG1362@2759|Eukaryota,37MFX@33090|Viridiplantae,3G83V@35493|Streptophyta	35493|Streptophyta	I	Belongs to the CTL (choline transporter-like) family	-	-	-	-	-	-	-	-	-	-	-	-	Choline_transpo
mRNA848	3218.PP1S9_36V6.1	1.93e-113	337	COG3217@1|root,KOG2362@2759|Eukaryota,37PJM@33090|Viridiplantae,3GERJ@35493|Streptophyta	35493|Streptophyta	S	molybdenum cofactor sulfurase family protein	-	-	-	-	-	-	-	-	-	-	-	-	MOSC,MOSC_N
mRNA849	3218.PP1S9_36V6.1	6.23e-105	315	COG3217@1|root,KOG2362@2759|Eukaryota,37PJM@33090|Viridiplantae,3GERJ@35493|Streptophyta	35493|Streptophyta	S	molybdenum cofactor sulfurase family protein	-	-	-	-	-	-	-	-	-	-	-	-	MOSC,MOSC_N
mRNA850	4641.GSMUA_Achr6P21110_001	4.37e-58	191	28IF2@1|root,2QQRU@2759|Eukaryota,37SFZ@33090|Viridiplantae,3GFWV@35493|Streptophyta,3KYK3@4447|Liliopsida	35493|Streptophyta	S	XIAP-associated factor 1-like	-	-	-	-	-	-	-	-	-	-	-	-	-
mRNA851	29730.Gorai.002G267300.1	1.24e-16	84	2A7X3@1|root,2RZX8@2759|Eukaryota,37UH0@33090|Viridiplantae,3GITV@35493|Streptophyta	35493|Streptophyta	S	Wound-induced protein	-	-	-	-	-	-	-	-	-	-	-	-	WI12
mRNA852	3218.PP1S51_224V6.1	1.73e-227	647	KOG0266@1|root,KOG0266@2759|Eukaryota,37SIQ@33090|Viridiplantae,3GDCJ@35493|Streptophyta	35493|Streptophyta	L	LEC14B protein	-	-	-	ko:K11801	-	-	-	-	ko00000,ko04121	-	-	-	WD40
mRNA854	3218.PP1S157_69V6.1	8.68e-23	97.8	KOG4054@1|root,KOG4054@2759|Eukaryota,37VIW@33090|Viridiplantae,3GIWM@35493|Streptophyta	35493|Streptophyta	S	Jagunal, ER re-organisation during oogenesis	-	-	-	-	-	-	-	-	-	-	-	-	Jagunal
mRNA856	88036.EFJ17473	1.63e-240	677	COG0534@1|root,KOG1347@2759|Eukaryota,37HKC@33090|Viridiplantae,3GEYU@35493|Streptophyta	35493|Streptophyta	V	Belongs to the multi antimicrobial extrusion (MATE) (TC 2.A.66.1) family	-	-	-	ko:K03327	-	-	-	-	ko00000,ko02000	2.A.66.1	-	-	MatE
mRNA858	3218.PP1S375_28V6.1	1.47e-79	263	COG0568@1|root,2QV7Q@2759|Eukaryota,37R22@33090|Viridiplantae,3G7GT@35493|Streptophyta	35493|Streptophyta	K	Sigma factors are initiation factors that promote the attachment of plastid-encoded RNA polymerase (PEP) to specific initiation sites and are then released	-	-	-	-	-	-	-	-	-	-	-	-	Sigma70_r2,Sigma70_r3,Sigma70_r4
mRNA860	3218.PP1S64_195V6.1	8.76e-157	445	COG0330@1|root,KOG2620@2759|Eukaryota,37NHI@33090|Viridiplantae,3GCGP@35493|Streptophyta	35493|Streptophyta	C	Hypersensitive-induced response protein	-	GO:0005575,GO:0005622,GO:0005623,GO:0005737,GO:0005773,GO:0005774,GO:0005794,GO:0005886,GO:0005911,GO:0009506,GO:0012505,GO:0016020,GO:0030054,GO:0031090,GO:0043226,GO:0043227,GO:0043229,GO:0043231,GO:0044422,GO:0044424,GO:0044437,GO:0044444,GO:0044446,GO:0044464,GO:0055044,GO:0071944,GO:0098588,GO:0098805	-	-	-	-	-	-	-	-	-	-	Band_7
mRNA861	3218.PP1S134_120V6.1	0	3444	COG5271@1|root,KOG1808@2759|Eukaryota,37M93@33090|Viridiplantae,3G73J@35493|Streptophyta	35493|Streptophyta	U	Nuclear chaperone required for maturation and nuclear export of pre-60S ribosome subunits	-	GO:0000027,GO:0003674,GO:0003824,GO:0005488,GO:0005509,GO:0005575,GO:0005622,GO:0005623,GO:0005737,GO:0005911,GO:0006139,GO:0006364,GO:0006396,GO:0006725,GO:0006807,GO:0006996,GO:0007275,GO:0008150,GO:0008152,GO:0009506,GO:0009507,GO:0009526,GO:0009536,GO:0009553,GO:0009941,GO:0009987,GO:0010467,GO:0016043,GO:0016070,GO:0016072,GO:0016462,GO:0016787,GO:0016817,GO:0016818,GO:0016887,GO:0017111,GO:…	-	ko:K14572	ko03008,map03008	-	-	-	ko00000,ko00001,ko03009	-	-	-	AAA_5
mRNA863	3218.PP1S114_89V6.1	5.89e-119	353	KOG0581@1|root,KOG0581@2759|Eukaryota,37K0T@33090|Viridiplantae,3GES5@35493|Streptophyta	35493|Streptophyta	T	belongs to the protein kinase superfamily	-	-	2.7.12.2	ko:K20604	ko04016,map04016	-	-	-	ko00000,ko00001,ko01000,ko01001	-	-	-	Pkinase
mRNA864	88036.EFJ18071	1.22e-253	710	COG0076@1|root,KOG1383@2759|Eukaryota,37PA0@33090|Viridiplantae,3GGE7@35493|Streptophyta	35493|Streptophyta	E	Belongs to the group II decarboxylase family	-	-	4.1.1.15	ko:K01580	ko00250,ko00410,ko00430,ko00650,ko01100,ko01110,ko01120,ko02024,ko04727,ko04940,map00250,map00410,map00430,map00650,map01100,map01110,map01120,map02024,map04727,map04940	M00027	R00261,R00489,R01682,R02466	RC00299	ko00000,ko00001,ko00002,ko01000	-	-	-	Pyridoxal_deC
mRNA865	3218.PP1S18_90V6.1	9.25e-89	272	28KZ5@1|root,2QTG1@2759|Eukaryota,37IZT@33090|Viridiplantae,3GE2A@35493|Streptophyta	35493|Streptophyta	S	Aminoacyl-tRNA editing domain	-	-	-	-	-	-	-	-	-	-	-	-	tRNA_edit
mRNA866	88036.EFJ24457	5.17e-75	230	COG0545@1|root,KOG0543@2759|Eukaryota,37N4T@33090|Viridiplantae,3GC45@35493|Streptophyta	35493|Streptophyta	O	Peptidyl-prolyl cis-trans isomerase	-	GO:0000413,GO:0003674,GO:0003755,GO:0003824,GO:0005488,GO:0005527,GO:0005528,GO:0005575,GO:0005622,GO:0005623,GO:0005737,GO:0006457,GO:0006464,GO:0006807,GO:0008144,GO:0008150,GO:0008152,GO:0009987,GO:0016853,GO:0016859,GO:0018193,GO:0018208,GO:0019538,GO:0036211,GO:0043170,GO:0043412,GO:0044237,GO:0044238,GO:0044260,GO:0044267,GO:0044424,GO:0044464,GO:0061077,GO:0071704,GO:0097159,GO:0140096,GO:…	5.2.1.8	ko:K01802	-	-	-	-	ko00000,ko01000	-	-	-	FKBP_C
mRNA867	88036.EFJ21431	1.41e-284	810	COG1472@1|root,2QQ55@2759|Eukaryota,37T24@33090|Viridiplantae,3G7HH@35493|Streptophyta	35493|Streptophyta	G	beta-D-xylosidase 7	-	GO:0005575,GO:0005576,GO:0005618,GO:0005622,GO:0005623,GO:0005737,GO:0005911,GO:0009505,GO:0009506,GO:0009507,GO:0009536,GO:0030054,GO:0030312,GO:0043226,GO:0043227,GO:0043229,GO:0043231,GO:0044424,GO:0044444,GO:0044464,GO:0048046,GO:0055044,GO:0071944	3.2.1.37	ko:K15920	ko00520,ko01100,map00520,map01100	-	R01433	RC00467	ko00000,ko00001,ko01000	-	GH3	-	Fn3-like,Glyco_hydro_3,Glyco_hydro_3_C
mRNA868	88036.EFJ22574	1.67e-70	224	KOG0037@1|root,KOG0037@2759|Eukaryota,37JMD@33090|Viridiplantae,3G8SZ@35493|Streptophyta	35493|Streptophyta	T	calcium-binding protein	-	-	-	ko:K13448	ko04626,map04626	-	-	-	ko00000,ko00001	-	-	-	EF-hand_5,EF-hand_6
mRNA869	3218.PP1S123_125V6.1	0	1586	COG0553@1|root,KOG0385@2759|Eukaryota,37QUZ@33090|Viridiplantae,3G9F8@35493|Streptophyta	35493|Streptophyta	K	chromatin-remodeling complex ATPase	-	GO:0005575,GO:0005622,GO:0005623,GO:0005634,GO:0006323,GO:0006325,GO:0006333,GO:0006996,GO:0007275,GO:0008150,GO:0009553,GO:0009561,GO:0009987,GO:0016043,GO:0016584,GO:0022607,GO:0031497,GO:0032501,GO:0032502,GO:0034728,GO:0040034,GO:0043226,GO:0043227,GO:0043229,GO:0043231,GO:0043933,GO:0044085,GO:0044424,GO:0044464,GO:0048229,GO:0048506,GO:0048509,GO:0048510,GO:0048518,GO:0048522,GO:0048583,GO:…	-	ko:K11654	-	-	-	-	ko00000,ko01000,ko03021,ko03036	-	-	-	DBINO,HAND,Helicase_C,SLIDE,SNF2_N
mRNA871	88036.EFJ14346	6.85e-98	288	COG5078@1|root,KOG0421@2759|Eukaryota,37N63@33090|Viridiplantae,3GD9P@35493|Streptophyta	35493|Streptophyta	O	Belongs to the ubiquitin-conjugating enzyme family	UBC20	GO:0000209,GO:0003674,GO:0003824,GO:0004842,GO:0005488,GO:0005515,GO:0005575,GO:0005622,GO:0005623,GO:0005634,GO:0005737,GO:0006464,GO:0006508,GO:0006511,GO:0006807,GO:0007088,GO:0007346,GO:0008150,GO:0008152,GO:0008283,GO:0009056,GO:0009057,GO:0009987,GO:0010498,GO:0010564,GO:0010965,GO:0016567,GO:0016740,GO:0019538,GO:0019787,GO:0019899,GO:0019941,GO:0030071,GO:0030163,GO:0031145,GO:0031625,GO:…	2.3.2.23	ko:K06688	ko04120,map04120	-	-	-	ko00000,ko00001,ko01000,ko04121	-	-	-	UQ_con
mRNA873	3218.PP1S823_1V6.1	1.15e-162	483	28K91@1|root,2QSPQ@2759|Eukaryota,37RG9@33090|Viridiplantae,3GK3P@35493|Streptophyta	35493|Streptophyta	K	RWP-RK domain-containing protein	-	GO:0000003,GO:0003006,GO:0003674,GO:0003700,GO:0005575,GO:0005622,GO:0005623,GO:0005634,GO:0006355,GO:0007275,GO:0008150,GO:0009790,GO:0009791,GO:0009793,GO:0009889,GO:0010154,GO:0010468,GO:0010556,GO:0019219,GO:0019222,GO:0022414,GO:0031323,GO:0031326,GO:0032501,GO:0032502,GO:0043226,GO:0043227,GO:0043229,GO:0043231,GO:0044424,GO:0044464,GO:0048316,GO:0048608,GO:0048731,GO:0048856,GO:0050789,GO:…	-	-	-	-	-	-	-	-	-	-	RWP-RK
mRNA874	3218.PP1S823_1V6.1	3.41e-160	477	28K91@1|root,2QSPQ@2759|Eukaryota,37RG9@33090|Viridiplantae,3GK3P@35493|Streptophyta	35493|Streptophyta	K	RWP-RK domain-containing protein	-	GO:0000003,GO:0003006,GO:0003674,GO:0003700,GO:0005575,GO:0005622,GO:0005623,GO:0005634,GO:0006355,GO:0007275,GO:0008150,GO:0009790,GO:0009791,GO:0009793,GO:0009889,GO:0010154,GO:0010468,GO:0010556,GO:0019219,GO:0019222,GO:0022414,GO:0031323,GO:0031326,GO:0032501,GO:0032502,GO:0043226,GO:0043227,GO:0043229,GO:0043231,GO:0044424,GO:0044464,GO:0048316,GO:0048608,GO:0048731,GO:0048856,GO:0050789,GO:…	-	-	-	-	-	-	-	-	-	-	RWP-RK
mRNA875	3847.GLYMA04G06740.1	2.61e-57	199	KOG2959@1|root,KOG2959@2759|Eukaryota,37NVU@33090|Viridiplantae,3GBB9@35493|Streptophyta,4JI78@91835|fabids	35493|Streptophyta	K	HCNGP-like protein	-	-	-	-	-	-	-	-	-	-	-	-	HCNGP
mRNA879	3218.PP1S72_209V6.1	5.51e-172	491	COG0204@1|root,KOG1505@2759|Eukaryota,37K6D@33090|Viridiplantae,3GESQ@35493|Streptophyta	35493|Streptophyta	I	1-acyl-sn-glycerol-3-phosphate acyltransferase	-	-	2.3.1.51	ko:K13523	ko00561,ko00564,ko01100,ko01110,ko04072,map00561,map00564,map01100,map01110,map04072	M00089	R02241,R09034,R09381	RC00004,RC00037,RC00039	ko00000,ko00001,ko00002,ko01000,ko01004	-	-	-	Acyltransf_C,Acyltransferase
mRNA880	3218.PP1S10_378V6.1	5.77e-47	166	COG5641@1|root,KOG1601@2759|Eukaryota,37TVR@33090|Viridiplantae,3GAFH@35493|Streptophyta	35493|Streptophyta	K	two-component response regulator	ARR3	GO:0000003,GO:0000156,GO:0000160,GO:0003006,GO:0003674,GO:0003824,GO:0004672,GO:0004674,GO:0005575,GO:0005622,GO:0005623,GO:0005634,GO:0005737,GO:0006355,GO:0006464,GO:0006468,GO:0006793,GO:0006796,GO:0006807,GO:0007154,GO:0007165,GO:0007275,GO:0007623,GO:0008150,GO:0008152,GO:0009314,GO:0009416,GO:0009628,GO:0009639,GO:0009719,GO:0009725,GO:0009735,GO:0009736,GO:0009755,GO:0009790,GO:0009791,GO:…	-	ko:K14492	ko04075,map04075	-	-	-	ko00000,ko00001	-	-	-	Response_reg
mRNA882	7897.ENSLACP00000003802	9.51e-13	71.6	COG2801@1|root,KOG0017@2759|Eukaryota,38F2S@33154|Opisthokonta,3BCWF@33208|Metazoa,3CRIS@33213|Bilateria	33208|Metazoa	L	Gypsy retrotransposon	-	-	-	-	-	-	-	-	-	-	-	-	SCAN,rve,zf-CCHC,zf-H2C2
mRNA884	88036.EFJ27510	0	902	COG5411@1|root,KOG0565@2759|Eukaryota,37IQ9@33090|Viridiplantae,3G7U9@35493|Streptophyta	35493|Streptophyta	U	inositol 1,4,5-trisphosphate 5-phosphatase	-	GO:0000003,GO:0001101,GO:0003674,GO:0003824,GO:0005575,GO:0005622,GO:0005623,GO:0005634,GO:0005975,GO:0006066,GO:0006793,GO:0006796,GO:0006950,GO:0007154,GO:0007165,GO:0007275,GO:0007584,GO:0008150,GO:0008152,GO:0009056,GO:0009314,GO:0009416,GO:0009605,GO:0009606,GO:0009611,GO:0009628,GO:0009629,GO:0009630,GO:0009637,GO:0009719,GO:0009725,GO:0009737,GO:0009743,GO:0009756,GO:0009846,GO:0009856,GO:…	3.1.3.36	ko:K01099	ko00562,ko01100,ko04070,map00562,map01100,map04070	-	R04404,R09827	RC00078	ko00000,ko00001,ko01000,ko04131	-	-	-	Exo_endo_phos
mRNA885	3218.PP1S46_234V6.1	9.42e-108	334	28JP1@1|root,2QS29@2759|Eukaryota,37I9G@33090|Viridiplantae,3G96W@35493|Streptophyta	35493|Streptophyta	S	inactive shikimate kinase like 2 chloroplastic	-	GO:0000287,GO:0003674,GO:0005488,GO:0005575,GO:0005622,GO:0005623,GO:0005737,GO:0009507,GO:0009536,GO:0043167,GO:0043169,GO:0043226,GO:0043227,GO:0043229,GO:0043231,GO:0044424,GO:0044444,GO:0044464,GO:0046872	-	-	-	-	-	-	-	-	-	-	CS,SKI
mRNA886	88036.EFJ15229	1.18e-51	184	KOG2247@1|root,KOG2247@2759|Eukaryota,37SWB@33090|Viridiplantae,3GN0A@35493|Streptophyta	35493|Streptophyta	S	myotome development	-	-	-	ko:K19671	-	-	-	-	ko00000,ko03036	-	-	-	-
mRNA889	102107.XP_008232947.1	4.08e-121	350	COG1412@1|root,KOG3165@2759|Eukaryota,37Q1E@33090|Viridiplantae,3GCX2@35493|Streptophyta,4JIH0@91835|fabids	35493|Streptophyta	S	rRNA-processing protein FCF1 homolog	-	-	-	ko:K14566	ko03008,map03008	-	-	-	ko00000,ko00001,ko03009	-	-	-	Fcf1
mRNA890	3218.PP1S18_253V6.1	0	1257	KOG1786@1|root,KOG1787@1|root,KOG1786@2759|Eukaryota,KOG1787@2759|Eukaryota,37RRI@33090|Viridiplantae,3GNMK@35493|Streptophyta	35493|Streptophyta	TU	Beige/BEACH domain	-	-	-	ko:K18953	ko04071,map04071	-	-	-	ko00000,ko00001	-	-	-	Beach,WD40
mRNA891	102107.XP_008244332.1	3.9e-104	322	28J37@1|root,2QRFA@2759|Eukaryota,37MTY@33090|Viridiplantae,3G897@35493|Streptophyta,4JMIQ@91835|fabids	35493|Streptophyta	S	zinc finger	-	-	-	-	-	-	-	-	-	-	-	-	-
mRNA892	3218.PP1S51_278V6.2	5.07e-156	459	COG0763@1|root,2QTT8@2759|Eukaryota,37Q3R@33090|Viridiplantae,3GF5Y@35493|Streptophyta	35493|Streptophyta	M	lipid-A-disaccharide synthase	-	GO:0003674,GO:0003824,GO:0005488,GO:0005543,GO:0005575,GO:0005622,GO:0005623,GO:0005737,GO:0005739,GO:0005829,GO:0005975,GO:0006040,GO:0006629,GO:0006643,GO:0006644,GO:0006664,GO:0006793,GO:0006796,GO:0008150,GO:0008152,GO:0008194,GO:0008289,GO:0008610,GO:0008654,GO:0008915,GO:0009058,GO:0009245,GO:0009247,GO:0009311,GO:0009312,GO:0009987,GO:0016051,GO:0016740,GO:0016757,GO:0016758,GO:0019637,GO:…	2.4.1.182	ko:K00748	ko00540,ko01100,map00540,map01100	M00060	R04606	RC00005,RC00059	ko00000,ko00001,ko00002,ko01000,ko01003,ko01005	-	GT19	-	LpxB
mRNA894	3218.PP1S80_54V6.1	3.7e-146	436	2EED6@1|root,2SJTS@2759|Eukaryota,37Y69@33090|Viridiplantae,3GNP2@35493|Streptophyta	35493|Streptophyta	-	-	-	-	-	-	-	-	-	-	-	-	-	-	-
mRNA895	3218.PP1S199_19V6.1	2.2e-130	395	28M9Z@1|root,2RXMK@2759|Eukaryota,37U7A@33090|Viridiplantae,3GIB7@35493|Streptophyta	35493|Streptophyta	O	Xyloglucan fucosyltransferase	-	-	-	ko:K13681	-	-	-	-	ko00000,ko01000,ko01003	-	GT37	-	XG_FTase
mRNA896	3218.PP1S144_64V6.1	4.92e-231	679	28NT1@1|root,2QVCZ@2759|Eukaryota,37N9B@33090|Viridiplantae,3G83M@35493|Streptophyta	35493|Streptophyta	-	-	-	-	-	-	-	-	-	-	-	-	-	-	-
mRNA898	3218.PP1S10_47V6.1	1.27e-95	286	COG4446@1|root,2QPJZ@2759|Eukaryota,37K1E@33090|Viridiplantae,3GGYS@35493|Streptophyta	35493|Streptophyta	S	Protein of unknown function (DUF1499)	-	-	-	-	-	-	-	-	-	-	-	-	DUF1499
mRNA900	3218.PP1S446_8V6.1	7.27e-168	480	COG0457@1|root,COG0491@1|root,KOG0553@2759|Eukaryota,KOG0813@2759|Eukaryota,37RFM@33090|Viridiplantae,3GMXJ@35493|Streptophyta	35493|Streptophyta	T	Metallo-beta-lactamase superfamily	-	-	-	-	-	-	-	-	-	-	-	-	Lactamase_B,TPR_2
mRNA901	3218.PP1S446_8V6.1	1.79e-168	482	COG0457@1|root,COG0491@1|root,KOG0553@2759|Eukaryota,KOG0813@2759|Eukaryota,37RFM@33090|Viridiplantae,3GMXJ@35493|Streptophyta	35493|Streptophyta	T	Metallo-beta-lactamase superfamily	-	-	-	-	-	-	-	-	-	-	-	-	Lactamase_B,TPR_2
mRNA902	3218.PP1S563_1V6.2	4.75e-161	466	COG3866@1|root,2QQ5F@2759|Eukaryota,37HIU@33090|Viridiplantae,3G7PT@35493|Streptophyta	35493|Streptophyta	G	Pectate lyase	-	-	4.2.2.2	ko:K01728	ko00040,ko02024,map00040,map02024	-	R02361,R06240	RC00049,RC00705	ko00000,ko00001,ko01000	-	-	-	Pec_lyase_C
mRNA903	3218.PP1S116_54V6.1	3.23e-172	509	COG1223@1|root,KOG0742@2759|Eukaryota,37RXF@33090|Viridiplantae,3GDPV@35493|Streptophyta	35493|Streptophyta	O	ATPase family AAA domain-containing protein	-	-	-	ko:K17681	-	-	-	-	ko00000,ko03029	-	-	-	AAA,DUF3523
mRNA904	3983.cassava4.1_014181m	9.03e-86	263	2CM9B@1|root,2QPP2@2759|Eukaryota,37HWB@33090|Viridiplantae,3GBYU@35493|Streptophyta,4JDAF@91835|fabids	35493|Streptophyta	S	Protein of unknown function (DUF4079)	-	-	-	-	-	-	-	-	-	-	-	-	DUF4079
mRNA908	88036.EFJ28708	4.27e-99	300	COG0637@1|root,KOG2914@2759|Eukaryota,37P02@33090|Viridiplantae,3GEPF@35493|Streptophyta	35493|Streptophyta	S	Haloacid dehalogenase-like hydrolase domain-containing protein Sgpp	-	GO:0003674,GO:0003824,GO:0003850,GO:0004346,GO:0005575,GO:0005622,GO:0005623,GO:0005737,GO:0005829,GO:0005886,GO:0006793,GO:0006796,GO:0008150,GO:0008152,GO:0009987,GO:0016020,GO:0016311,GO:0016787,GO:0016788,GO:0016791,GO:0019203,GO:0042578,GO:0044237,GO:0044424,GO:0044444,GO:0044464,GO:0050308,GO:0050309,GO:0071944	-	-	-	-	-	-	-	-	-	-	HAD_2
mRNA909	88036.EFJ28708	1.78e-99	300	COG0637@1|root,KOG2914@2759|Eukaryota,37P02@33090|Viridiplantae,3GEPF@35493|Streptophyta	35493|Streptophyta	S	Haloacid dehalogenase-like hydrolase domain-containing protein Sgpp	-	GO:0003674,GO:0003824,GO:0003850,GO:0004346,GO:0005575,GO:0005622,GO:0005623,GO:0005737,GO:0005829,GO:0005886,GO:0006793,GO:0006796,GO:0008150,GO:0008152,GO:0009987,GO:0016020,GO:0016311,GO:0016787,GO:0016788,GO:0016791,GO:0019203,GO:0042578,GO:0044237,GO:0044424,GO:0044444,GO:0044464,GO:0050308,GO:0050309,GO:0071944	-	-	-	-	-	-	-	-	-	-	HAD_2
mRNA910	88036.EFJ32307	2.62e-190	553	COG0554@1|root,KOG2517@2759|Eukaryota,388QP@33090|Viridiplantae,3GPN1@35493|Streptophyta	33090|Viridiplantae	G	FGGY family of carbohydrate kinases, N-terminal domain	-	-	-	-	-	-	-	-	-	-	-	-	FGGY_C,FGGY_N
mRNA911	3649.evm.model.supercontig_16.25	1.66e-68	236	28M3T@1|root,2QTKM@2759|Eukaryota,37K9R@33090|Viridiplantae,3GGC3@35493|Streptophyta,3HN9D@3699|Brassicales	35493|Streptophyta	S	BEST Arabidopsis thaliana protein match is	-	-	-	-	-	-	-	-	-	-	-	-	-
mRNA912	3218.PP1S398_7V6.1	1.08e-151	459	28M3T@1|root,2QTKM@2759|Eukaryota,37K9R@33090|Viridiplantae,3GGC3@35493|Streptophyta	35493|Streptophyta	-	-	-	-	-	-	-	-	-	-	-	-	-	-	-
mRNA913	3218.PP1S398_7V6.1	9.49e-152	459	28M3T@1|root,2QTKM@2759|Eukaryota,37K9R@33090|Viridiplantae,3GGC3@35493|Streptophyta	35493|Streptophyta	-	-	-	-	-	-	-	-	-	-	-	-	-	-	-
mRNA915	3218.PP1S398_7V6.1	3.85e-140	430	28M3T@1|root,2QTKM@2759|Eukaryota,37K9R@33090|Viridiplantae,3GGC3@35493|Streptophyta	35493|Streptophyta	-	-	-	-	-	-	-	-	-	-	-	-	-	-	-
mRNA916	3218.PP1S398_7V6.1	1.15e-140	430	28M3T@1|root,2QTKM@2759|Eukaryota,37K9R@33090|Viridiplantae,3GGC3@35493|Streptophyta	35493|Streptophyta	-	-	-	-	-	-	-	-	-	-	-	-	-	-	-
mRNA917	3218.PP1S398_7V6.1	6.91e-175	516	28M3T@1|root,2QTKM@2759|Eukaryota,37K9R@33090|Viridiplantae,3GGC3@35493|Streptophyta	35493|Streptophyta	-	-	-	-	-	-	-	-	-	-	-	-	-	-	-
mRNA918	13333.ERN13132	2.33e-301	842	2CMCK@1|root,2QPZ2@2759|Eukaryota,37NZI@33090|Viridiplantae,3GCSW@35493|Streptophyta	35493|Streptophyta	S	Alkaline neutral invertase	-	GO:0005575,GO:0005622,GO:0005623,GO:0005737,GO:0009507,GO:0009536,GO:0043226,GO:0043227,GO:0043229,GO:0043231,GO:0044424,GO:0044444,GO:0044464	-	-	-	-	-	-	-	-	-	-	Glyco_hydro_100
mRNA920	2711.XP_006474337.1	0	1025	KOG1539@1|root,KOG1539@2759|Eukaryota,37NED@33090|Viridiplantae,3GE6W@35493|Streptophyta	35493|Streptophyta	S	WD repeat-containing protein	-	-	-	ko:K14554	ko03008,map03008	-	-	-	ko00000,ko00001,ko03009	-	-	-	ANAPC4_WD40,Utp21,WD40
mRNA921	3218.PP1S138_50V6.1	2.02e-236	687	COG1131@1|root,KOG0061@2759|Eukaryota,37JIV@33090|Viridiplantae,3GF1P@35493|Streptophyta	35493|Streptophyta	Q	ABC transporter G family member	-	GO:0003674,GO:0003824,GO:0005215,GO:0005575,GO:0005623,GO:0005886,GO:0006810,GO:0007275,GO:0008150,GO:0009555,GO:0009653,GO:0009987,GO:0010152,GO:0010208,GO:0010584,GO:0010927,GO:0015399,GO:0015405,GO:0016020,GO:0016021,GO:0016043,GO:0016462,GO:0016787,GO:0016817,GO:0016818,GO:0016887,GO:0017111,GO:0021700,GO:0022607,GO:0022804,GO:0022857,GO:0030198,GO:0031224,GO:0032501,GO:0032502,GO:0032989,GO:…	-	-	-	-	-	-	-	-	-	-	ABC2_membrane,ABC_tran
mRNA924	3218.PP1S381_39V6.1	0	1036	KOG0667@1|root,KOG0667@2759|Eukaryota,37HW0@33090|Viridiplantae,3GDEN@35493|Streptophyta	35493|Streptophyta	T	Its function is described as protein serine threonine kinase activity, protein kinase activity, kinase activity, ATP binding	-	GO:0005575,GO:0005622,GO:0005623,GO:0005737,GO:0044424,GO:0044464	-	-	-	-	-	-	-	-	-	-	Pkinase
mRNA925	3218.PP1S381_39V6.1	0	1018	KOG0667@1|root,KOG0667@2759|Eukaryota,37HW0@33090|Viridiplantae,3GDEN@35493|Streptophyta	35493|Streptophyta	T	Its function is described as protein serine threonine kinase activity, protein kinase activity, kinase activity, ATP binding	-	GO:0005575,GO:0005622,GO:0005623,GO:0005737,GO:0044424,GO:0044464	-	-	-	-	-	-	-	-	-	-	Pkinase
mRNA927	3218.PP1S269_59V6.3	8.15e-58	190	COG5251@1|root,KOG3219@2759|Eukaryota,37TWR@33090|Viridiplantae,3GGBH@35493|Streptophyta	35493|Streptophyta	K	Transcription initiation factor TFIID subunit	-	GO:0000428,GO:0003674,GO:0003712,GO:0003713,GO:0005488,GO:0005515,GO:0005575,GO:0005622,GO:0005623,GO:0005634,GO:0005654,GO:0005667,GO:0005669,GO:0006139,GO:0006351,GO:0006352,GO:0006366,GO:0006367,GO:0006725,GO:0006807,GO:0008134,GO:0008150,GO:0008152,GO:0009058,GO:0009059,GO:0009889,GO:0009891,GO:0009893,GO:0009987,GO:0010467,GO:0010556,GO:0010557,GO:0010604,GO:0016043,GO:0016070,GO:0016591,GO:…	-	ko:K03135	ko03022,map03022	-	-	-	ko00000,ko00001,ko03021	-	-	-	TAFII28
mRNA928	3218.PP1S285_41V6.1	3.79e-277	794	KOG2235@1|root,KOG2235@2759|Eukaryota,37P6N@33090|Viridiplantae,3GBTF@35493|Streptophyta	35493|Streptophyta	L	E3 UFM1-protein ligase 1 homolog	-	-	-	-	-	-	-	-	-	-	-	-	E3_UFM1_ligase
mRNA931	88036.EFJ08553	0	3605	COG5245@1|root,KOG3595@2759|Eukaryota,37SGF@33090|Viridiplantae	33090|Viridiplantae	Z	heavy chain	-	GO:0000226,GO:0001539,GO:0001578,GO:0003341,GO:0003674,GO:0003774,GO:0003777,GO:0003824,GO:0005488,GO:0005515,GO:0005575,GO:0005622,GO:0005623,GO:0005737,GO:0005856,GO:0005858,GO:0005875,GO:0005929,GO:0005930,GO:0006928,GO:0006996,GO:0007010,GO:0007017,GO:0007018,GO:0008017,GO:0008092,GO:0008150,GO:0009987,GO:0015630,GO:0015631,GO:0016043,GO:0016462,GO:0016787,GO:0016817,GO:0016818,GO:0017111,GO:…	-	ko:K10408	ko05016,map05016	-	-	-	ko00000,ko00001,ko04812	-	-	-	AAA_5,AAA_6,AAA_7,AAA_8,AAA_9,DHC_N1,DHC_N2,Dynein_heavy,MT
mRNA932	88036.EFJ08553	0	2304	COG5245@1|root,KOG3595@2759|Eukaryota,37SGF@33090|Viridiplantae	33090|Viridiplantae	Z	heavy chain	-	GO:0000226,GO:0001539,GO:0001578,GO:0003341,GO:0003674,GO:0003774,GO:0003777,GO:0003824,GO:0005488,GO:0005515,GO:0005575,GO:0005622,GO:0005623,GO:0005737,GO:0005856,GO:0005858,GO:0005875,GO:0005929,GO:0005930,GO:0006928,GO:0006996,GO:0007010,GO:0007017,GO:0007018,GO:0008017,GO:0008092,GO:0008150,GO:0009987,GO:0015630,GO:0015631,GO:0016043,GO:0016462,GO:0016787,GO:0016817,GO:0016818,GO:0017111,GO:…	-	ko:K10408	ko05016,map05016	-	-	-	ko00000,ko00001,ko04812	-	-	-	AAA_5,AAA_6,AAA_7,AAA_8,AAA_9,DHC_N1,DHC_N2,Dynein_heavy,MT
mRNA933	3218.PP1S152_63V6.1	1.15e-113	369	COG0457@1|root,KOG2003@2759|Eukaryota,37T7D@33090|Viridiplantae,3GP01@35493|Streptophyta	35493|Streptophyta	S	Tetratricopeptide repeat	-	-	-	ko:K16474	-	-	-	-	ko00000,ko03036	-	-	-	TPR_16
mRNA934	3218.PP1S152_63V6.1	2.62e-112	365	COG0457@1|root,KOG2003@2759|Eukaryota,37T7D@33090|Viridiplantae,3GP01@35493|Streptophyta	35493|Streptophyta	S	Tetratricopeptide repeat	-	-	-	ko:K16474	-	-	-	-	ko00000,ko03036	-	-	-	TPR_16
mRNA935	3218.PP1S152_63V6.1	1.76e-157	485	COG0457@1|root,KOG2003@2759|Eukaryota,37T7D@33090|Viridiplantae,3GP01@35493|Streptophyta	35493|Streptophyta	S	Tetratricopeptide repeat	-	-	-	ko:K16474	-	-	-	-	ko00000,ko03036	-	-	-	TPR_16
mRNA936	3218.PP1S152_63V6.1	5.43e-217	642	COG0457@1|root,KOG2003@2759|Eukaryota,37T7D@33090|Viridiplantae,3GP01@35493|Streptophyta	35493|Streptophyta	S	Tetratricopeptide repeat	-	-	-	ko:K16474	-	-	-	-	ko00000,ko03036	-	-	-	TPR_16
mRNA941	88036.EFJ21129	0	1090	COG5059@1|root,KOG0239@2759|Eukaryota,37Q36@33090|Viridiplantae,3GCW4@35493|Streptophyta	35493|Streptophyta	Z	Belongs to the TRAFAC class myosin-kinesin ATPase superfamily. Kinesin family	-	GO:0000278,GO:0000281,GO:0000910,GO:0000911,GO:0000913,GO:0003674,GO:0003774,GO:0003777,GO:0003824,GO:0005488,GO:0005515,GO:0005575,GO:0005622,GO:0005623,GO:0005634,GO:0005694,GO:0005737,GO:0005819,GO:0005829,GO:0005856,GO:0005871,GO:0005875,GO:0005886,GO:0006810,GO:0006928,GO:0006996,GO:0007017,GO:0007018,GO:0007049,GO:0007097,GO:0008017,GO:0008092,GO:0008150,GO:0009504,GO:0009507,GO:0009524,GO:…	-	-	-	-	-	-	-	-	-	-	Kinesin
mRNA946	3659.XP_004140472.1	1.47e-15	86.3	28M96@1|root,2QTSF@2759|Eukaryota,37KUB@33090|Viridiplantae,3GEHV@35493|Streptophyta,4JFX8@91835|fabids	35493|Streptophyta	-	-	-	-	-	-	-	-	-	-	-	-	-	-	-
mRNA947	3659.XP_004140472.1	1.68e-15	86.3	28M96@1|root,2QTSF@2759|Eukaryota,37KUB@33090|Viridiplantae,3GEHV@35493|Streptophyta,4JFX8@91835|fabids	35493|Streptophyta	-	-	-	-	-	-	-	-	-	-	-	-	-	-	-
mRNA949	42345.XP_008784248.1	3.09e-31	127	KOG0800@1|root,KOG0800@2759|Eukaryota,37TKN@33090|Viridiplantae,3GFGC@35493|Streptophyta,3KVYE@4447|Liliopsida	35493|Streptophyta	O	RING-H2 finger protein	-	GO:0003674,GO:0003824,GO:0004842,GO:0006464,GO:0006508,GO:0006511,GO:0006807,GO:0008150,GO:0008152,GO:0009056,GO:0009057,GO:0009987,GO:0010498,GO:0016567,GO:0016740,GO:0019538,GO:0019787,GO:0019941,GO:0030163,GO:0032446,GO:0036211,GO:0043161,GO:0043170,GO:0043412,GO:0043632,GO:0044237,GO:0044238,GO:0044248,GO:0044257,GO:0044260,GO:0044265,GO:0044267,GO:0051603,GO:0061630,GO:0061659,GO:0070647,GO:…	2.3.2.27	ko:K19040	-	-	-	-	ko00000,ko01000,ko04121	-	-	-	zf-RING_2
mRNA951	88036.EFJ10133	1.96e-102	307	28KKF@1|root,2QT1W@2759|Eukaryota,37R8R@33090|Viridiplantae,3G7WF@35493|Streptophyta	35493|Streptophyta	S	F-box protein	-	-	-	-	-	-	-	-	-	-	-	-	F-box,SnoaL_3
mRNA954	3218.PP1S46_189V6.1	0	875	COG5272@1|root,KOG0001@2759|Eukaryota,37K87@33090|Viridiplantae,3G7XW@35493|Streptophyta	35493|Streptophyta	O	Ubiquitin exists either covalently attached to another protein, or free (unanchored). When covalently bound, it is conjugated to target proteins via an isopeptide bond either as a monomer (monoubiquitin), a polymer linked via different Lys residues of the ubiquitin (polyubiquitin chains) or a linear polymer linked via the initiator Met of the ubiquitin (linear polyubiquitin chains). Polyubiquitin…	-	-	-	ko:K08770	ko03320,map03320	-	-	-	ko00000,ko00001,ko04121	-	-	-	ubiquitin
mRNA957	3218.PP1S30_365V6.1	5.39e-71	214	COG2097@1|root,KOG0893@2759|Eukaryota,37UE5@33090|Viridiplantae,3GIJT@35493|Streptophyta	35493|Streptophyta	J	60S ribosomal Protein	-	GO:0002181,GO:0003674,GO:0003735,GO:0005198,GO:0005575,GO:0005618,GO:0005622,GO:0005623,GO:0005737,GO:0005829,GO:0005840,GO:0005844,GO:0005886,GO:0005911,GO:0006412,GO:0006518,GO:0006807,GO:0008150,GO:0008152,GO:0009058,GO:0009059,GO:0009506,GO:0009507,GO:0009536,GO:0009987,GO:0010467,GO:0015934,GO:0016020,GO:0019538,GO:0022625,GO:0022626,GO:0030054,GO:0030312,GO:0032991,GO:0034641,GO:0034645,GO:…	-	ko:K02910	ko03010,map03010	M00177,M00179	-	-	br01610,ko00000,ko00001,ko00002,ko03011	-	-	-	Ribosomal_L31e
mRNA960	3218.PP1S298_45V6.1	2.91e-187	547	COG3104@1|root,KOG1237@2759|Eukaryota,37MFV@33090|Viridiplantae,3GDK3@35493|Streptophyta	35493|Streptophyta	E	Protein NRT1 PTR FAMILY	-	-	-	ko:K14638	-	-	-	-	ko00000,ko02000	2.A.17.3	-	-	PTR2
mRNA961	4432.XP_010242664.1	3.85e-96	295	COG5025@1|root,KOG2294@2759|Eukaryota,37J04@33090|Viridiplantae,3GACB@35493|Streptophyta	35493|Streptophyta	K	FHA domain-containing protein	-	GO:0000003,GO:0000976,GO:0000977,GO:0000978,GO:0000981,GO:0000982,GO:0000987,GO:0001012,GO:0001067,GO:0003006,GO:0003674,GO:0003676,GO:0003677,GO:0003690,GO:0003700,GO:0005488,GO:0005575,GO:0005622,GO:0005623,GO:0005634,GO:0006355,GO:0006357,GO:0007275,GO:0008150,GO:0009653,GO:0009791,GO:0009889,GO:0009908,GO:0009987,GO:0010468,GO:0010556,GO:0019219,GO:0019222,GO:0022414,GO:0030154,GO:0031323,GO:…	-	-	-	-	-	-	-	-	-	-	FHA
mRNA963	3218.PP1S163_112V6.2	1.47e-83	267	28PFA@1|root,2QPQX@2759|Eukaryota,37PI2@33090|Viridiplantae,3GBAU@35493|Streptophyta	35493|Streptophyta	K	WRKY Transcription Factor	-	-	-	-	-	-	-	-	-	-	-	-	Plant_zn_clust,WRKY
mRNA965	3218.PP1S15_398V6.1	1.15e-166	497	COG4886@1|root,KOG0619@2759|Eukaryota,37M5M@33090|Viridiplantae,3G7FP@35493|Streptophyta	35493|Streptophyta	S	leucine-rich repeat receptor-like serine threonine-protein kinase	-	GO:0005575,GO:0005622,GO:0005623,GO:0005737,GO:0005768,GO:0005794,GO:0005802,GO:0012505,GO:0031410,GO:0031982,GO:0031984,GO:0043226,GO:0043227,GO:0043229,GO:0043231,GO:0044422,GO:0044424,GO:0044431,GO:0044444,GO:0044446,GO:0044464,GO:0097708,GO:0098791	-	-	-	-	-	-	-	-	-	-	LRR_4,LRR_8,Malectin_like
mRNA966	13333.ERN01057	1.61e-243	747	COG0566@1|root,KOG0839@2759|Eukaryota,37QVZ@33090|Viridiplantae,3G9J8@35493|Streptophyta	35493|Streptophyta	A	tRNA rRNA methyltransferase (SpoU) family protein	-	GO:0000154,GO:0000451,GO:0000453,GO:0001510,GO:0003674,GO:0003676,GO:0003723,GO:0003824,GO:0005488,GO:0005575,GO:0005622,GO:0005623,GO:0005634,GO:0006139,GO:0006355,GO:0006357,GO:0006364,GO:0006396,GO:0006399,GO:0006400,GO:0006725,GO:0006807,GO:0008033,GO:0008150,GO:0008152,GO:0008168,GO:0008171,GO:0008173,GO:0008175,GO:0008649,GO:0008757,GO:0009451,GO:0009889,GO:0009987,GO:0010467,GO:0010468,GO:…	2.1.1.34	ko:K15333	-	-	-	-	ko00000,ko01000,ko03016,ko03036	-	-	-	Inhibitor_I9,SpoU_methylase
mRNA967	13333.ERN01057	3.29e-255	777	COG0566@1|root,KOG0839@2759|Eukaryota,37QVZ@33090|Viridiplantae,3G9J8@35493|Streptophyta	35493|Streptophyta	A	tRNA rRNA methyltransferase (SpoU) family protein	-	GO:0000154,GO:0000451,GO:0000453,GO:0001510,GO:0003674,GO:0003676,GO:0003723,GO:0003824,GO:0005488,GO:0005575,GO:0005622,GO:0005623,GO:0005634,GO:0006139,GO:0006355,GO:0006357,GO:0006364,GO:0006396,GO:0006399,GO:0006400,GO:0006725,GO:0006807,GO:0008033,GO:0008150,GO:0008152,GO:0008168,GO:0008171,GO:0008173,GO:0008175,GO:0008649,GO:0008757,GO:0009451,GO:0009889,GO:0009987,GO:0010467,GO:0010468,GO:…	2.1.1.34	ko:K15333	-	-	-	-	ko00000,ko01000,ko03016,ko03036	-	-	-	Inhibitor_I9,SpoU_methylase
mRNA970	88036.EFJ11977	3.81e-222	626	KOG4332@1|root,KOG4332@2759|Eukaryota,37Q4F@33090|Viridiplantae,3G7MZ@35493|Streptophyta	35493|Streptophyta	G	Major Facilitator superfamily	-	GO:0003674,GO:0004888,GO:0005488,GO:0005515,GO:0005575,GO:0005622,GO:0005623,GO:0005737,GO:0007154,GO:0007165,GO:0008150,GO:0009507,GO:0009526,GO:0009527,GO:0009536,GO:0009707,GO:0009941,GO:0009987,GO:0016020,GO:0019867,GO:0019899,GO:0023052,GO:0031090,GO:0031967,GO:0031968,GO:0031969,GO:0031975,GO:0038023,GO:0042170,GO:0043226,GO:0043227,GO:0043229,GO:0043231,GO:0044422,GO:0044424,GO:0044434,GO:…	-	-	-	-	-	-	-	-	-	-	MFS_5
mRNA971	3218.PP1S18_8V6.2	1.86e-221	625	KOG4332@1|root,KOG4332@2759|Eukaryota,37Q4F@33090|Viridiplantae,3G7MZ@35493|Streptophyta	35493|Streptophyta	G	Major Facilitator superfamily	-	GO:0003674,GO:0004888,GO:0005488,GO:0005515,GO:0005575,GO:0005622,GO:0005623,GO:0005737,GO:0007154,GO:0007165,GO:0008150,GO:0009507,GO:0009526,GO:0009527,GO:0009536,GO:0009707,GO:0009941,GO:0009987,GO:0016020,GO:0019867,GO:0019899,GO:0023052,GO:0031090,GO:0031967,GO:0031968,GO:0031969,GO:0031975,GO:0038023,GO:0042170,GO:0043226,GO:0043227,GO:0043229,GO:0043231,GO:0044422,GO:0044424,GO:0044434,GO:…	-	-	-	-	-	-	-	-	-	-	MFS_5
mRNA972	88036.EFJ11977	2.1e-224	631	KOG4332@1|root,KOG4332@2759|Eukaryota,37Q4F@33090|Viridiplantae,3G7MZ@35493|Streptophyta	35493|Streptophyta	G	Major Facilitator superfamily	-	GO:0003674,GO:0004888,GO:0005488,GO:0005515,GO:0005575,GO:0005622,GO:0005623,GO:0005737,GO:0007154,GO:0007165,GO:0008150,GO:0009507,GO:0009526,GO:0009527,GO:0009536,GO:0009707,GO:0009941,GO:0009987,GO:0016020,GO:0019867,GO:0019899,GO:0023052,GO:0031090,GO:0031967,GO:0031968,GO:0031969,GO:0031975,GO:0038023,GO:0042170,GO:0043226,GO:0043227,GO:0043229,GO:0043231,GO:0044422,GO:0044424,GO:0044434,GO:…	-	-	-	-	-	-	-	-	-	-	MFS_5
mRNA973	3218.PP1S18_8V6.2	6.92e-221	625	KOG4332@1|root,KOG4332@2759|Eukaryota,37Q4F@33090|Viridiplantae,3G7MZ@35493|Streptophyta	35493|Streptophyta	G	Major Facilitator superfamily	-	GO:0003674,GO:0004888,GO:0005488,GO:0005515,GO:0005575,GO:0005622,GO:0005623,GO:0005737,GO:0007154,GO:0007165,GO:0008150,GO:0009507,GO:0009526,GO:0009527,GO:0009536,GO:0009707,GO:0009941,GO:0009987,GO:0016020,GO:0019867,GO:0019899,GO:0023052,GO:0031090,GO:0031967,GO:0031968,GO:0031969,GO:0031975,GO:0038023,GO:0042170,GO:0043226,GO:0043227,GO:0043229,GO:0043231,GO:0044422,GO:0044424,GO:0044434,GO:…	-	-	-	-	-	-	-	-	-	-	MFS_5
mRNA975	15368.BRADI2G25800.1	9.04e-78	241	2BZA5@1|root,2QSK6@2759|Eukaryota,37JXR@33090|Viridiplantae,3G7X2@35493|Streptophyta,3KSM6@4447|Liliopsida,3I32V@38820|Poales	35493|Streptophyta	-	-	-	-	-	-	-	-	-	-	-	-	-	-	-
mRNA976	3218.PP1S29_256V6.1	4.46e-185	526	COG1028@1|root,KOG0725@2759|Eukaryota,37KEZ@33090|Viridiplantae,3GDCE@35493|Streptophyta	35493|Streptophyta	Q	Enoyl- acyl-carrier-protein reductase NADH	-	GO:0003674,GO:0003824,GO:0005488,GO:0005507,GO:0005575,GO:0005622,GO:0005623,GO:0005737,GO:0005829,GO:0005835,GO:0006082,GO:0006629,GO:0006631,GO:0006633,GO:0008150,GO:0008152,GO:0008610,GO:0009058,GO:0009507,GO:0009526,GO:0009532,GO:0009536,GO:0009570,GO:0009579,GO:0009941,GO:0009987,GO:0016053,GO:0016491,GO:0016627,GO:0016628,GO:0016631,GO:0019752,GO:0031967,GO:0031975,GO:0032787,GO:0032991,GO:…	1.3.1.10,1.3.1.9	ko:K00208	ko00061,ko00333,ko00780,ko01100,ko01130,ko01212,map00061,map00333,map00780,map01100,map01130,map01212	M00083,M00572	R01404,R04429,R04430,R04724,R04725,R04955,R04956,R04958,R04959,R04961,R04962,R04966,R04967,R04969,R04970,R07765,R10118,R10122,R11671	RC00052,RC00076,RC00120	ko00000,ko00001,ko00002,ko01000,ko01004	-	-	-	adh_short_C2
mRNA978	88036.EFJ18180	0	911	COG0515@1|root,2QPQ4@2759|Eukaryota,37HPF@33090|Viridiplantae,3G88X@35493|Streptophyta	35493|Streptophyta	T	Belongs to the protein kinase superfamily. Ser Thr protein kinase family	-	GO:0003674,GO:0003824,GO:0004672,GO:0004674,GO:0004675,GO:0004888,GO:0005575,GO:0005576,GO:0005623,GO:0005886,GO:0006464,GO:0006468,GO:0006793,GO:0006796,GO:0006807,GO:0007154,GO:0007165,GO:0007166,GO:0007167,GO:0007178,GO:0008150,GO:0008152,GO:0009987,GO:0016020,GO:0016301,GO:0016310,GO:0016740,GO:0016772,GO:0016773,GO:0019199,GO:0019538,GO:0023052,GO:0036211,GO:0038023,GO:0043170,GO:0043412,GO:…	-	ko:K00924	-	-	-	-	ko00000,ko01000	-	-	-	LRRNT_2,LRR_1,LRR_8,Pkinase,Pkinase_Tyr
mRNA979	3218.PP1S213_125V6.1	3.08e-229	688	KOG0667@1|root,KOG0670@2759|Eukaryota,37P0V@33090|Viridiplantae,3GF9U@35493|Streptophyta	35493|Streptophyta	T	serine threonine-protein kinase	-	GO:0005575,GO:0005622,GO:0005623,GO:0005634,GO:0006464,GO:0006468,GO:0006793,GO:0006796,GO:0006807,GO:0008150,GO:0008152,GO:0009987,GO:0016310,GO:0019538,GO:0036211,GO:0043170,GO:0043226,GO:0043227,GO:0043229,GO:0043231,GO:0043412,GO:0044237,GO:0044238,GO:0044260,GO:0044267,GO:0044424,GO:0044464,GO:0071704,GO:1901564	2.7.11.1	ko:K08827	-	-	-	-	ko00000,ko01000,ko01001,ko03041	-	-	-	Pkinase
mRNA980	3218.PP1S69_64V6.1	1.87e-157	462	28NJM@1|root,2QU09@2759|Eukaryota,37RMA@33090|Viridiplantae,3GBVP@35493|Streptophyta	35493|Streptophyta	S	Protein of unknown function (DUF616)	-	-	-	-	-	-	-	-	-	-	-	-	DUF616,Dirigent
mRNA981	3218.PP1S69_64V6.1	9.86e-159	462	28NJM@1|root,2QU09@2759|Eukaryota,37RMA@33090|Viridiplantae,3GBVP@35493|Streptophyta	35493|Streptophyta	S	Protein of unknown function (DUF616)	-	-	-	-	-	-	-	-	-	-	-	-	DUF616,Dirigent
mRNA982	3218.PP1S31_254V6.1	1.12e-189	541	COG0515@1|root,KOG1187@2759|Eukaryota,37NZN@33090|Viridiplantae,3G79Y@35493|Streptophyta	35493|Streptophyta	T	belongs to the protein kinase superfamily	-	-	-	-	-	-	-	-	-	-	-	-	Pkinase_Tyr
mRNA985	3218.PP1S26_97V6.1	1.06e-146	431	2BYJ7@1|root,2QRPG@2759|Eukaryota,37PDS@33090|Viridiplantae,3G8MI@35493|Streptophyta	35493|Streptophyta	-	-	-	-	-	-	-	-	-	-	-	-	-	-	-
mRNA986	3218.PP1S84_170V6.1	3.48e-247	689	COG2319@1|root,KOG0305@2759|Eukaryota,37JEQ@33090|Viridiplantae,3G8CC@35493|Streptophyta	35493|Streptophyta	DO	Cell division cycle 20.2, cofactor of APC complex-like	-	-	-	ko:K03363	ko04110,ko04111,ko04113,ko04114,ko04120,ko05166,ko05203,map04110,map04111,map04113,map04114,map04120,map05166,map05203	M00389	-	-	ko00000,ko00001,ko00002,ko03036,ko04121	-	-	-	ANAPC4_WD40,WD40
mRNA987	88036.EFJ37605	2.51e-105	320	28P4M@1|root,2QVRC@2759|Eukaryota,37NSK@33090|Viridiplantae,3GA94@35493|Streptophyta	35493|Streptophyta	-	-	-	GO:0005575,GO:0005622,GO:0005623,GO:0005634,GO:0005635,GO:0005643,GO:0005737,GO:0009507,GO:0009536,GO:0012505,GO:0031080,GO:0031967,GO:0031975,GO:0032991,GO:0043226,GO:0043227,GO:0043229,GO:0043231,GO:0044422,GO:0044424,GO:0044428,GO:0044444,GO:0044446,GO:0044464	-	ko:K14305	ko03013,map03013	M00427	-	-	ko00000,ko00001,ko00002,ko03019,ko03036	1.l.1	-	-	-
mRNA989	3218.PP1S68_296V6.1	3.09e-111	355	COG0679@1|root,KOG2722@2759|Eukaryota	2759|Eukaryota	B	auxin efflux carrier	-	-	-	ko:K07088	-	-	-	-	ko00000	-	-	-	Mem_trans
mRNA990	3218.PP1S68_296V6.1	1.15e-81	276	COG0679@1|root,KOG2722@2759|Eukaryota	2759|Eukaryota	B	auxin efflux carrier	-	-	-	ko:K07088	-	-	-	-	ko00000	-	-	-	Mem_trans
mRNA992	3694.POPTR_0018s02820.1	1.82e-33	123	2BFA7@1|root,2S16K@2759|Eukaryota,37VEU@33090|Viridiplantae,3GJH8@35493|Streptophyta,4JQEN@91835|fabids	35493|Streptophyta	S	DnaJ Hsp40 cysteine-rich domain superfamily protein	-	-	-	-	-	-	-	-	-	-	-	-	-
mRNA998	3712.Bo4g136770.1	1.51e-11	68.6	KOG4197@1|root,KOG4197@2759|Eukaryota,37UI0@33090|Viridiplantae,3GJ1P@35493|Streptophyta,3I0W4@3699|Brassicales	35493|Streptophyta	S	Uncharacterized protein At4g22758-like	-	-	-	-	-	-	-	-	-	-	-	-	-
mRNA1000	4432.XP_010256325.1	1.1e-156	462	KOG2357@1|root,KOG2357@2759|Eukaryota,37HXB@33090|Viridiplantae,3GCK9@35493|Streptophyta	35493|Streptophyta	O	At5g49945-like	-	GO:0003674,GO:0005488,GO:0005509,GO:0005575,GO:0005622,GO:0005623,GO:0005737,GO:0005783,GO:0012505,GO:0043167,GO:0043169,GO:0043226,GO:0043227,GO:0043229,GO:0043231,GO:0044424,GO:0044444,GO:0044464,GO:0046872	-	-	-	-	-	-	-	-	-	-	DUF1682
mRNA1001	90675.XP_010500951.1	7.57e-09	64.7	COG2801@1|root,KOG0017@2759|Eukaryota,37MKC@33090|Viridiplantae	33090|Viridiplantae	L	transposition, RNA-mediated	-	-	-	-	-	-	-	-	-	-	-	-	RVT_1,RVT_3,Retrotrans_gag,rve
mRNA1003	3750.XP_008347959.1	1.07e-12	68.2	KOG2357@1|root,KOG2357@2759|Eukaryota,37HXB@33090|Viridiplantae,3GCK9@35493|Streptophyta,4JMC9@91835|fabids	35493|Streptophyta	S	At5g49945-like	-	GO:0003674,GO:0005488,GO:0005509,GO:0005575,GO:0005622,GO:0005623,GO:0005737,GO:0005783,GO:0012505,GO:0043167,GO:0043169,GO:0043226,GO:0043227,GO:0043229,GO:0043231,GO:0044424,GO:0044444,GO:0044464,GO:0046872	-	-	-	-	-	-	-	-	-	-	DUF1682
mRNA1004	2711.XP_006492671.1	2.59e-79	252	2C0PQ@1|root,2QVXS@2759|Eukaryota,37PB0@33090|Viridiplantae,3G9EZ@35493|Streptophyta	35493|Streptophyta	Q	Removal of H(2)O(2), oxidation of toxic reductants, biosynthesis and degradation of lignin, suberization, auxin catabolism, response to environmental stresses such as wounding, pathogen attack and oxidative stress	-	GO:0000902,GO:0002682,GO:0002684,GO:0003674,GO:0003824,GO:0004601,GO:0005575,GO:0005576,GO:0005618,GO:0005622,GO:0005623,GO:0005737,GO:0005773,GO:0005774,GO:0005794,GO:0006950,GO:0006952,GO:0006970,GO:0008150,GO:0008152,GO:0009314,GO:0009416,GO:0009505,GO:0009605,GO:0009607,GO:0009617,GO:0009620,GO:0009628,GO:0009636,GO:0009651,GO:0009653,GO:0009719,GO:0009725,GO:0009735,GO:0009826,GO:0009987,GO:…	1.11.1.7	ko:K00430	ko00940,ko01100,ko01110,map00940,map01100,map01110	-	R00602,R02596,R03919,R04007,R07443	RC00034	ko00000,ko00001,ko01000	-	-	-	peroxidase
mRNA1005	59689.scaffold_601581.1	8.08e-44	173	28PN0@1|root,2QWA1@2759|Eukaryota,37K2C@33090|Viridiplantae,3GDFK@35493|Streptophyta,3HNSU@3699|Brassicales	35493|Streptophyta	S	TPX2 (targeting protein for Xklp2) protein family	-	-	-	-	-	-	-	-	-	-	-	-	TPX2
mRNA1006	3218.PP1S205_1V6.1	3.01e-98	336	2ECKC@1|root,2SIEK@2759|Eukaryota,37YDB@33090|Viridiplantae,3GN5J@35493|Streptophyta	35493|Streptophyta	S	GRAS domain family	-	-	-	-	-	-	-	-	-	-	-	-	GRAS
mRNA1007	3218.PP1S205_1V6.1	3.02e-100	336	2ECKC@1|root,2SIEK@2759|Eukaryota,37YDB@33090|Viridiplantae,3GN5J@35493|Streptophyta	35493|Streptophyta	S	GRAS domain family	-	-	-	-	-	-	-	-	-	-	-	-	GRAS
mRNA1008	3218.PP1S31_312V6.1	1.63e-140	427	COG0631@1|root,KOG1379@2759|Eukaryota,37HU6@33090|Viridiplantae,3GEN2@35493|Streptophyta	35493|Streptophyta	T	phosphatase 2C	-	GO:0005575,GO:0005622,GO:0005623,GO:0005737,GO:0009507,GO:0009532,GO:0009536,GO:0009570,GO:0043226,GO:0043227,GO:0043229,GO:0043231,GO:0044422,GO:0044424,GO:0044434,GO:0044435,GO:0044444,GO:0044446,GO:0044464	3.1.3.16	ko:K17508	-	-	-	-	ko00000,ko01000,ko01009	-	-	-	PP2C_2,SpoIIE
mRNA1012	3218.PP1S8_285V6.1	4.75e-250	693	KOG1072@1|root,KOG1072@2759|Eukaryota,37MEF@33090|Viridiplantae,3G9CJ@35493|Streptophyta	35493|Streptophyta	S	F-box kelch-repeat protein	-	GO:0000151,GO:0005575,GO:0005622,GO:0005623,GO:0031461,GO:0031463,GO:0032991,GO:0044424,GO:0044464,GO:1902494,GO:1990234	-	-	-	-	-	-	-	-	-	-	F-box,Kelch_1
mRNA1013	50452.A0A087HMN2	1.96e-42	172	KOG4197@1|root,KOG4197@2759|Eukaryota,37PN4@33090|Viridiplantae,3GEYB@35493|Streptophyta,3HU95@3699|Brassicales	35493|Streptophyta	S	Pentacotripeptide-repeat region of PRORP	-	GO:0003674,GO:0003676,GO:0003723,GO:0003824,GO:0004518,GO:0004519,GO:0005488,GO:0005575,GO:0005622,GO:0005623,GO:0006139,GO:0006725,GO:0006807,GO:0008150,GO:0008152,GO:0009451,GO:0009987,GO:0016070,GO:0016787,GO:0016788,GO:0034641,GO:0043170,GO:0043226,GO:0043227,GO:0043229,GO:0043231,GO:0043412,GO:0044237,GO:0044238,GO:0044424,GO:0044464,GO:0046483,GO:0071704,GO:0090304,GO:0090305,GO:0097159,GO:…	-	ko:K17710	-	-	-	-	ko00000,ko03016,ko03029	-	-	-	PPR,PPR_2
mRNA1016	72664.XP_006414054.1	6.08e-171	500	COG0702@1|root,KOG1203@2759|Eukaryota,37RM0@33090|Viridiplantae,3G7GN@35493|Streptophyta,3HSEN@3699|Brassicales	35493|Streptophyta	G	Complex I intermediate-associated protein 30 (CIA30)	-	-	-	-	-	-	-	-	-	-	-	-	CIA30,NAD_binding_10
mRNA1022	3218.PP1S31_198V6.1	2.62e-119	370	KOG2148@1|root,KOG2148@2759|Eukaryota,37HEH@33090|Viridiplantae,3G9BX@35493|Streptophyta	35493|Streptophyta	U	exocyst complex component	-	GO:0000003,GO:0000145,GO:0003674,GO:0005488,GO:0005515,GO:0005543,GO:0005546,GO:0005575,GO:0005576,GO:0005615,GO:0005622,GO:0005623,GO:0005737,GO:0005829,GO:0005886,GO:0005938,GO:0006810,GO:0006887,GO:0006892,GO:0006893,GO:0007154,GO:0008037,GO:0008104,GO:0008150,GO:0008289,GO:0009856,GO:0009875,GO:0009987,GO:0016020,GO:0016192,GO:0017016,GO:0017048,GO:0017049,GO:0019899,GO:0022414,GO:0031267,GO:…	-	ko:K19983	-	-	-	-	ko00000,ko04131	-	-	-	Sec3-PIP2_bind,Sec3_C
mRNA1023	264402.Cagra.2584s0005.1.p	1.46e-90	290	KOG2148@1|root,KOG2148@2759|Eukaryota,37HEH@33090|Viridiplantae,3G9BX@35493|Streptophyta,3HQSW@3699|Brassicales	35493|Streptophyta	U	Component of the exocyst complex involved in the docking of exocytic vesicles with fusion sites on the plasma membrane during regulated or polarized secretion. Involved in polarized cell growth and organ morphogenesis. During cytokinesis, involved in cell plate initiation, cell plate maturation and formation of new primary cell wall	-	GO:0000003,GO:0000145,GO:0003674,GO:0005488,GO:0005515,GO:0005543,GO:0005546,GO:0005575,GO:0005576,GO:0005615,GO:0005622,GO:0005623,GO:0005737,GO:0005829,GO:0005886,GO:0005938,GO:0006810,GO:0006887,GO:0006892,GO:0006893,GO:0007154,GO:0008037,GO:0008104,GO:0008150,GO:0008289,GO:0009856,GO:0009875,GO:0009987,GO:0016020,GO:0016192,GO:0017016,GO:0017048,GO:0017049,GO:0019899,GO:0022414,GO:0031267,GO:…	-	ko:K19983	-	-	-	-	ko00000,ko04131	-	-	-	Sec3-PIP2_bind,Sec3_C
mRNA1024	3218.PP1S1_248V6.2	5.26e-109	332	2CMIP@1|root,2QQFG@2759|Eukaryota,37MRM@33090|Viridiplantae,3GDFG@35493|Streptophyta	35493|Streptophyta	S	F-box-like	-	-	-	-	-	-	-	-	-	-	-	-	F-box,F-box-like
mRNA1025	3218.PP1S219_41V6.1	8.74e-57	176	KOG3482@1|root,KOG3482@2759|Eukaryota,37V93@33090|Viridiplantae,3GJP3@35493|Streptophyta	35493|Streptophyta	A	Small nuclear ribonucleoprotein F	-	GO:0000375,GO:0000377,GO:0000398,GO:0003674,GO:0003676,GO:0003723,GO:0005488,GO:0005575,GO:0005622,GO:0005623,GO:0005634,GO:0005681,GO:0005685,GO:0006139,GO:0006396,GO:0006397,GO:0006725,GO:0006807,GO:0008150,GO:0008152,GO:0008380,GO:0009987,GO:0010467,GO:0016070,GO:0016071,GO:0030532,GO:0032991,GO:0034641,GO:0043170,GO:0043226,GO:0043227,GO:0043229,GO:0043231,GO:0044237,GO:0044238,GO:0044422,GO:…	-	ko:K11098	ko03040,map03040	M00351,M00352,M00354,M00355,M00398	-	-	ko00000,ko00001,ko00002,ko03032,ko03041	-	-	-	LSM
mRNA1030	3218.PP1S338_11V6.1	0	1503	COG5096@1|root,KOG1061@2759|Eukaryota,37NNV@33090|Viridiplantae,3GDR4@35493|Streptophyta	35493|Streptophyta	U	Subunit of clathrin-associated adaptor protein complex that plays a role in protein sorting in the late-Golgi trans-Golgi network (TGN) and or endosomes. The AP complexes mediate both the recruitment of clathrin to membranes and the recognition of sorting signals within the cytosolic tails of transmembrane cargo molecules	-	GO:0005575,GO:0005623,GO:0005886,GO:0005911,GO:0009506,GO:0016020,GO:0030054,GO:0044464,GO:0055044,GO:0071944	-	ko:K12392,ko:K16281	ko04142,map04142	-	-	-	ko00000,ko00001,ko04121,ko04131	-	-	-	Adaptin_N,Alpha_adaptinC2,B2-adapt-app_C
mRNA1031	13333.ERN15896	2.72e-154	452	COG5409@1|root,KOG1162@2759|Eukaryota,37NJ3@33090|Viridiplantae,3G9Z8@35493|Streptophyta	35493|Streptophyta	U	SPX and EXS domain-containing protein	-	GO:0005575,GO:0005622,GO:0005623,GO:0005737,GO:0044424,GO:0044464	-	-	-	-	-	-	-	-	-	-	EXS
mRNA1032	102107.XP_008237587.1	4.86e-41	144	KOG3460@1|root,KOG3460@2759|Eukaryota,37VGJ@33090|Viridiplantae,3GJEF@35493|Streptophyta	35493|Streptophyta	A	U6 snRNA-associated Sm-like protein	-	GO:0000375,GO:0000377,GO:0000398,GO:0000932,GO:0003674,GO:0003676,GO:0003723,GO:0005488,GO:0005575,GO:0005622,GO:0005623,GO:0005634,GO:0005681,GO:0005688,GO:0005737,GO:0006139,GO:0006396,GO:0006397,GO:0006725,GO:0006807,GO:0006996,GO:0008150,GO:0008152,GO:0008380,GO:0009987,GO:0010467,GO:0016043,GO:0016070,GO:0016071,GO:0022607,GO:0022613,GO:0022618,GO:0030532,GO:0032991,GO:0033962,GO:0034622,GO:…	-	ko:K12622	ko03018,ko03040,map03018,map03040	M00354,M00396,M00397	-	-	ko00000,ko00001,ko00002,ko03019,ko03041	-	-	-	LSM
mRNA1033	3218.PP1S58_102V6.1	2.2e-26	99.4	KOG3504@1|root,KOG3504@2759|Eukaryota,37WV1@33090|Viridiplantae,3GKSV@35493|Streptophyta	35493|Streptophyta	J	Belongs to the eukaryotic ribosomal protein eL29 family	-	-	-	ko:K02905	ko03010,map03010	M00177	-	-	br01610,ko00000,ko00001,ko00002,ko03011	-	-	-	Ribosomal_L29e
mRNA1038	3218.PP1S349_6V6.1	0	1205	28PIK@1|root,2QW6P@2759|Eukaryota,37MRK@33090|Viridiplantae,3G8BG@35493|Streptophyta	35493|Streptophyta	S	MATH domain-containing protein	-	GO:0002376,GO:0005575,GO:0005622,GO:0005623,GO:0005737,GO:0005829,GO:0005886,GO:0006914,GO:0006950,GO:0006952,GO:0006955,GO:0006996,GO:0007033,GO:0008150,GO:0008152,GO:0009056,GO:0009987,GO:0016020,GO:0016043,GO:0016236,GO:0044237,GO:0044248,GO:0044424,GO:0044444,GO:0044464,GO:0045087,GO:0050896,GO:0061919,GO:0071840,GO:0071944,GO:1905037	-	-	-	-	-	-	-	-	-	-	MATH
mRNA1040	3218.PP1S271_34V6.1	1.31e-77	246	28ME2@1|root,2QRBY@2759|Eukaryota,37HYU@33090|Viridiplantae,3GDTG@35493|Streptophyta	35493|Streptophyta	S	transcription factor	-	-	-	-	-	-	-	-	-	-	-	-	Myb_DNA-bind_4
mRNA1041	13333.ERN04855	4.59e-259	721	COG0016@1|root,KOG2784@2759|Eukaryota,37R79@33090|Viridiplantae,3GFPA@35493|Streptophyta	35493|Streptophyta	J	Phenylalanine--tRNA ligase alpha subunit	-	GO:0003674,GO:0003824,GO:0004812,GO:0004826,GO:0005575,GO:0005622,GO:0005623,GO:0005737,GO:0005829,GO:0006082,GO:0006139,GO:0006399,GO:0006412,GO:0006418,GO:0006432,GO:0006518,GO:0006520,GO:0006725,GO:0006807,GO:0008150,GO:0008152,GO:0009058,GO:0009059,GO:0009328,GO:0009987,GO:0010467,GO:0016070,GO:0016874,GO:0016875,GO:0019538,GO:0019752,GO:0032991,GO:0034641,GO:0034645,GO:0034660,GO:0043038,GO:…	6.1.1.20	ko:K01889	ko00970,map00970	M00359,M00360	R03660	RC00055,RC00523	ko00000,ko00001,ko00002,ko01000,ko01007,ko03016	-	-	-	tRNA-synt_2d
mRNA1043	36331.EPrPI00000024582	4e-22	100	KOG4585@1|root,KOG4585@2759|Eukaryota,1MJQ1@121069|Pythiales	121069|Pythiales	S	Source PGD	-	-	-	-	-	-	-	-	-	-	-	-	DDE_Tnp_4
mRNA1044	37682.EMT28829	4.67e-57	183	COG1997@1|root,KOG0402@2759|Eukaryota,37V8X@33090|Viridiplantae,3GJH4@35493|Streptophyta,3M0G4@4447|Liliopsida,3IIAY@38820|Poales	35493|Streptophyta	J	60S ribosomal protein L37a	-	-	-	ko:K02921	ko03010,map03010	M00177,M00179	-	-	br01610,ko00000,ko00001,ko00002,ko03011	-	-	-	Ribosomal_L37ae
mRNA1045	88036.EFJ20873	1.76e-145	419	KOG1573@1|root,KOG1573@2759|Eukaryota,37HHR@33090|Viridiplantae,3G9JW@35493|Streptophyta	35493|Streptophyta	L	inositol oxygenase	MIOX2	GO:0003674,GO:0003824,GO:0005975,GO:0005996,GO:0006082,GO:0006732,GO:0006766,GO:0006767,GO:0008150,GO:0008152,GO:0009058,GO:0009108,GO:0009110,GO:0009987,GO:0016051,GO:0016053,GO:0016491,GO:0016701,GO:0019752,GO:0019852,GO:0019853,GO:0042364,GO:0043436,GO:0044237,GO:0044238,GO:0044249,GO:0044281,GO:0044283,GO:0046364,GO:0046394,GO:0050113,GO:0051186,GO:0051188,GO:0055114,GO:0071704,GO:1901576	1.13.99.1	ko:K00469	ko00053,ko00562,map00053,map00562	-	R01184	RC00465	ko00000,ko00001,ko01000	-	-	-	MIOX
mRNA1046	3988.XP_002529177.1	2.73e-32	125	COG0484@1|root,KOG0714@2759|Eukaryota,37SNZ@33090|Viridiplantae,3GC0J@35493|Streptophyta,4JP4E@91835|fabids	35493|Streptophyta	O	DnaJ homolog subfamily B member	-	GO:0003674,GO:0005488,GO:0005515,GO:0051087	-	ko:K09512	-	-	-	-	ko00000,ko03110	-	-	-	DnaJ
mRNA1049	3218.PP1S35_206V6.1	3.23e-185	535	COG0596@1|root,KOG1454@2759|Eukaryota,37Z9U@33090|Viridiplantae,3GN2I@35493|Streptophyta	35493|Streptophyta	S	Alpha/beta hydrolase family	-	-	-	-	-	-	-	-	-	-	-	-	Abhydrolase_6
mRNA1052	3218.PP1S60_42V6.1	7.11e-103	308	COG2084@1|root,KOG0409@2759|Eukaryota,37M5W@33090|Viridiplantae,3GFSI@35493|Streptophyta	35493|Streptophyta	I	3-hydroxyisobutyrate dehydrogenase-like 1 mitochondrial	-	GO:0005575,GO:0005622,GO:0005623,GO:0005737,GO:0005829,GO:0044424,GO:0044444,GO:0044464	-	-	-	-	-	-	-	-	-	-	NAD_binding_11,NAD_binding_2
mRNA1053	3218.PP1S244_82V6.1	5.99e-141	420	COG0039@1|root,KOG1495@2759|Eukaryota,37HJA@33090|Viridiplantae,3G8DS@35493|Streptophyta	35493|Streptophyta	C	Belongs to the LDH MDH superfamily	-	-	1.1.1.27	ko:K00016	ko00010,ko00270,ko00620,ko00640,ko01100,ko01110,ko01120,ko01130,ko04922,map00010,map00270,map00620,map00640,map01100,map01110,map01120,map01130,map04922	-	R00703,R01000,R03104	RC00031,RC00044	ko00000,ko00001,ko01000,ko04147	-	-	-	Ldh_1_C,Ldh_1_N
mRNA1054	3218.PP1S312_22V6.1	1.8e-199	566	COG0531@1|root,KOG1287@2759|Eukaryota,37JZU@33090|Viridiplantae,3GAHX@35493|Streptophyta	33090|Viridiplantae	E	Polyamine transporter	-	GO:0003333,GO:0003674,GO:0005215,GO:0005342,GO:0005575,GO:0005623,GO:0005886,GO:0005887,GO:0006810,GO:0006811,GO:0006820,GO:0006865,GO:0008150,GO:0008509,GO:0008514,GO:0015075,GO:0015171,GO:0015179,GO:0015203,GO:0015291,GO:0015297,GO:0015318,GO:0015711,GO:0015807,GO:0015846,GO:0015849,GO:0016020,GO:0016021,GO:0022804,GO:0022857,GO:0031224,GO:0031226,GO:0034220,GO:0044425,GO:0044459,GO:0044464,GO:…	-	-	-	-	-	-	-	-	-	-	AA_permease_2
mRNA1055	3218.PP1S217_1V6.2	2.37e-110	343	COG0631@1|root,KOG1379@2759|Eukaryota,37IJP@33090|Viridiplantae,3GF3S@35493|Streptophyta	35493|Streptophyta	T	phosphatase 2C	-	GO:0005575,GO:0005622,GO:0005623,GO:0005737,GO:0009507,GO:0009536,GO:0043226,GO:0043227,GO:0043229,GO:0043231,GO:0044424,GO:0044444,GO:0044464	3.1.3.16	ko:K17508	-	-	-	-	ko00000,ko01000,ko01009	-	-	-	PP2C,SpoIIE
mRNA1057	3218.PP1S149_31V6.1	3.18e-245	697	COG2262@1|root,KOG0410@2759|Eukaryota,37HF3@33090|Viridiplantae,3GGVZ@35493|Streptophyta	35493|Streptophyta	S	GTP-binding protein	-	-	-	ko:K03665	-	-	-	-	ko00000,ko03009	-	-	-	GTP-bdg_M,GTP-bdg_N,MMR_HSR1
mRNA1059	88036.EFJ14093	1.57e-107	318	KOG3961@1|root,KOG3961@2759|Eukaryota,37TNE@33090|Viridiplantae,3GJGP@35493|Streptophyta	35493|Streptophyta	S	Parkin co-regulated protein	-	-	-	-	-	-	-	-	-	-	-	-	ParcG
mRNA1060	90675.XP_010517391.1	2.82e-149	441	COG0814@1|root,KOG1303@2759|Eukaryota,37M1U@33090|Viridiplantae,3GC22@35493|Streptophyta,3HYDX@3699|Brassicales	35493|Streptophyta	E	Auxin transporter-like protein	-	-	-	ko:K13946	ko04075,map04075	-	-	-	ko00000,ko00001	2.A.18.1	-	-	Aa_trans
mRNA1061	4432.XP_010252773.1	5.94e-190	544	COG0846@1|root,KOG1905@2759|Eukaryota,37JIC@33090|Viridiplantae,3GCS3@35493|Streptophyta	35493|Streptophyta	BK	NAD-dependent protein deacetylase	-	-	2.4.2.31	ko:K11416	ko04714,ko05230,map04714,map05230	-	-	-	ko00000,ko00001,ko01000,ko03036	-	-	-	SIR2
mRNA1064	225117.XP_009353056.1	2.75e-138	398	COG0543@1|root,KOG0534@2759|Eukaryota,37NCB@33090|Viridiplantae,3G8G7@35493|Streptophyta,4JEX9@91835|fabids	35493|Streptophyta	CH	NADH-cytochrome b5 reductase	-	GO:0003674,GO:0003824,GO:0004128,GO:0005575,GO:0005618,GO:0005622,GO:0005623,GO:0005737,GO:0005783,GO:0005886,GO:0006091,GO:0008150,GO:0008152,GO:0009505,GO:0009987,GO:0012505,GO:0016020,GO:0016491,GO:0016651,GO:0016653,GO:0022900,GO:0030312,GO:0043226,GO:0043227,GO:0043229,GO:0043231,GO:0044237,GO:0044424,GO:0044444,GO:0044464,GO:0055114,GO:0071944	1.6.2.2	ko:K00326	ko00520,map00520	-	R00100	-	ko00000,ko00001,ko01000	-	-	-	FAD_binding_6,NAD_binding_1
mRNA1065	13333.ERN09813	2.31e-33	121	2BR42@1|root,2S1VS@2759|Eukaryota,37VDI@33090|Viridiplantae,3GJNX@35493|Streptophyta	35493|Streptophyta	S	Belongs to the endosulfine family	-	-	-	-	-	-	-	-	-	-	-	-	Endosulfine
mRNA1066	13333.ERN09813	3.65e-35	125	2BR42@1|root,2S1VS@2759|Eukaryota,37VDI@33090|Viridiplantae,3GJNX@35493|Streptophyta	35493|Streptophyta	S	Belongs to the endosulfine family	-	-	-	-	-	-	-	-	-	-	-	-	Endosulfine
mRNA1067	3218.PP1S165_109V6.1	1.13e-55	182	28J40@1|root,2QRG0@2759|Eukaryota,37QPH@33090|Viridiplantae,3G8N7@35493|Streptophyta	35493|Streptophyta	S	Zinc-finger homeodomain protein	-	GO:0000003,GO:0003006,GO:0003674,GO:0003676,GO:0003677,GO:0005488,GO:0005515,GO:0005575,GO:0005622,GO:0005623,GO:0005634,GO:0007275,GO:0008150,GO:0009790,GO:0009791,GO:0009793,GO:0010154,GO:0022414,GO:0032501,GO:0032502,GO:0042802,GO:0042803,GO:0043226,GO:0043227,GO:0043229,GO:0043231,GO:0044424,GO:0044464,GO:0046983,GO:0048316,GO:0048608,GO:0048731,GO:0048856,GO:0061458,GO:0097159,GO:1901363	-	-	-	-	-	-	-	-	-	-	ZF-HD_dimer
mRNA1069	4155.Migut.N03197.1.p	1.69e-27	103	2BVTD@1|root,2S46B@2759|Eukaryota,37WA7@33090|Viridiplantae,3GK1U@35493|Streptophyta,44M8S@71274|asterids	35493|Streptophyta	S	NADH dehydrogenase ubiquinone 1 beta subcomplex subunit 2	-	GO:0005575,GO:0005622,GO:0005623,GO:0005737,GO:0005739,GO:0005740,GO:0005743,GO:0005746,GO:0005747,GO:0016020,GO:0019866,GO:0030964,GO:0031090,GO:0031966,GO:0031967,GO:0031975,GO:0032991,GO:0043226,GO:0043227,GO:0043229,GO:0043231,GO:0044422,GO:0044424,GO:0044425,GO:0044429,GO:0044444,GO:0044446,GO:0044455,GO:0044464,GO:0045271,GO:0070469,GO:0098796,GO:0098798,GO:0098800,GO:0098803,GO:1902494,GO:…	-	-	-	-	-	-	-	-	-	-	-
mRNA1070	3218.PP1S24_200V6.1	1.39e-67	216	COG1143@1|root,KOG3256@2759|Eukaryota,37KYT@33090|Viridiplantae,3GDJE@35493|Streptophyta	35493|Streptophyta	C	NADH dehydrogenase (Ubiquinone) iron-sulfur protein	-	GO:0003674,GO:0005488,GO:0005575,GO:0005622,GO:0005623,GO:0005737,GO:0005739,GO:0005740,GO:0005743,GO:0005746,GO:0005747,GO:0016020,GO:0019866,GO:0030964,GO:0031090,GO:0031966,GO:0031967,GO:0031975,GO:0032991,GO:0043167,GO:0043169,GO:0043226,GO:0043227,GO:0043229,GO:0043231,GO:0044422,GO:0044424,GO:0044425,GO:0044429,GO:0044444,GO:0044446,GO:0044455,GO:0044464,GO:0045271,GO:0046872,GO:0070469,GO:…	1.6.5.3,1.6.99.3	ko:K03941	ko00190,ko01100,ko04714,ko04723,ko04932,ko05010,ko05012,ko05016,map00190,map01100,map04714,map04723,map04932,map05010,map05012,map05016	M00143	R11945	RC00061	ko00000,ko00001,ko00002,ko01000	3.D.1.6	-	-	Fer4
mRNA1071	3218.PP1S24_200V6.1	8.29e-68	216	COG1143@1|root,KOG3256@2759|Eukaryota,37KYT@33090|Viridiplantae,3GDJE@35493|Streptophyta	35493|Streptophyta	C	NADH dehydrogenase (Ubiquinone) iron-sulfur protein	-	GO:0003674,GO:0005488,GO:0005575,GO:0005622,GO:0005623,GO:0005737,GO:0005739,GO:0005740,GO:0005743,GO:0005746,GO:0005747,GO:0016020,GO:0019866,GO:0030964,GO:0031090,GO:0031966,GO:0031967,GO:0031975,GO:0032991,GO:0043167,GO:0043169,GO:0043226,GO:0043227,GO:0043229,GO:0043231,GO:0044422,GO:0044424,GO:0044425,GO:0044429,GO:0044444,GO:0044446,GO:0044455,GO:0044464,GO:0045271,GO:0046872,GO:0070469,GO:…	1.6.5.3,1.6.99.3	ko:K03941	ko00190,ko01100,ko04714,ko04723,ko04932,ko05010,ko05012,ko05016,map00190,map01100,map04714,map04723,map04932,map05010,map05012,map05016	M00143	R11945	RC00061	ko00000,ko00001,ko00002,ko01000	3.D.1.6	-	-	Fer4
mRNA1072	3218.PP1S120_100V6.1	8.21e-41	142	KOG4680@1|root,KOG4680@2759|Eukaryota,37UGH@33090|Viridiplantae,3GIWV@35493|Streptophyta	35493|Streptophyta	S	phosphatidylglycerol phosphatidylinositol transfer protein	-	-	-	-	-	-	-	-	-	-	-	-	E1_DerP2_DerF2
mRNA1073	3218.PP1S118_177V6.1	2.07e-146	422	COG0639@1|root,KOG0374@2759|Eukaryota,37P5R@33090|Viridiplantae,3GEQ5@35493|Streptophyta	35493|Streptophyta	T	Calcineurin-like phosphoesterase	-	-	-	-	-	-	-	-	-	-	-	-	Metallophos
mRNA1075	3694.POPTR_0014s09050.1	1.83e-12	63.5	2DZG4@1|root,2S708@2759|Eukaryota,37WQU@33090|Viridiplantae,3GKZ6@35493|Streptophyta,4JUZE@91835|fabids	35493|Streptophyta	S	Arabinogalactan peptide	-	-	-	-	-	-	-	-	-	-	-	-	AGP
mRNA1076	3218.PP1S328_44V6.1	3.65e-61	191	KOG1755@1|root,KOG1755@2759|Eukaryota,37TT3@33090|Viridiplantae,3GI2Q@35493|Streptophyta	35493|Streptophyta	Z	Binds to actin and affects the structure of the cytoskeleton. At high concentrations, profilin prevents the polymerization of actin, whereas it enhances it at low concentrations	-	-	-	ko:K05759	ko04013,ko04015,ko04810,ko05131,ko05132,map04013,map04015,map04810,map05131,map05132	-	-	-	ko00000,ko00001,ko04131,ko04147,ko04812	-	-	-	Profilin
mRNA1077	3218.PP1S11_114V6.1	3.4e-126	359	COG0622@1|root,KOG3325@2759|Eukaryota,37MQ7@33090|Viridiplantae,3GEUW@35493|Streptophyta	35493|Streptophyta	U	Belongs to the VPS29 family	-	-	-	ko:K18467	ko04144,map04144	-	-	-	ko00000,ko00001,ko04131	-	-	-	Metallophos_2
mRNA1078	3218.PP1S171_7V6.1	1.9e-174	511	COG3104@1|root,KOG1237@2759|Eukaryota,37IEX@33090|Viridiplantae,3G7JK@35493|Streptophyta	35493|Streptophyta	E	Protein NRT1 PTR FAMILY	-	-	-	ko:K14638	-	-	-	-	ko00000,ko02000	2.A.17.3	-	-	PTR2
mRNA1083	40148.OGLUM01G15310.1	1.1e-85	269	2C0PQ@1|root,2QPX7@2759|Eukaryota,37M7X@33090|Viridiplantae,3G8GE@35493|Streptophyta,3KYPW@4447|Liliopsida,3I6VX@38820|Poales	35493|Streptophyta	Q	Belongs to the peroxidase family. Classical plant (class III) peroxidase subfamily	-	-	1.11.1.7	ko:K00430	ko00940,ko01100,ko01110,map00940,map01100,map01110	-	R00602,R02596,R03919,R04007,R07443	RC00034	ko00000,ko00001,ko01000	-	-	-	peroxidase
mRNA1084	3218.PP1S109_70V6.2	1.08e-270	759	COG0545@1|root,KOG0543@2759|Eukaryota,37IRS@33090|Viridiplantae,3GDKB@35493|Streptophyta	35493|Streptophyta	O	Peptidyl-prolyl cis-trans isomerase	-	GO:0000413,GO:0003674,GO:0003755,GO:0003824,GO:0005488,GO:0005527,GO:0005528,GO:0005575,GO:0005622,GO:0005623,GO:0005737,GO:0005773,GO:0006457,GO:0006464,GO:0006807,GO:0006950,GO:0008144,GO:0008150,GO:0008152,GO:0009266,GO:0009408,GO:0009628,GO:0009987,GO:0010286,GO:0016853,GO:0016859,GO:0018193,GO:0018208,GO:0019538,GO:0033554,GO:0034605,GO:0036211,GO:0043170,GO:0043226,GO:0043227,GO:0043229,GO:…	5.2.1.8	ko:K01802,ko:K09571	ko04915,map04915	-	-	-	ko00000,ko00001,ko01000,ko03110	-	-	-	FKBP_C,TPR_1,TPR_19,TPR_2,TPR_8
mRNA1085	3218.PP1S101_225V6.1	5.97e-183	518	COG0142@1|root,KOG0711@2759|Eukaryota,37RPI@33090|Viridiplantae,3GA0D@35493|Streptophyta	35493|Streptophyta	H	Belongs to the FPP GGPP synthase family	FPS1	GO:0003674,GO:0003824,GO:0004161,GO:0004337,GO:0004659,GO:0005575,GO:0005622,GO:0005623,GO:0005737,GO:0005739,GO:0005829,GO:0006629,GO:0006644,GO:0006720,GO:0006721,GO:0006793,GO:0006796,GO:0008150,GO:0008152,GO:0008299,GO:0008610,GO:0008654,GO:0009058,GO:0009987,GO:0016114,GO:0016740,GO:0016765,GO:0019637,GO:0043226,GO:0043227,GO:0043229,GO:0043231,GO:0044237,GO:0044238,GO:0044249,GO:0044255,GO:…	2.5.1.1,2.5.1.10	ko:K00787	ko00900,ko01100,ko01110,ko01130,ko05164,ko05166,map00900,map01100,map01110,map01130,map05164,map05166	M00366,M00367	R01658,R02003	RC00279	ko00000,ko00001,ko00002,ko01000,ko01006	-	-	-	polyprenyl_synt
mRNA1086	3218.PP1S101_225V6.1	1.46e-182	516	COG0142@1|root,KOG0711@2759|Eukaryota,37RPI@33090|Viridiplantae,3GA0D@35493|Streptophyta	35493|Streptophyta	H	Belongs to the FPP GGPP synthase family	FPS1	GO:0003674,GO:0003824,GO:0004161,GO:0004337,GO:0004659,GO:0005575,GO:0005622,GO:0005623,GO:0005737,GO:0005739,GO:0005829,GO:0006629,GO:0006644,GO:0006720,GO:0006721,GO:0006793,GO:0006796,GO:0008150,GO:0008152,GO:0008299,GO:0008610,GO:0008654,GO:0009058,GO:0009987,GO:0016114,GO:0016740,GO:0016765,GO:0019637,GO:0043226,GO:0043227,GO:0043229,GO:0043231,GO:0044237,GO:0044238,GO:0044249,GO:0044255,GO:…	2.5.1.1,2.5.1.10	ko:K00787	ko00900,ko01100,ko01110,ko01130,ko05164,ko05166,map00900,map01100,map01110,map01130,map05164,map05166	M00366,M00367	R01658,R02003	RC00279	ko00000,ko00001,ko00002,ko01000,ko01006	-	-	-	polyprenyl_synt
mRNA1087	3218.PP1S168_81V6.1	6.09e-137	433	COG0515@1|root,2SGTC@2759|Eukaryota,37Z0D@33090|Viridiplantae,3GNQR@35493|Streptophyta	2759|Eukaryota	G	belongs to the protein kinase superfamily	-	-	2.7.11.1	ko:K04730	ko04010,ko04064,ko04620,ko04624,ko04722,ko05133,ko05140,ko05142,ko05145,ko05152,ko05162,ko05169,map04010,map04064,map04620,map04624,map04722,map05133,map05140,map05142,map05145,map05152,map05162,map05169	M00686	-	-	ko00000,ko00001,ko00002,ko01000,ko01001	-	-	-	LRRNT_2,LRR_1,LRR_8,Pkinase,Pkinase_Tyr
mRNA1088	3218.PP1S255_47V6.1	7.46e-25	111	COG0515@1|root,KOG1187@2759|Eukaryota,37R9N@33090|Viridiplantae,3GANM@35493|Streptophyta	35493|Streptophyta	T	receptor-like serine threonine-protein kinase	-	GO:0000003,GO:0003006,GO:0003674,GO:0003824,GO:0004672,GO:0004674,GO:0004675,GO:0004888,GO:0005575,GO:0005623,GO:0005886,GO:0006464,GO:0006468,GO:0006793,GO:0006796,GO:0006807,GO:0007154,GO:0007165,GO:0007166,GO:0007167,GO:0007178,GO:0007275,GO:0008150,GO:0008152,GO:0009653,GO:0009790,GO:0009791,GO:0009793,GO:0009888,GO:0009987,GO:0010065,GO:0010068,GO:0010154,GO:0016020,GO:0016301,GO:0016310,GO:…	-	-	-	-	-	-	-	-	-	-	Pkinase_Tyr
mRNA1089	218851.Aquca_016_00292.1	2.51e-84	253	COG5126@1|root,KOG0034@2759|Eukaryota,37K4M@33090|Viridiplantae,3GB26@35493|Streptophyta	35493|Streptophyta	T	Calcineurin subunit	-	-	-	ko:K06268	ko04010,ko04020,ko04022,ko04114,ko04218,ko04310,ko04360,ko04370,ko04380,ko04650,ko04658,ko04659,ko04660,ko04662,ko04720,ko04724,ko04921,ko04922,ko04924,ko05010,ko05014,ko05031,ko05152,ko05166,ko05167,map04010,map04020,map04022,map04114,map04218,map04310,map04360,map04370,map04380,map04650,map04658,map04659,map04660,map04662,map04720,map04724,map04921,map04922,map04924,map05010,map05014,map05031,m…	-	-	-	ko00000,ko00001,ko01009	-	-	-	EF-hand_7
mRNA1090	3218.PP1S12_28V6.1	3.69e-32	124	2CMBX@1|root,2QPXH@2759|Eukaryota,37J7M@33090|Viridiplantae,3GFZE@35493|Streptophyta	35493|Streptophyta	G	glucuronokinase	-	GO:0000003,GO:0003006,GO:0003674,GO:0003676,GO:0003723,GO:0003727,GO:0003824,GO:0005488,GO:0005575,GO:0005622,GO:0005623,GO:0005737,GO:0005829,GO:0005975,GO:0006020,GO:0006066,GO:0006793,GO:0006796,GO:0008150,GO:0008152,GO:0008187,GO:0008266,GO:0009856,GO:0009987,GO:0016301,GO:0016310,GO:0016740,GO:0016772,GO:0016773,GO:0019751,GO:0022414,GO:0032501,GO:0032502,GO:0042546,GO:0044085,GO:0044237,GO:…	2.7.1.43	ko:K16190	ko00040,ko00053,ko00520,ko01100,map00040,map00053,map00520,map01100	M00014	R01476	RC00002,RC00078	ko00000,ko00001,ko00002,ko01000	-	-	-	GHMP_kinases_C,GHMP_kinases_N
mRNA1091	71139.XP_010029098.1	8.81e-19	87.4	2CMBX@1|root,2QPXH@2759|Eukaryota,37J7M@33090|Viridiplantae,3GFZE@35493|Streptophyta	35493|Streptophyta	G	glucuronokinase	-	GO:0000003,GO:0003006,GO:0003674,GO:0003676,GO:0003723,GO:0003727,GO:0003824,GO:0005488,GO:0005575,GO:0005622,GO:0005623,GO:0005737,GO:0005829,GO:0005975,GO:0006020,GO:0006066,GO:0006793,GO:0006796,GO:0008150,GO:0008152,GO:0008187,GO:0008266,GO:0009856,GO:0009987,GO:0016301,GO:0016310,GO:0016740,GO:0016772,GO:0016773,GO:0019751,GO:0022414,GO:0032501,GO:0032502,GO:0042546,GO:0044085,GO:0044237,GO:…	2.7.1.43	ko:K16190	ko00040,ko00053,ko00520,ko01100,map00040,map00053,map00520,map01100	M00014	R01476	RC00002,RC00078	ko00000,ko00001,ko00002,ko01000	-	-	-	GHMP_kinases_C,GHMP_kinases_N
mRNA1092	3218.PP1S12_28V6.1	3.87e-32	122	2CMBX@1|root,2QPXH@2759|Eukaryota,37J7M@33090|Viridiplantae,3GFZE@35493|Streptophyta	35493|Streptophyta	G	glucuronokinase	-	GO:0000003,GO:0003006,GO:0003674,GO:0003676,GO:0003723,GO:0003727,GO:0003824,GO:0005488,GO:0005575,GO:0005622,GO:0005623,GO:0005737,GO:0005829,GO:0005975,GO:0006020,GO:0006066,GO:0006793,GO:0006796,GO:0008150,GO:0008152,GO:0008187,GO:0008266,GO:0009856,GO:0009987,GO:0016301,GO:0016310,GO:0016740,GO:0016772,GO:0016773,GO:0019751,GO:0022414,GO:0032501,GO:0032502,GO:0042546,GO:0044085,GO:0044237,GO:…	2.7.1.43	ko:K16190	ko00040,ko00053,ko00520,ko01100,map00040,map00053,map00520,map01100	M00014	R01476	RC00002,RC00078	ko00000,ko00001,ko00002,ko01000	-	-	-	GHMP_kinases_C,GHMP_kinases_N
mRNA1094	67593.Physo158512	1.03e-19	100	28MPJ@1|root,2QS75@2759|Eukaryota,3QD4Y@4776|Peronosporales	4776|Peronosporales	S	Domain of unknown function (DUF4201)	-	-	-	-	-	-	-	-	-	-	-	-	DUF4201
mRNA1096	3218.PP1S248_60V6.1	1.64e-75	228	2B139@1|root,2S09E@2759|Eukaryota,37UHC@33090|Viridiplantae,3GIMH@35493|Streptophyta	35493|Streptophyta	S	photosystem I subunit	-	GO:0005575,GO:0005622,GO:0005623,GO:0005737,GO:0006091,GO:0008150,GO:0008152,GO:0009507,GO:0009521,GO:0009522,GO:0009536,GO:0009579,GO:0009765,GO:0009767,GO:0009768,GO:0009987,GO:0015979,GO:0016020,GO:0019684,GO:0022900,GO:0032991,GO:0034357,GO:0043226,GO:0043227,GO:0043229,GO:0043231,GO:0044237,GO:0044424,GO:0044425,GO:0044436,GO:0044444,GO:0044464,GO:0055114,GO:0098796	-	ko:K14332	ko00195,map00195	-	-	-	ko00000,ko00001,ko00194	-	-	-	-
mRNA1101	88036.EFJ17254	2.85e-173	498	KOG4748@1|root,KOG4748@2759|Eukaryota,37KWE@33090|Viridiplantae,3G8T7@35493|Streptophyta	35493|Streptophyta	GM	glycosyltransferase	-	GO:0000139,GO:0000271,GO:0003674,GO:0003824,GO:0005575,GO:0005622,GO:0005623,GO:0005737,GO:0005768,GO:0005794,GO:0005802,GO:0005975,GO:0005976,GO:0006073,GO:0007275,GO:0008150,GO:0008152,GO:0008194,GO:0009058,GO:0009059,GO:0009250,GO:0009653,GO:0009888,GO:0009969,GO:0009987,GO:0010015,GO:0010053,GO:0010054,GO:0010383,GO:0010410,GO:0010411,GO:0012505,GO:0016020,GO:0016049,GO:0016051,GO:0016740,GO:…	2.4.2.39	ko:K08238	-	-	-	-	ko00000,ko01000,ko01003	-	GT34	-	Glyco_transf_34
mRNA1102	3218.PP1S336_17V6.1	2.09e-27	112	COG0529@1|root,KOG0635@2759|Eukaryota,37YFK@33090|Viridiplantae,3GPCN@35493|Streptophyta	35493|Streptophyta	F	Catalyzes the synthesis of activated sulfate	-	-	2.7.1.25	ko:K00860	ko00230,ko00920,ko01100,ko01120,map00230,map00920,map01100,map01120	M00176	R00509,R04928	RC00002,RC00078	ko00000,ko00001,ko00002,ko01000	-	-	-	APS_kinase
mRNA1103	3218.PP1S19_311V6.2	2.47e-142	418	COG2833@1|root,2QTFW@2759|Eukaryota,37NDC@33090|Viridiplantae,3GDJD@35493|Streptophyta	35493|Streptophyta	S	Protein of unknown function (DUF455)	-	-	-	ko:K06940	-	-	-	-	ko00000	-	-	-	DUF455
mRNA1104	3218.PP1S539_3V6.1	4.94e-64	216	28PAS@1|root,2QVY4@2759|Eukaryota,37MVG@33090|Viridiplantae,3GEWA@35493|Streptophyta	35493|Streptophyta	S	Calcium-binding EF hand family protein	-	-	-	-	-	-	-	-	-	-	-	-	EF-hand_5,EF-hand_7
mRNA1105	3218.PP1S49_263V6.1	4.56e-170	493	COG0798@1|root,2QPKH@2759|Eukaryota,37I7F@33090|Viridiplantae,3GK9V@35493|Streptophyta	35493|Streptophyta	P	Sodium Bile acid symporter family	-	-	-	ko:K03325	-	-	-	-	ko00000,ko02000	2.A.59	-	-	SBF
mRNA1106	88036.EFJ07410	9.04e-78	235	COG2346@1|root,2QRXE@2759|Eukaryota,37PXR@33090|Viridiplantae,3GCEI@35493|Streptophyta	35493|Streptophyta	S	Two-on-two hemoglobin-3	GLB3	GO:0001666,GO:0003674,GO:0005344,GO:0006810,GO:0006950,GO:0008150,GO:0009628,GO:0009719,GO:0009725,GO:0009733,GO:0010033,GO:0015669,GO:0015671,GO:0015893,GO:0036293,GO:0042221,GO:0042493,GO:0050896,GO:0051179,GO:0051234,GO:0070482,GO:0140104	-	-	-	-	-	-	-	-	-	-	Bac_globin
mRNA1109	3218.PP1S34_439V6.1	2.24e-187	523	COG1310@1|root,KOG3050@2759|Eukaryota,37N9G@33090|Viridiplantae,3GFZG@35493|Streptophyta	35493|Streptophyta	OT	COP9 signalosome complex subunit	-	GO:0000338,GO:0005575,GO:0005622,GO:0005623,GO:0005634,GO:0006464,GO:0006508,GO:0006511,GO:0006807,GO:0007275,GO:0008150,GO:0008152,GO:0009056,GO:0009057,GO:0009987,GO:0010387,GO:0016043,GO:0019538,GO:0019941,GO:0022607,GO:0030163,GO:0032501,GO:0032502,GO:0034622,GO:0036211,GO:0043170,GO:0043226,GO:0043227,GO:0043229,GO:0043231,GO:0043412,GO:0043632,GO:0043933,GO:0044085,GO:0044237,GO:0044238,GO:…	-	ko:K12179	-	-	-	-	ko00000,ko04121	-	-	-	JAB,MitMem_reg
mRNA1110	3218.PP1S204_122V6.1	4.07e-303	839	COG2110@1|root,KOG2633@2759|Eukaryota,37SI4@33090|Viridiplantae,3GC7M@35493|Streptophyta	35493|Streptophyta	BK	Protein GDAP2 homolog	-	-	-	-	-	-	-	-	-	-	-	-	CRAL_TRIO_2,Macro
mRNA1114	4432.XP_010273062.1	2.17e-80	258	28J02@1|root,2QTYW@2759|Eukaryota,37JBG@33090|Viridiplantae,3G9FE@35493|Streptophyta	35493|Streptophyta	K	AT-hook motif nuclear-localized protein	-	GO:0005575,GO:0005622,GO:0005623,GO:0005634,GO:0043226,GO:0043227,GO:0043229,GO:0043231,GO:0044424,GO:0044464	-	-	-	-	-	-	-	-	-	-	DUF296
mRNA1115	3218.PP1S80_154V6.1	4.51e-63	198	KOG3046@1|root,KOG3046@2759|Eukaryota,37PJC@33090|Viridiplantae,3G75Q@35493|Streptophyta	35493|Streptophyta	K	mediator of RNA polymerase II transcription subunit	-	GO:0000428,GO:0005575,GO:0005622,GO:0005623,GO:0005634,GO:0005654,GO:0005667,GO:0016591,GO:0016592,GO:0030880,GO:0031974,GO:0031981,GO:0032991,GO:0043226,GO:0043227,GO:0043229,GO:0043231,GO:0043233,GO:0044422,GO:0044424,GO:0044428,GO:0044446,GO:0044451,GO:0044464,GO:0044798,GO:0055029,GO:0061695,GO:0070013,GO:0070847,GO:0090575,GO:1902494,GO:1990234	-	ko:K15151	-	-	-	-	ko00000,ko03021	-	-	-	Med10
mRNA1117	4537.OPUNC07G14980.1	1.26e-62	197	COG0251@1|root,KOG2317@2759|Eukaryota,37T73@33090|Viridiplantae,3G8RY@35493|Streptophyta,3KZEP@4447|Liliopsida,3I7BY@38820|Poales	35493|Streptophyta	J	Endoribonuclease L-PSP	-	GO:0003674,GO:0003824,GO:0005575,GO:0005622,GO:0005623,GO:0005737,GO:0005739,GO:0005773,GO:0006082,GO:0006520,GO:0006807,GO:0008150,GO:0008152,GO:0008652,GO:0009058,GO:0009081,GO:0009082,GO:0009507,GO:0009526,GO:0009532,GO:0009536,GO:0009570,GO:0009579,GO:0009941,GO:0009987,GO:0010035,GO:0010038,GO:0016053,GO:0016787,GO:0019239,GO:0019752,GO:0031967,GO:0031975,GO:0042221,GO:0043226,GO:0043227,GO:…	3.5.99.10	ko:K09022	-	-	R11098,R11099	RC03275,RC03354	ko00000,ko01000	-	-	-	Ribonuc_L-PSP
mRNA1120	88036.EFJ17624	5.11e-96	291	KOG1616@1|root,KOG1616@2759|Eukaryota,37RTB@33090|Viridiplantae,3GCN6@35493|Streptophyta	35493|Streptophyta	G	snf1-related protein kinase regulatory subunit	-	-	-	ko:K07199	ko04068,ko04152,ko04211,ko04213,ko04371,ko04530,ko04710,ko04714,ko04910,ko04920,ko04921,ko04922,ko04931,ko04932,ko05410,map04068,map04152,map04211,map04213,map04371,map04530,map04710,map04714,map04910,map04920,map04921,map04922,map04931,map04932,map05410	-	-	-	ko00000,ko00001	-	-	-	AMPK1_CBM,AMPKBI
mRNA1123	3218.PP1S149_274V6.2	1.69e-75	231	COG3476@1|root,KOG3797@2759|Eukaryota,37W1B@33090|Viridiplantae,3GQ0E@35493|Streptophyta	35493|Streptophyta	T	TspO/MBR family	-	-	-	ko:K05770	ko04080,ko04214,ko04979,ko05166,map04080,map04214,map04979,map05166	-	-	-	ko00000,ko00001,ko02000	9.A.24	-	-	TspO_MBR
mRNA1125	3218.PP1S66_191V6.2	3.11e-255	707	COG5277@1|root,KOG0679@2759|Eukaryota,37IPA@33090|Viridiplantae,3GDVU@35493|Streptophyta	35493|Streptophyta	Z	Belongs to the actin family	ARP4	GO:0000003,GO:0003006,GO:0003674,GO:0005198,GO:0005200,GO:0005575,GO:0005622,GO:0005623,GO:0005634,GO:0005730,GO:0006325,GO:0006996,GO:0007010,GO:0007275,GO:0007276,GO:0008150,GO:0009314,GO:0009416,GO:0009555,GO:0009628,GO:0009648,GO:0009791,GO:0009987,GO:0010228,GO:0016043,GO:0019953,GO:0022412,GO:0022414,GO:0030154,GO:0031974,GO:0031981,GO:0032501,GO:0032502,GO:0032504,GO:0043226,GO:0043227,GO:…	-	ko:K11340	ko04714,ko05225,map04714,map05225	-	-	-	ko00000,ko00001,ko03021,ko03036,ko04147	-	-	-	Actin
mRNA1126	3218.PP1S254_62V6.1	6.43e-207	605	COG0530@1|root,KOG2399@2759|Eukaryota,37ME6@33090|Viridiplantae,3GAG8@35493|Streptophyta	35493|Streptophyta	P	Belongs to the Ca(2 ) cation antiporter (CaCA) (TC 2.A.19) family	-	GO:0000041,GO:0003674,GO:0005215,GO:0005384,GO:0005575,GO:0005622,GO:0005623,GO:0005737,GO:0005773,GO:0005774,GO:0006810,GO:0006811,GO:0006812,GO:0006813,GO:0006814,GO:0006828,GO:0006873,GO:0006950,GO:0006970,GO:0008150,GO:0008324,GO:0009628,GO:0009651,GO:0009987,GO:0012505,GO:0012506,GO:0015075,GO:0015077,GO:0015079,GO:0015081,GO:0015318,GO:0015672,GO:0016020,GO:0019725,GO:0022857,GO:0022890,GO:…	-	ko:K13754	-	-	-	-	ko00000,ko02000	2.A.19.4.4	-	-	Na_Ca_ex
mRNA1128	3218.PP1S81_211V6.1	4.41e-198	566	KOG0379@1|root,KOG0379@2759|Eukaryota,37SDU@33090|Viridiplantae,3G8Y8@35493|Streptophyta	35493|Streptophyta	S	F-box kelch-repeat protein	-	-	-	-	-	-	-	-	-	-	-	-	F-box,F-box-like,Kelch_3,Kelch_4,Kelch_5
mRNA1129	3218.PP1S81_211V6.1	3.33e-158	462	KOG0379@1|root,KOG0379@2759|Eukaryota,37SDU@33090|Viridiplantae,3G8Y8@35493|Streptophyta	35493|Streptophyta	S	F-box kelch-repeat protein	-	-	-	-	-	-	-	-	-	-	-	-	F-box,F-box-like,Kelch_3,Kelch_4,Kelch_5
mRNA1130	3218.PP1S81_211V6.1	2.79e-159	464	KOG0379@1|root,KOG0379@2759|Eukaryota,37SDU@33090|Viridiplantae,3G8Y8@35493|Streptophyta	35493|Streptophyta	S	F-box kelch-repeat protein	-	-	-	-	-	-	-	-	-	-	-	-	F-box,F-box-like,Kelch_3,Kelch_4,Kelch_5
mRNA1131	88036.EFJ32363	0	998	COG0744@1|root,2RIBP@2759|Eukaryota,37P1F@33090|Viridiplantae,3G95M@35493|Streptophyta	35493|Streptophyta	M	Penicillin-binding protein	-	GO:0003674,GO:0005488,GO:0008144,GO:0008658,GO:0031406,GO:0033218,GO:0033293,GO:0036094,GO:0043167,GO:0043168,GO:0043177,GO:0097159,GO:1901363,GO:1901681	-	-	-	-	-	-	-	-	-	-	Transgly,Transpeptidase
mRNA1133	3218.PP1S71_363V6.1	5.96e-40	144	2A4SS@1|root,2RY82@2759|Eukaryota,37TV4@33090|Viridiplantae,3GI1K@35493|Streptophyta	35493|Streptophyta	S	Mitochondrial import inner membrane translocase subunit Tim17 Tim22 Tim23 family protein	-	-	-	-	-	-	-	-	-	-	-	-	Tim17
mRNA1134	3218.PP1S35_350V6.1	1.08e-49	187	KOG4197@1|root,KOG4197@2759|Eukaryota,37NID@33090|Viridiplantae,3G7JB@35493|Streptophyta	35493|Streptophyta	S	Pentatricopeptide repeat-containing protein	-	GO:0000003,GO:0000373,GO:0000375,GO:0000377,GO:0003006,GO:0003674,GO:0003676,GO:0003723,GO:0003727,GO:0003824,GO:0004518,GO:0004519,GO:0005488,GO:0005575,GO:0005622,GO:0005623,GO:0006139,GO:0006396,GO:0006725,GO:0006807,GO:0007275,GO:0008150,GO:0008152,GO:0008380,GO:0009451,GO:0009790,GO:0009791,GO:0009793,GO:0009987,GO:0010154,GO:0010467,GO:0016070,GO:0016787,GO:0016788,GO:0022414,GO:0031425,GO:…	-	-	-	-	-	-	-	-	-	-	PPR,PPR_2,PPR_3
mRNA1135	28532.XP_010548987.1	1.8e-92	273	KOG1727@1|root,KOG1727@2759|Eukaryota,37K7T@33090|Viridiplantae,3G8EY@35493|Streptophyta,3I238@3699|Brassicales	35493|Streptophyta	DZ	Translationally controlled tumour protein	-	-	-	-	-	-	-	-	-	-	-	-	TCTP
mRNA1138	3218.PP1S42_59V6.2	4.97e-232	649	COG0458@1|root,KOG0370@2759|Eukaryota,37IWA@33090|Viridiplantae,3GBTY@35493|Streptophyta	35493|Streptophyta	EF	Carbamoyl-phosphate synthase small chain	CARA	GO:0000050,GO:0003674,GO:0003824,GO:0004088,GO:0005575,GO:0005622,GO:0005623,GO:0005737,GO:0005951,GO:0006082,GO:0006520,GO:0006525,GO:0006526,GO:0006807,GO:0006950,GO:0007154,GO:0008150,GO:0008152,GO:0008652,GO:0009058,GO:0009064,GO:0009084,GO:0009267,GO:0009507,GO:0009532,GO:0009536,GO:0009570,GO:0009605,GO:0009987,GO:0009991,GO:0016036,GO:0016053,GO:0016874,GO:0016879,GO:0016884,GO:0019627,GO:…	6.3.5.5	ko:K01956	ko00240,ko00250,ko01100,map00240,map00250,map01100	M00051	R00256,R00575,R01395,R10948,R10949	RC00002,RC00010,RC00043,RC02750,RC02798,RC03314	ko00000,ko00001,ko00002,ko01000	-	-	-	CPSase_sm_chain,GATase
mRNA1142	29760.VIT_13s0067g01670.t01	1.74e-37	151	COG0666@1|root,KOG4177@2759|Eukaryota,37HIC@33090|Viridiplantae,3GDBX@35493|Streptophyta	35493|Streptophyta	M	ankyrin repeat	-	GO:0005575,GO:0005622,GO:0005623,GO:0005634,GO:0005654,GO:0031974,GO:0031981,GO:0043226,GO:0043227,GO:0043229,GO:0043231,GO:0043233,GO:0044422,GO:0044424,GO:0044428,GO:0044446,GO:0044464,GO:0070013	-	ko:K15502,ko:K15503	-	-	-	-	ko00000,ko01009,ko03400	-	-	-	Ank_2,Ank_3,Ank_4,Motile_Sperm
mRNA1143	3218.PP1S3_505V6.1	1.29e-133	437	28U0I@1|root,2R0R4@2759|Eukaryota,37MMN@33090|Viridiplantae,3G7M0@35493|Streptophyta	35493|Streptophyta	S	Transducin WD40 repeat-like superfamily protein	-	-	-	-	-	-	-	-	-	-	-	-	TFIIIC_delta,WD40,zf-TFIIIC
mRNA1144	38727.Pavir.Fa00381.1.p	7.89e-27	116	COG0517@1|root,KOG1764@2759|Eukaryota,37IKM@33090|Viridiplantae,3GCV8@35493|Streptophyta,3KY30@4447|Liliopsida,3I2IM@38820|Poales	35493|Streptophyta	C	CBS domain	-	-	-	-	-	-	-	-	-	-	-	-	CBS
mRNA1146	88036.EFJ26851	5.94e-36	137	2E3H5@1|root,2SAJE@2759|Eukaryota,37WUU@33090|Viridiplantae,3GQ1Y@35493|Streptophyta	35493|Streptophyta	-	-	-	-	-	-	-	-	-	-	-	-	-	-	-
mRNA1147	102107.XP_008236417.1	5.94e-43	145	2AM4V@1|root,2RZB5@2759|Eukaryota,37U4I@33090|Viridiplantae,3GIYG@35493|Streptophyta,4JPM1@91835|fabids	35493|Streptophyta	S	Zinc finger SWIM domain-containing protein	-	GO:0000724,GO:0000725,GO:0006139,GO:0006259,GO:0006281,GO:0006302,GO:0006310,GO:0006725,GO:0006807,GO:0006950,GO:0006974,GO:0008150,GO:0008152,GO:0009987,GO:0033554,GO:0034641,GO:0043170,GO:0044237,GO:0044238,GO:0044260,GO:0046483,GO:0050896,GO:0051716,GO:0071704,GO:0090304,GO:1901360	-	-	-	-	-	-	-	-	-	-	-
mRNA1148	3218.PP1S246_112V6.1	8.2e-276	759	COG1894@1|root,KOG2658@2759|Eukaryota,37IZ7@33090|Viridiplantae,3G8TC@35493|Streptophyta	35493|Streptophyta	C	Core subunit of the mitochondrial membrane respiratory chain NADH dehydrogenase (Complex I) that is believed to belong to the minimal assembly required for catalysis. Complex I functions in the transfer of electrons from NADH to the respiratory chain	-	GO:0005575,GO:0005622,GO:0005623,GO:0005737,GO:0005739,GO:0005740,GO:0005743,GO:0005746,GO:0005747,GO:0016020,GO:0019866,GO:0030964,GO:0031090,GO:0031966,GO:0031967,GO:0031975,GO:0032991,GO:0043226,GO:0043227,GO:0043229,GO:0043231,GO:0044422,GO:0044424,GO:0044425,GO:0044429,GO:0044444,GO:0044446,GO:0044455,GO:0044464,GO:0045271,GO:0070469,GO:0098796,GO:0098798,GO:0098800,GO:0098803,GO:1902494,GO:…	1.6.5.3,1.6.99.3	ko:K03942	ko00190,ko01100,ko04714,ko04723,ko04932,ko05010,ko05012,ko05016,map00190,map01100,map04714,map04723,map04932,map05010,map05012,map05016	M00143	R11945	RC00061	ko00000,ko00001,ko00002,ko01000	3.D.1.6	-	-	Complex1_51K,NADH_4Fe-4S,SLBB
mRNA1150	3218.PP1S71_205V6.1	3.07e-138	409	2CY8V@1|root,2S2U2@2759|Eukaryota,37V9X@33090|Viridiplantae	33090|Viridiplantae	-	-	-	-	-	-	-	-	-	-	-	-	-	-	PAP2
mRNA1151	3218.PP1S55_244V6.1	2.16e-190	563	KOG2374@1|root,KOG2374@2759|Eukaryota,37QWJ@33090|Viridiplantae,3GGKP@35493|Streptophyta	35493|Streptophyta	S	UV-stimulated scaffold protein A homolog	-	-	-	-	-	-	-	-	-	-	-	-	DUF2043
mRNA1152	3218.PP1S88_187V6.1	1.91e-112	330	2CHPI@1|root,2QPIB@2759|Eukaryota,37RJU@33090|Viridiplantae,3G87M@35493|Streptophyta	35493|Streptophyta	U	Mitochondrial import inner membrane translocase subunit Tim17 Tim22 Tim23 family protein	-	GO:0003674,GO:0005488,GO:0005515,GO:0005575,GO:0005622,GO:0005623,GO:0005737,GO:0005739,GO:0005773,GO:0005774,GO:0005886,GO:0006403,GO:0006605,GO:0006810,GO:0006839,GO:0006886,GO:0006996,GO:0007005,GO:0008104,GO:0008150,GO:0009507,GO:0009526,GO:0009528,GO:0009536,GO:0009706,GO:0009941,GO:0009987,GO:0015031,GO:0015833,GO:0015931,GO:0016020,GO:0016031,GO:0016043,GO:0019866,GO:0031090,GO:0031967,GO:…	-	-	-	-	-	-	-	-	-	-	SAM_1,Tim17
mRNA1153	218851.Aquca_003_00823.1	9.32e-224	684	KOG1019@1|root,KOG1019@2759|Eukaryota,37KSW@33090|Viridiplantae,3G9MC@35493|Streptophyta	35493|Streptophyta	K	Protein ALWAYS EARLY	-	-	-	ko:K21773	ko04218,map04218	-	-	-	ko00000,ko00001	-	-	-	DIRP,Myb_DNA-binding
mRNA1154	218851.Aquca_003_00823.1	9.31e-225	686	KOG1019@1|root,KOG1019@2759|Eukaryota,37KSW@33090|Viridiplantae,3G9MC@35493|Streptophyta	35493|Streptophyta	K	Protein ALWAYS EARLY	-	-	-	ko:K21773	ko04218,map04218	-	-	-	ko00000,ko00001	-	-	-	DIRP,Myb_DNA-binding
mRNA1155	15368.BRADI1G32927.1	2.1e-130	390	COG0697@1|root,KOG2765@2759|Eukaryota,37I8S@33090|Viridiplantae,3GE8I@35493|Streptophyta,3KVR5@4447|Liliopsida,3I56J@38820|Poales	35493|Streptophyta	EG	Solute carrier family 35	-	-	-	ko:K15289	-	-	-	-	ko00000,ko02000	2.A.7.24.1,2.A.7.24.4,2.A.7.24.6	-	-	EamA
mRNA1158	88036.EFJ32828	3.73e-215	640	COG0457@1|root,KOG1124@2759|Eukaryota,37PSV@33090|Viridiplantae,3G8UV@35493|Streptophyta	35493|Streptophyta	E	UDP-N-acetylglucosamine-peptide N-acetylglucosaminyltransferase	-	GO:0000288,GO:0000291,GO:0000785,GO:0000956,GO:0005575,GO:0005622,GO:0005623,GO:0005634,GO:0005654,GO:0005694,GO:0005737,GO:0005829,GO:0006139,GO:0006401,GO:0006402,GO:0006725,GO:0006807,GO:0008150,GO:0008152,GO:0009056,GO:0009057,GO:0009892,GO:0009987,GO:0010468,GO:0010605,GO:0010629,GO:0016070,GO:0016071,GO:0019222,GO:0019439,GO:0031974,GO:0031981,GO:0032991,GO:0034641,GO:0034655,GO:0035327,GO:…	-	-	-	-	-	-	-	-	-	-	TPR_1,TPR_16,TPR_19,TPR_2,TPR_7,TPR_8
mRNA1159	88036.EFJ32828	3.84e-215	640	COG0457@1|root,KOG1124@2759|Eukaryota,37PSV@33090|Viridiplantae,3G8UV@35493|Streptophyta	35493|Streptophyta	E	UDP-N-acetylglucosamine-peptide N-acetylglucosaminyltransferase	-	GO:0000288,GO:0000291,GO:0000785,GO:0000956,GO:0005575,GO:0005622,GO:0005623,GO:0005634,GO:0005654,GO:0005694,GO:0005737,GO:0005829,GO:0006139,GO:0006401,GO:0006402,GO:0006725,GO:0006807,GO:0008150,GO:0008152,GO:0009056,GO:0009057,GO:0009892,GO:0009987,GO:0010468,GO:0010605,GO:0010629,GO:0016070,GO:0016071,GO:0019222,GO:0019439,GO:0031974,GO:0031981,GO:0032991,GO:0034641,GO:0034655,GO:0035327,GO:…	-	-	-	-	-	-	-	-	-	-	TPR_1,TPR_16,TPR_19,TPR_2,TPR_7,TPR_8
mRNA1161	3218.PP1S39_394V6.1	7.89e-208	632	COG0668@1|root,KOG4629@2759|Eukaryota,37M9C@33090|Viridiplantae,3GE1I@35493|Streptophyta	35493|Streptophyta	M	mechanosensitive ion channel	-	GO:0003674,GO:0005215,GO:0005575,GO:0005622,GO:0005623,GO:0005737,GO:0005773,GO:0005774,GO:0005886,GO:0005911,GO:0006810,GO:0006811,GO:0006820,GO:0008150,GO:0008381,GO:0009506,GO:0015267,GO:0016020,GO:0022803,GO:0022836,GO:0022857,GO:0030054,GO:0031090,GO:0043226,GO:0043227,GO:0043229,GO:0043231,GO:0044422,GO:0044424,GO:0044437,GO:0044444,GO:0044446,GO:0044464,GO:0051179,GO:0051234,GO:0055044,GO:…	-	ko:K22048	-	-	-	-	ko00000,ko02000	1.A.23.4	-	-	MS_channel
mRNA1163	3218.PP1S60_178V6.1	2.87e-120	355	COG2030@1|root,KOG1206@2759|Eukaryota,37S9Z@33090|Viridiplantae,3GBTS@35493|Streptophyta	35493|Streptophyta	I	Enoyl-CoA hydratase 2	-	GO:0003674,GO:0003824,GO:0005575,GO:0005622,GO:0005623,GO:0005737,GO:0005777,GO:0006082,GO:0006629,GO:0006631,GO:0006635,GO:0008150,GO:0008152,GO:0009056,GO:0009062,GO:0009987,GO:0016042,GO:0016054,GO:0016829,GO:0016835,GO:0016836,GO:0019395,GO:0019752,GO:0030258,GO:0032787,GO:0033542,GO:0034440,GO:0042579,GO:0043226,GO:0043227,GO:0043229,GO:0043231,GO:0043436,GO:0044237,GO:0044238,GO:0044242,GO:…	4.2.1.119	ko:K19658	-	-	R09698	RC00770	ko00000,ko01000	-	-	-	MaoC_dehydrat_N,MaoC_dehydratas
mRNA1166	4432.XP_010251334.1	1.92e-81	259	COG3491@1|root,KOG0143@2759|Eukaryota,37HXI@33090|Viridiplantae,3G7DT@35493|Streptophyta	35493|Streptophyta	Q	Belongs to the iron ascorbate-dependent oxidoreductase family	-	GO:0001101,GO:0002229,GO:0002239,GO:0006082,GO:0006725,GO:0006950,GO:0006952,GO:0007275,GO:0007568,GO:0008150,GO:0008152,GO:0009056,GO:0009605,GO:0009607,GO:0009617,GO:0009620,GO:0009696,GO:0009719,GO:0009725,GO:0009751,GO:0009987,GO:0010033,GO:0010150,GO:0010817,GO:0014070,GO:0016054,GO:0016999,GO:0017001,GO:0017144,GO:0018958,GO:0019336,GO:0019439,GO:0019752,GO:0032501,GO:0032502,GO:0032787,GO:…	-	-	-	-	-	-	-	-	-	-	2OG-FeII_Oxy,DIOX_N
mRNA1167	3218.PP1S131_96V6.1	1.12e-130	378	KOG1457@1|root,KOG1457@2759|Eukaryota,37N8W@33090|Viridiplantae,3GCXG@35493|Streptophyta	35493|Streptophyta	A	isoform X1	-	GO:0003674,GO:0003676,GO:0003723,GO:0003729,GO:0005488,GO:0005515,GO:0005575,GO:0005622,GO:0005623,GO:0005737,GO:0006355,GO:0006357,GO:0007275,GO:0008150,GO:0008284,GO:0009653,GO:0009790,GO:0009887,GO:0009889,GO:0009966,GO:0009968,GO:0010468,GO:0010556,GO:0010646,GO:0010648,GO:0019219,GO:0019222,GO:0023051,GO:0023057,GO:0030510,GO:0030514,GO:0031323,GO:0031326,GO:0032501,GO:0032502,GO:0035239,GO:…	-	-	-	-	-	-	-	-	-	-	RRM_1
mRNA1168	3218.PP1S131_96V6.1	6.57e-57	184	KOG1457@1|root,KOG1457@2759|Eukaryota,37N8W@33090|Viridiplantae,3GCXG@35493|Streptophyta	35493|Streptophyta	A	isoform X1	-	GO:0003674,GO:0003676,GO:0003723,GO:0003729,GO:0005488,GO:0005515,GO:0005575,GO:0005622,GO:0005623,GO:0005737,GO:0006355,GO:0006357,GO:0007275,GO:0008150,GO:0008284,GO:0009653,GO:0009790,GO:0009887,GO:0009889,GO:0009966,GO:0009968,GO:0010468,GO:0010556,GO:0010646,GO:0010648,GO:0019219,GO:0019222,GO:0023051,GO:0023057,GO:0030510,GO:0030514,GO:0031323,GO:0031326,GO:0032501,GO:0032502,GO:0035239,GO:…	-	-	-	-	-	-	-	-	-	-	RRM_1
mRNA1169	3218.PP1S9_356V6.3	4.07e-210	589	COG0436@1|root,KOG0257@2759|Eukaryota,37RZD@33090|Viridiplantae,3G80E@35493|Streptophyta	35493|Streptophyta	E	Bifunctional aspartate aminotransferase and glutamate aspartate-prephenate	-	GO:0000096,GO:0003674,GO:0003824,GO:0005575,GO:0005622,GO:0005623,GO:0005737,GO:0005829,GO:0006082,GO:0006520,GO:0006521,GO:0006555,GO:0006558,GO:0006568,GO:0006569,GO:0006570,GO:0006576,GO:0006586,GO:0006725,GO:0006790,GO:0006807,GO:0008150,GO:0008152,GO:0008483,GO:0009056,GO:0009058,GO:0009063,GO:0009066,GO:0009072,GO:0009074,GO:0009308,GO:0009310,GO:0009314,GO:0009416,GO:0009628,GO:0009639,GO:…	-	-	-	-	-	-	-	-	-	-	Aminotran_1_2
mRNA1172	3218.PP1S244_32V6.2	9.85e-95	303	2C228@1|root,2QREB@2759|Eukaryota,37QC8@33090|Viridiplantae,3GED3@35493|Streptophyta	35493|Streptophyta	S	TIFY 8-like	-	GO:0003674,GO:0003712,GO:0003714,GO:0005575,GO:0005622,GO:0005623,GO:0005634,GO:0006950,GO:0008150,GO:0009611,GO:0009889,GO:0009890,GO:0009892,GO:0009966,GO:0010556,GO:0010558,GO:0010605,GO:0010646,GO:0019219,GO:0019222,GO:0023051,GO:0031323,GO:0031324,GO:0031326,GO:0031327,GO:0031347,GO:0043226,GO:0043227,GO:0043229,GO:0043231,GO:0044424,GO:0044464,GO:0045934,GO:0048519,GO:0048523,GO:0048583,GO:…	-	-	-	-	-	-	-	-	-	-	tify
mRNA1173	3218.PP1S244_32V6.2	2.92e-96	306	2C228@1|root,2QREB@2759|Eukaryota,37QC8@33090|Viridiplantae,3GED3@35493|Streptophyta	35493|Streptophyta	S	TIFY 8-like	-	GO:0003674,GO:0003712,GO:0003714,GO:0005575,GO:0005622,GO:0005623,GO:0005634,GO:0006950,GO:0008150,GO:0009611,GO:0009889,GO:0009890,GO:0009892,GO:0009966,GO:0010556,GO:0010558,GO:0010605,GO:0010646,GO:0019219,GO:0019222,GO:0023051,GO:0031323,GO:0031324,GO:0031326,GO:0031327,GO:0031347,GO:0043226,GO:0043227,GO:0043229,GO:0043231,GO:0044424,GO:0044464,GO:0045934,GO:0048519,GO:0048523,GO:0048583,GO:…	-	-	-	-	-	-	-	-	-	-	tify
mRNA1174	3218.PP1S246_8V6.1	7.43e-112	332	KOG2500@1|root,KOG2500@2759|Eukaryota,37IHI@33090|Viridiplantae,3GDCF@35493|Streptophyta	35493|Streptophyta	O	Adaptin ear-binding coat-associated protein	-	GO:0003674,GO:0003824,GO:0005215,GO:0006810,GO:0008150,GO:0015399,GO:0015405,GO:0016462,GO:0016787,GO:0016817,GO:0016818,GO:0016887,GO:0017111,GO:0022804,GO:0022857,GO:0042623,GO:0042626,GO:0043492,GO:0051179,GO:0051234,GO:0055085	-	ko:K20069	-	-	-	-	ko00000,ko04131	-	-	-	DUF1681
mRNA1176	3218.PP1S220_62V6.1	3.47e-69	246	2CMDY@1|root,2S3XU@2759|Eukaryota,37WA8@33090|Viridiplantae,3GPJB@35493|Streptophyta	35493|Streptophyta	-	-	-	-	-	-	-	-	-	-	-	-	-	-	-
mRNA1178	3218.PP1S132_19V6.1	1.79e-299	890	COG0553@1|root,KOG1001@2759|Eukaryota,37KHS@33090|Viridiplantae,3GDVD@35493|Streptophyta	35493|Streptophyta	KL	isoform X1	-	GO:0000724,GO:0000725,GO:0006139,GO:0006259,GO:0006281,GO:0006302,GO:0006310,GO:0006725,GO:0006807,GO:0006950,GO:0006974,GO:0008150,GO:0008152,GO:0009292,GO:0009294,GO:0009987,GO:0033554,GO:0034641,GO:0043170,GO:0044237,GO:0044238,GO:0044260,GO:0044764,GO:0045003,GO:0046483,GO:0050896,GO:0051704,GO:0051716,GO:0071704,GO:0090304,GO:1901360	-	-	-	-	-	-	-	-	-	-	Helicase_C,SNF2_N,zf-C3HC4,zf-C3HC4_2
mRNA1181	3827.XP_004494021.1	1.16e-23	105	29IF3@1|root,2RRNE@2759|Eukaryota,37SK9@33090|Viridiplantae,3GHMI@35493|Streptophyta	35493|Streptophyta	S	Transposase family tnp2	-	-	-	-	-	-	-	-	-	-	-	-	DUF4218,Transpos_assoc,Transposase_21
mRNA1182	3827.XP_004494021.1	1.16e-23	105	29IF3@1|root,2RRNE@2759|Eukaryota,37SK9@33090|Viridiplantae,3GHMI@35493|Streptophyta	35493|Streptophyta	S	Transposase family tnp2	-	-	-	-	-	-	-	-	-	-	-	-	DUF4218,Transpos_assoc,Transposase_21
mRNA1183	88036.EFJ22547	5.53e-258	725	COG2132@1|root,KOG1263@2759|Eukaryota,37IIR@33090|Viridiplantae,3G9TY@35493|Streptophyta	35493|Streptophyta	Q	Belongs to the multicopper oxidase family	-	-	1.10.3.3	ko:K00423	ko00053,ko01100,map00053,map01100	-	R00068	RC00092	ko00000,ko00001,ko01000	-	-	-	Cu-oxidase,Cu-oxidase_2,Cu-oxidase_3
mRNA1187	13333.ERN16824	9.03e-201	586	28M02@1|root,2QUPM@2759|Eukaryota,37KCA@33090|Viridiplantae,3GD2X@35493|Streptophyta	35493|Streptophyta	S	cobra-like protein	-	-	-	-	-	-	-	-	-	-	-	-	COBRA
mRNA1189	3218.PP1S430_30V6.3	9.81e-29	104	2CYCQ@1|root,2S3KV@2759|Eukaryota,37W49@33090|Viridiplantae,3GK3U@35493|Streptophyta	35493|Streptophyta	S	Pet100	-	-	-	ko:K18187	-	-	-	-	ko00000,ko03029	-	-	-	Pet100
mRNA1191	3218.PP1S34_241V6.1	5.16e-238	682	COG0277@1|root,KOG4730@2759|Eukaryota,37JSI@33090|Viridiplantae,3GBA2@35493|Streptophyta	35493|Streptophyta	V	L-galactono-1,4-lactone dehydrogenase	GLDH	GO:0003674,GO:0003824,GO:0005575,GO:0005622,GO:0005623,GO:0005737,GO:0005739,GO:0008150,GO:0008152,GO:0009536,GO:0016491,GO:0016627,GO:0016632,GO:0016633,GO:0043226,GO:0043227,GO:0043229,GO:0043231,GO:0044424,GO:0044444,GO:0044464,GO:0055114,GO:0080049	1.3.2.3	ko:K00225	ko00053,ko01100,ko01110,map00053,map01100,map01110	M00114	R00640,R07679	RC00092,RC00195	ko00000,ko00001,ko00002,ko01000	-	-	-	ALO,FAD_binding_4
mRNA1193	218851.Aquca_002_00603.1	1.78e-121	359	COG0451@1|root,KOG1502@2759|Eukaryota,37J0J@33090|Viridiplantae,3G9PM@35493|Streptophyta	35493|Streptophyta	V	Tetraketide alpha-pyrone reductase	-	GO:0000003,GO:0003006,GO:0005575,GO:0005622,GO:0005623,GO:0005737,GO:0005783,GO:0006725,GO:0007275,GO:0008150,GO:0008152,GO:0009058,GO:0009555,GO:0009653,GO:0009791,GO:0009987,GO:0010154,GO:0010208,GO:0010584,GO:0010927,GO:0012505,GO:0016043,GO:0019438,GO:0022414,GO:0022607,GO:0030198,GO:0032501,GO:0032502,GO:0032989,GO:0043062,GO:0043226,GO:0043227,GO:0043229,GO:0043231,GO:0044085,GO:0044237,GO:…	-	-	-	-	-	-	-	-	-	-	Epimerase,UFD1
mRNA1203	38727.Pavir.J14829.1.p	5.61e-10	65.5	COG2124@1|root,KOG0156@2759|Eukaryota,37QA7@33090|Viridiplantae,3GDM1@35493|Streptophyta,3M26I@4447|Liliopsida,3I7FR@38820|Poales	35493|Streptophyta	Q	Belongs to the cytochrome P450 family	-	GO:0001101,GO:0003674,GO:0003824,GO:0004497,GO:0005575,GO:0006629,GO:0006720,GO:0006721,GO:0008150,GO:0008152,GO:0009058,GO:0009719,GO:0009725,GO:0009753,GO:0009987,GO:0010033,GO:0016020,GO:0016101,GO:0016491,GO:0016705,GO:0016709,GO:0019748,GO:0032870,GO:0036209,GO:0042221,GO:0044237,GO:0044238,GO:0044255,GO:0044550,GO:0050896,GO:0051716,GO:0055114,GO:0070887,GO:0071229,GO:0071310,GO:0071395,GO:…	1.14.13.144,1.14.14.19,1.14.14.32	ko:K00512,ko:K16085	ko00140,ko00904,ko01100,ko01110,ko04913,ko04917,ko04927,ko04934,map00140,map00904,map01100,map01110,map04913,map04917,map04927,map04934	M00109,M00110	R02211,R03783,R04852,R04853,R08517,R08518,R09865,R09921	RC00607,RC00660,RC00923,RC01222,RC01952	ko00000,ko00001,ko00002,ko00199,ko01000	-	-	-	p450
mRNA1204	3218.PP1S197_122V6.1	5.44e-116	357	2C3UC@1|root,2S2UG@2759|Eukaryota,37V8U@33090|Viridiplantae	33090|Viridiplantae	S	Domain of unknown function (DUF4461)	-	-	-	-	-	-	-	-	-	-	-	-	DUF4460,DUF4461
mRNA1205	3218.PP1S398_32V6.1	8.93e-76	251	KOG2739@1|root,KOG2739@2759|Eukaryota,37RRX@33090|Viridiplantae,3GG8R@35493|Streptophyta	35493|Streptophyta	D	Acidic leucine-rich nuclear phosphoprotein 32-related	-	-	-	ko:K18647	-	-	-	-	ko00000,ko03019,ko04147	-	-	-	LRR_4,LRR_9
mRNA1206	3218.PP1S66_226V6.1	7.3e-127	399	KOG2744@1|root,KOG2744@2759|Eukaryota,37J2N@33090|Viridiplantae,3GBNI@35493|Streptophyta	35493|Streptophyta	K	AT-rich interactive domain-containing protein	-	GO:0000976,GO:0000977,GO:0000981,GO:0001012,GO:0001067,GO:0001228,GO:0003674,GO:0003676,GO:0003677,GO:0003690,GO:0003700,GO:0005488,GO:0005575,GO:0005622,GO:0005623,GO:0005634,GO:0006139,GO:0006351,GO:0006355,GO:0006357,GO:0006366,GO:0006725,GO:0006807,GO:0008150,GO:0008152,GO:0009058,GO:0009059,GO:0009889,GO:0009891,GO:0009893,GO:0009987,GO:0010467,GO:0010468,GO:0010556,GO:0010557,GO:0010604,GO:…	-	-	-	-	-	-	-	-	-	-	ARID,HSP20
mRNA1207	3218.PP1S66_226V6.1	6.84e-127	399	KOG2744@1|root,KOG2744@2759|Eukaryota,37J2N@33090|Viridiplantae,3GBNI@35493|Streptophyta	35493|Streptophyta	K	AT-rich interactive domain-containing protein	-	GO:0000976,GO:0000977,GO:0000981,GO:0001012,GO:0001067,GO:0001228,GO:0003674,GO:0003676,GO:0003677,GO:0003690,GO:0003700,GO:0005488,GO:0005575,GO:0005622,GO:0005623,GO:0005634,GO:0006139,GO:0006351,GO:0006355,GO:0006357,GO:0006366,GO:0006725,GO:0006807,GO:0008150,GO:0008152,GO:0009058,GO:0009059,GO:0009889,GO:0009891,GO:0009893,GO:0009987,GO:0010467,GO:0010468,GO:0010556,GO:0010557,GO:0010604,GO:…	-	-	-	-	-	-	-	-	-	-	ARID,HSP20
mRNA1208	3218.PP1S201_10V6.1	7.68e-132	386	KOG0012@1|root,KOG0012@2759|Eukaryota,37HUH@33090|Viridiplantae,3GFVJ@35493|Streptophyta	35493|Streptophyta	L	DNA damage-inducible protein	-	-	-	ko:K11885	-	-	-	-	ko00000,ko03051	-	-	-	Asp_protease,UBA,ubiquitin
mRNA1209	3983.cassava4.1_022803m	4.46e-17	82.4	KOG0012@1|root,KOG0012@2759|Eukaryota,37HUH@33090|Viridiplantae,3GFVJ@35493|Streptophyta,4JFI7@91835|fabids	35493|Streptophyta	L	DNA damage-inducible protein	-	-	-	ko:K11885	-	-	-	-	ko00000,ko03051	-	-	-	Asp_protease,UBA,ubiquitin
mRNA1210	4565.Traes_6AS_0AB5AC28D.1	3.59e-21	89	KOG0012@1|root,KOG0012@2759|Eukaryota,37HUH@33090|Viridiplantae,3GFVJ@35493|Streptophyta,3KMW4@4447|Liliopsida,3IAWX@38820|Poales	35493|Streptophyta	L	Aspartyl protease	-	-	-	ko:K11885	-	-	-	-	ko00000,ko03051	-	-	-	Asp_protease,UBA,ubiquitin
mRNA1211	3218.PP1S100_188V6.1	1.08e-22	105	2AK2S@1|root,2RZ8H@2759|Eukaryota,37UW7@33090|Viridiplantae,3GJ6K@35493|Streptophyta	35493|Streptophyta	-	-	-	-	-	-	-	-	-	-	-	-	-	-	-
mRNA1215	3218.PP1S35_259V6.1	1.58e-140	398	KOG1689@1|root,KOG1689@2759|Eukaryota,37MX4@33090|Viridiplantae,3G88I@35493|Streptophyta	35493|Streptophyta	A	cleavage and polyadenylation specificity factor subunit	-	GO:0002682,GO:0002684,GO:0003674,GO:0003676,GO:0003682,GO:0003723,GO:0003729,GO:0005488,GO:0005515,GO:0005575,GO:0005622,GO:0005623,GO:0005634,GO:0005654,GO:0005737,GO:0005849,GO:0006139,GO:0006396,GO:0006397,GO:0006725,GO:0006807,GO:0008150,GO:0008152,GO:0009893,GO:0009987,GO:0010467,GO:0010468,GO:0010604,GO:0010608,GO:0010628,GO:0016043,GO:0016070,GO:0016071,GO:0016604,GO:0017091,GO:0019219,GO:…	-	ko:K14397	ko03015,map03015	-	-	-	ko00000,ko00001,ko03019	-	-	-	NUDIX_2
mRNA1216	3218.PP1S225_68V6.1	3.23e-287	833	COG5275@1|root,KOG1968@2759|Eukaryota,37R8J@33090|Viridiplantae,3GGME@35493|Streptophyta	35493|Streptophyta	L	Replication factor C subunit	-	-	-	ko:K10754	ko03030,ko03420,ko03430,map03030,map03420,map03430	M00289,M00295	-	-	ko00000,ko00001,ko00002,ko03032,ko03400	-	-	-	AAA,BRCT,RFC1
mRNA1217	3218.PP1S44_343V6.1	9.31e-84	263	COG0288@1|root,KOG1578@2759|Eukaryota,37QMN@33090|Viridiplantae,3GAY4@35493|Streptophyta	35493|Streptophyta	P	Reversible hydration of carbon dioxide	-	-	4.2.1.1	ko:K01673	ko00910,map00910	-	R00132,R10092	RC02807	ko00000,ko00001,ko01000	-	-	-	Pro_CA
mRNA1218	3218.PP1S24_216V6.1	2.25e-102	313	KOG0656@1|root,KOG0656@2759|Eukaryota,37Q50@33090|Viridiplantae,3GBIF@35493|Streptophyta	35493|Streptophyta	D	Belongs to the cyclin family	-	-	-	ko:K18810	-	M00692	-	-	ko00000,ko00002	-	-	-	Cyclin_C,Cyclin_N
mRNA1219	3218.PP1S24_216V6.1	9.03e-102	311	KOG0656@1|root,KOG0656@2759|Eukaryota,37Q50@33090|Viridiplantae,3GBIF@35493|Streptophyta	35493|Streptophyta	D	Belongs to the cyclin family	-	-	-	ko:K18810	-	M00692	-	-	ko00000,ko00002	-	-	-	Cyclin_C,Cyclin_N
mRNA1220	3218.PP1S24_216V6.1	7.17e-104	317	KOG0656@1|root,KOG0656@2759|Eukaryota,37Q50@33090|Viridiplantae,3GBIF@35493|Streptophyta	35493|Streptophyta	D	Belongs to the cyclin family	-	-	-	ko:K18810	-	M00692	-	-	ko00000,ko00002	-	-	-	Cyclin_C,Cyclin_N
mRNA1221	3218.PP1S235_45V6.1	4.31e-277	827	COG0055@1|root,KOG1246@2759|Eukaryota,37KV3@33090|Viridiplantae,3G92M@35493|Streptophyta	35493|Streptophyta	C	lysine-specific demethylase	-	GO:0000122,GO:0000976,GO:0001046,GO:0001047,GO:0001067,GO:0003674,GO:0003676,GO:0003677,GO:0003682,GO:0003690,GO:0003700,GO:0003712,GO:0003713,GO:0003824,GO:0005488,GO:0005515,GO:0005575,GO:0005622,GO:0005623,GO:0005634,GO:0006325,GO:0006355,GO:0006357,GO:0006464,GO:0006482,GO:0006807,GO:0006996,GO:0007623,GO:0008150,GO:0008152,GO:0008214,GO:0008270,GO:0009889,GO:0009890,GO:0009891,GO:0009892,GO:…	-	ko:K11446	-	-	-	-	ko00000,ko01000,ko01009,ko03036	-	-	-	ARID,JmjC,JmjN,PHD,PLU-1,zf-C5HC2
mRNA1222	88036.EFJ16815	3.98e-49	167	28KGA@1|root,2QSXH@2759|Eukaryota,37I6Z@33090|Viridiplantae,3GHX6@35493|Streptophyta	35493|Streptophyta	S	Fiber protein Fb34	-	-	-	-	-	-	-	-	-	-	-	-	DUF1218
mRNA1223	3649.evm.model.supercontig_179.18	8.96e-189	535	COG5184@1|root,KOG1426@2759|Eukaryota,37M6U@33090|Viridiplantae,3GEAA@35493|Streptophyta,3HWKJ@3699|Brassicales	35493|Streptophyta	DZ	regulator of chromosome condensation (RCC1) family protein	-	-	-	-	-	-	-	-	-	-	-	-	RCC1
mRNA1225	3218.PP1S91_87V6.1	3.19e-110	316	COG5078@1|root,KOG0419@2759|Eukaryota,37KTC@33090|Viridiplantae,3G8DM@35493|Streptophyta	35493|Streptophyta	O	Belongs to the ubiquitin-conjugating enzyme family	-	-	2.3.2.23	ko:K10573	ko04120,map04120	-	-	-	ko00000,ko00001,ko01000,ko03400,ko04121	-	-	-	UQ_con
mRNA1226	3218.PP1S83_223V6.3	1.13e-155	451	COG1218@1|root,KOG1528@2759|Eukaryota,37MDE@33090|Viridiplantae,3G97P@35493|Streptophyta	35493|Streptophyta	FP	SAL1 phosphatase-like	-	-	3.1.3.57,3.1.3.7	ko:K15422	ko00562,ko00920,ko01100,ko01120,ko04070,map00562,map00920,map01100,map01120,map04070	M00131	R00188,R00508,R03393,R03427	RC00078	ko00000,ko00001,ko00002,ko01000	-	-	-	Inositol_P
mRNA1227	3827.XP_004503807.1	3.67e-18	79.3	2CXV2@1|root,2RZZ5@2759|Eukaryota,37UFZ@33090|Viridiplantae,3GIXD@35493|Streptophyta,4JPFV@91835|fabids	35493|Streptophyta	S	39S ribosomal protein L53/MRP-L53	-	-	-	ko:K17434	-	-	-	-	br01610,ko00000,ko03011	-	-	-	MRP_L53
mRNA1230	3218.PP1S199_47V6.1	0	1703	COG5022@1|root,COG5059@1|root,KOG0239@2759|Eukaryota,KOG4229@2759|Eukaryota,37JFC@33090|Viridiplantae,3G8W9@35493|Streptophyta	35493|Streptophyta	Z	Belongs to the TRAFAC class myosin-kinesin ATPase superfamily. Kinesin family	-	GO:0000166,GO:0000226,GO:0000902,GO:0000904,GO:0001578,GO:0003002,GO:0003674,GO:0003774,GO:0003777,GO:0003779,GO:0003824,GO:0005488,GO:0005509,GO:0005515,GO:0005516,GO:0005575,GO:0005622,GO:0005623,GO:0005737,GO:0005819,GO:0005856,GO:0005871,GO:0005874,GO:0005875,GO:0005881,GO:0005938,GO:0006928,GO:0006996,GO:0007010,GO:0007017,GO:0007018,GO:0007154,GO:0007267,GO:0007275,GO:0007389,GO:0008017,GO:…	-	-	-	-	-	-	-	-	-	-	FERM_M,FERM_N,Kinesin,MyTH4
mRNA1231	3218.PP1S27_120V6.1	2.24e-78	243	KOG4661@1|root,KOG4661@2759|Eukaryota,37M4Y@33090|Viridiplantae,3GGUQ@35493|Streptophyta	35493|Streptophyta	A	RNA recognition motif	-	-	-	ko:K12897	ko03040,map03040	-	-	-	ko00000,ko00001,ko01009,ko03041	-	-	-	RRM_1
mRNA1232	3218.PP1S3_167V6.2	1.2e-78	244	KOG4661@1|root,KOG4661@2759|Eukaryota,37M4Y@33090|Viridiplantae,3GGUQ@35493|Streptophyta	35493|Streptophyta	A	RNA recognition motif	-	-	-	ko:K12897	ko03040,map03040	-	-	-	ko00000,ko00001,ko01009,ko03041	-	-	-	RRM_1
mRNA1234	3983.cassava4.1_030589m	1.28e-69	244	KOG1983@1|root,KOG1983@2759|Eukaryota,37P6E@33090|Viridiplantae,3GBGM@35493|Streptophyta,4JDK9@91835|fabids	35493|Streptophyta	U	WD40 repeats	-	GO:0000137,GO:0000139,GO:0000902,GO:0000904,GO:0002791,GO:0003674,GO:0005096,GO:0005198,GO:0005488,GO:0005515,GO:0005575,GO:0005622,GO:0005623,GO:0005737,GO:0005768,GO:0005769,GO:0005794,GO:0005795,GO:0005802,GO:0005856,GO:0005886,GO:0005938,GO:0006810,GO:0006892,GO:0006893,GO:0006996,GO:0007010,GO:0007275,GO:0007399,GO:0007409,GO:0008047,GO:0008150,GO:0009653,GO:0009987,GO:0010008,GO:0012505,GO:…	-	ko:K08518	-	-	-	-	ko00000,ko04131	-	-	-	ANAPC4_WD40,Synaptobrevin
mRNA1235	3641.EOX92765	6.88e-99	288	COG5272@1|root,KOG0001@2759|Eukaryota,37IJ5@33090|Viridiplantae,3G78F@35493|Streptophyta	35493|Streptophyta	O	ubiquitin-NEDD8-like protein	-	-	-	ko:K12158	-	-	-	-	ko00000,ko04121	-	-	-	ubiquitin
mRNA1236	4641.GSMUA_Achr9P18640_001	7.51e-142	431	28M3T@1|root,2QTKM@2759|Eukaryota,37K9R@33090|Viridiplantae,3GGC3@35493|Streptophyta,3KM7H@4447|Liliopsida	35493|Streptophyta	-	-	-	-	-	-	-	-	-	-	-	-	-	-	-
mRNA1237	3218.PP1S238_73V6.2	2.37e-64	207	2EIQQ@1|root,2SP34@2759|Eukaryota,3806S@33090|Viridiplantae,3GQ0P@35493|Streptophyta	35493|Streptophyta	S	Short repeat of unknown function (DUF308)	-	-	-	-	-	-	-	-	-	-	-	-	DUF308
mRNA1238	43179.ENSSTOP00000012302	1.5e-11	70.5	KOG0972@1|root,KOG0972@2759|Eukaryota,38NJ2@33154|Opisthokonta,3B95E@33208|Metazoa,3CR5G@33213|Bilateria,487G9@7711|Chordata,48WIX@7742|Vertebrata,3J3IS@40674|Mammalia,35GWS@314146|Euarchontoglires,4Q3ZN@9989|Rodentia	33208|Metazoa	T	Intra-flagellar transport protein 57	IFT57	GO:0001654,GO:0001754,GO:0001838,GO:0001841,GO:0001843,GO:0001894,GO:0001895,GO:0001947,GO:0002009,GO:0003002,GO:0003007,GO:0003143,GO:0003341,GO:0003351,GO:0005575,GO:0005622,GO:0005623,GO:0005737,GO:0005794,GO:0005813,GO:0005815,GO:0005856,GO:0005929,GO:0005930,GO:0006810,GO:0006915,GO:0006919,GO:0006928,GO:0006996,GO:0007017,GO:0007018,GO:0007154,GO:0007165,GO:0007166,GO:0007224,GO:0007275,GO:…	-	ko:K04638	ko05016,map05016	-	-	-	ko00000,ko00001,ko03036	-	-	-	IFT57
mRNA1239	3218.PP1S212_59V6.2	1.52e-151	440	COG0157@1|root,KOG3008@2759|Eukaryota,37KRR@33090|Viridiplantae,3G7UJ@35493|Streptophyta	35493|Streptophyta	F	Nicotinate-nucleotide pyrophosphorylase carboxylating	-	GO:0003674,GO:0003824,GO:0004514,GO:0005575,GO:0005622,GO:0005623,GO:0005737,GO:0006082,GO:0006139,GO:0006725,GO:0006732,GO:0006733,GO:0006753,GO:0006793,GO:0006796,GO:0006807,GO:0008150,GO:0008152,GO:0009056,GO:0009058,GO:0009108,GO:0009117,GO:0009165,GO:0009435,GO:0009507,GO:0009536,GO:0009987,GO:0016054,GO:0016740,GO:0016757,GO:0016763,GO:0017144,GO:0018130,GO:0019359,GO:0019362,GO:0019363,GO:…	2.4.2.19	ko:K00767	ko00760,ko01100,map00760,map01100	M00115	R03348	RC02877	ko00000,ko00001,ko00002,ko01000	-	-	-	QRPTase_C,QRPTase_N
mRNA1240	4513.MLOC_68592.1	3.36e-09	62	29XXM@1|root,2RXST@2759|Eukaryota,384AT@33090|Viridiplantae,3GSAF@35493|Streptophyta,3M2M0@4447|Liliopsida,3IGW6@38820|Poales	35493|Streptophyta	S	Dirigent proteins impart stereoselectivity on the phenoxy radical-coupling reaction, yielding optically active lignans from two molecules of coniferyl alcohol in the biosynthesis of lignans, flavonolignans, and alkaloids and thus plays a central role in plant secondary metabolism	-	-	-	-	-	-	-	-	-	-	-	-	Dirigent
mRNA1241	3218.PP1S29_327V6.1	2.15e-207	597	KOG1290@1|root,KOG1290@2759|Eukaryota,37JTM@33090|Viridiplantae,3GFDS@35493|Streptophyta	35493|Streptophyta	T	SRSF protein kinase	-	GO:0000245,GO:0000375,GO:0000377,GO:0000398,GO:0003674,GO:0003824,GO:0004672,GO:0004674,GO:0005575,GO:0005622,GO:0005623,GO:0005634,GO:0005737,GO:0005829,GO:0006139,GO:0006396,GO:0006397,GO:0006464,GO:0006468,GO:0006725,GO:0006793,GO:0006796,GO:0006807,GO:0007154,GO:0007165,GO:0008104,GO:0008150,GO:0008152,GO:0008380,GO:0009893,GO:0009987,GO:0010467,GO:0010468,GO:0010604,GO:0010628,GO:0016043,GO:…	2.7.11.1	ko:K08832	-	-	-	-	ko00000,ko01000,ko01001	-	-	-	Pkinase
mRNA1242	3218.PP1S228_5V6.1	3.95e-238	672	COG2233@1|root,KOG1292@2759|Eukaryota,37HJV@33090|Viridiplantae,3GC0Q@35493|Streptophyta	35493|Streptophyta	F	nucleobase-ascorbate transporter	-	-	-	ko:K14611	-	-	-	-	ko00000,ko02000	2.A.40.6	-	-	Xan_ur_permease
mRNA1245	3218.PP1S131_152V6.1	1.46e-188	560	KOG1032@1|root,KOG1032@2759|Eukaryota,37IJ8@33090|Viridiplantae,3G8QF@35493|Streptophyta	35493|Streptophyta	S	GRAM domain-containing protein	VAD1	GO:0001101,GO:0005575,GO:0005622,GO:0005623,GO:0005737,GO:0005783,GO:0006950,GO:0006952,GO:0008150,GO:0009605,GO:0009607,GO:0009617,GO:0009719,GO:0009723,GO:0009725,GO:0009751,GO:0010033,GO:0010941,GO:0012505,GO:0014070,GO:0042221,GO:0042493,GO:0042742,GO:0043067,GO:0043069,GO:0043207,GO:0043226,GO:0043227,GO:0043229,GO:0043231,GO:0044424,GO:0044444,GO:0044464,GO:0046677,GO:0048519,GO:0048523,GO:…	-	-	-	-	-	-	-	-	-	-	DUF4782,GRAM
mRNA1246	4081.Solyc08g082490.1.1	6.98e-37	142	COG3240@1|root,2QTIJ@2759|Eukaryota,37IST@33090|Viridiplantae,3GEXQ@35493|Streptophyta,44CIB@71274|asterids	35493|Streptophyta	I	GDSL esterase lipase	-	-	-	-	-	-	-	-	-	-	-	-	Lipase_GDSL
mRNA1251	3218.PP1S563_1V6.2	9.31e-154	447	COG3866@1|root,2QQ5F@2759|Eukaryota,37HIU@33090|Viridiplantae,3G7PT@35493|Streptophyta	35493|Streptophyta	G	Pectate lyase	-	-	4.2.2.2	ko:K01728	ko00040,ko02024,map00040,map02024	-	R02361,R06240	RC00049,RC00705	ko00000,ko00001,ko01000	-	-	-	Pec_lyase_C
mRNA1253	3218.PP1S21_407V6.1	2.14e-227	677	2CNE6@1|root,2QVKD@2759|Eukaryota,38A0H@33090|Viridiplantae,3GXAV@35493|Streptophyta	35493|Streptophyta	E	Plant lipoxygenase may be involved in a number of diverse aspects of plant physiology including growth and development, pest resistance, and senescence or responses to wounding	LOX9	GO:0003674,GO:0003824,GO:0005575,GO:0005622,GO:0005623,GO:0005737,GO:0006629,GO:0007275,GO:0008150,GO:0008152,GO:0009507,GO:0009536,GO:0009653,GO:0009791,GO:0009987,GO:0010015,GO:0010101,GO:0010102,GO:0010311,GO:0016165,GO:0016491,GO:0016701,GO:0016702,GO:0022622,GO:0030258,GO:0031347,GO:0031348,GO:0032501,GO:0032502,GO:0034440,GO:0043226,GO:0043227,GO:0043229,GO:0043231,GO:0044237,GO:0044238,GO:…	1.13.11.12,1.13.11.58	ko:K00454,ko:K15718	ko00591,ko00592,ko01100,ko01110,map00591,map00592,map01100,map01110	M00113	R03626,R07057,R07864,R07869	RC00561	ko00000,ko00001,ko00002,ko01000	-	-	-	Lipoxygenase,PLAT
mRNA1254	29760.VIT_13s0019g04680.t01	6.64e-111	322	KOG0092@1|root,KOG0092@2759|Eukaryota,37N4C@33090|Viridiplantae,3G75U@35493|Streptophyta	35493|Streptophyta	U	Ras-related protein	-	GO:0003674,GO:0003824,GO:0003924,GO:0005575,GO:0005622,GO:0005623,GO:0005737,GO:0005768,GO:0005769,GO:0006810,GO:0008150,GO:0010008,GO:0010009,GO:0012505,GO:0016020,GO:0016192,GO:0016462,GO:0016482,GO:0016787,GO:0016817,GO:0016818,GO:0017111,GO:0031090,GO:0031410,GO:0031982,GO:0043226,GO:0043227,GO:0043229,GO:0044422,GO:0044424,GO:0044425,GO:0044433,GO:0044440,GO:0044444,GO:0044446,GO:0044464,GO:…	-	ko:K07887,ko:K07889	ko04014,ko04144,ko04145,ko04962,ko05014,ko05146,ko05152,map04014,map04144,map04145,map04962,map05014,map05146,map05152	-	-	-	ko00000,ko00001,ko04031,ko04131,ko04147	-	-	-	Ras
mRNA1258	3218.PP1S426_47V6.1	1.14e-198	561	COG3424@1|root,2QRSY@2759|Eukaryota,37MT6@33090|Viridiplantae,3G7AK@35493|Streptophyta	35493|Streptophyta	H	Belongs to the chalcone stilbene synthases family	-	-	2.3.1.74	ko:K00660	ko00941,ko01100,ko01110,ko04712,map00941,map01100,map01110,map04712	M00137	R01613,R06568,R07987,R07988,R07989	RC00004,RC02726	ko00000,ko00001,ko00002,ko01000,ko01008	-	-	-	Chal_sti_synt_C,Chal_sti_synt_N
mRNA1260	42345.XP_008808296.1	3.28e-107	322	2C0PQ@1|root,2QPX7@2759|Eukaryota,37M7X@33090|Viridiplantae,3G8GE@35493|Streptophyta,3KUNH@4447|Liliopsida	35493|Streptophyta	Q	Belongs to the peroxidase family. Classical plant (class III) peroxidase subfamily	-	-	1.11.1.7	ko:K00430	ko00940,ko01100,ko01110,map00940,map01100,map01110	-	R00602,R02596,R03919,R04007,R07443	RC00034	ko00000,ko00001,ko01000	-	-	-	peroxidase
mRNA1263	42345.XP_008808268.1	1.82e-105	318	2C0PQ@1|root,2QPX7@2759|Eukaryota,37M7X@33090|Viridiplantae,3G8GE@35493|Streptophyta,3KUNH@4447|Liliopsida	35493|Streptophyta	Q	Belongs to the peroxidase family. Classical plant (class III) peroxidase subfamily	-	-	1.11.1.7	ko:K00430	ko00940,ko01100,ko01110,map00940,map01100,map01110	-	R00602,R02596,R03919,R04007,R07443	RC00034	ko00000,ko00001,ko01000	-	-	-	peroxidase
mRNA1264	42345.XP_008808268.1	1.82e-105	318	2C0PQ@1|root,2QPX7@2759|Eukaryota,37M7X@33090|Viridiplantae,3G8GE@35493|Streptophyta,3KUNH@4447|Liliopsida	35493|Streptophyta	Q	Belongs to the peroxidase family. Classical plant (class III) peroxidase subfamily	-	-	1.11.1.7	ko:K00430	ko00940,ko01100,ko01110,map00940,map01100,map01110	-	R00602,R02596,R03919,R04007,R07443	RC00034	ko00000,ko00001,ko01000	-	-	-	peroxidase
mRNA1265	4081.Solyc03g080150.2.1	3.81e-105	317	2C0PQ@1|root,2QPX7@2759|Eukaryota,37M7X@33090|Viridiplantae,3G8GE@35493|Streptophyta,44BKH@71274|asterids	35493|Streptophyta	Q	Belongs to the peroxidase family. Classical plant (class III) peroxidase subfamily	-	-	1.11.1.7	ko:K00430	ko00940,ko01100,ko01110,map00940,map01100,map01110	-	R00602,R02596,R03919,R04007,R07443	RC00034	ko00000,ko00001,ko01000	-	-	-	peroxidase
mRNA1266	42345.XP_008808296.1	3.67e-110	330	2C0PQ@1|root,2QPX7@2759|Eukaryota,37M7X@33090|Viridiplantae,3G8GE@35493|Streptophyta,3KUNH@4447|Liliopsida	35493|Streptophyta	Q	Belongs to the peroxidase family. Classical plant (class III) peroxidase subfamily	-	-	1.11.1.7	ko:K00430	ko00940,ko01100,ko01110,map00940,map01100,map01110	-	R00602,R02596,R03919,R04007,R07443	RC00034	ko00000,ko00001,ko01000	-	-	-	peroxidase
mRNA1267	88036.EFJ35532	1.19e-101	308	2C0PQ@1|root,2QPX7@2759|Eukaryota,37M7X@33090|Viridiplantae,3G8GE@35493|Streptophyta	35493|Streptophyta	Q	Belongs to the peroxidase family. Classical plant (class III) peroxidase subfamily	-	-	1.11.1.7	ko:K00430	ko00940,ko01100,ko01110,map00940,map01100,map01110	-	R00602,R02596,R03919,R04007,R07443	RC00034	ko00000,ko00001,ko01000	-	-	-	peroxidase
mRNA1268	3218.PP1S25_151V6.1	6.48e-196	574	COG5277@1|root,KOG0797@2759|Eukaryota,37PS6@33090|Viridiplantae,3G960@35493|Streptophyta	35493|Streptophyta	Z	Belongs to the actin family	ARP9	-	-	ko:K11673	-	-	-	-	ko00000,ko03036	-	-	-	Actin
mRNA1269	3750.XP_008390903.1	5.3e-62	228	28NCW@1|root,2QUYB@2759|Eukaryota,37SRF@33090|Viridiplantae,3GDCY@35493|Streptophyta,4JMNP@91835|fabids	35493|Streptophyta	S	PHD - plant homeodomain finger protein	-	-	-	-	-	-	-	-	-	-	-	-	Myb_DNA-bind_3,PHD_Oberon
mRNA1270	88036.EFJ35394	0	1036	COG1231@1|root,KOG0029@2759|Eukaryota,37IHR@33090|Viridiplantae,3G7FJ@35493|Streptophyta	35493|Streptophyta	Q	Lysine-specific histone demethylase 1 homolog	FLD	GO:0000003,GO:0003006,GO:0006325,GO:0006464,GO:0006476,GO:0006807,GO:0006996,GO:0007275,GO:0008150,GO:0008152,GO:0009791,GO:0009987,GO:0010228,GO:0016043,GO:0016569,GO:0016570,GO:0016575,GO:0019538,GO:0022414,GO:0032501,GO:0032502,GO:0035601,GO:0036211,GO:0043170,GO:0043412,GO:0044237,GO:0044238,GO:0044260,GO:0044267,GO:0048608,GO:0048731,GO:0048856,GO:0051276,GO:0061458,GO:0071704,GO:0071840,GO:…	-	ko:K11450	ko04714,map04714	-	-	-	ko00000,ko00001,ko01000,ko03036	-	-	-	Amino_oxidase,SWIRM
mRNA1271	3218.PP1S371_34V6.2	6.69e-50	163	2AP5E@1|root,2RZG0@2759|Eukaryota,37UXF@33090|Viridiplantae,3GIY1@35493|Streptophyta	35493|Streptophyta	-	-	-	-	-	-	-	-	-	-	-	-	-	-	-
mRNA1276	3218.PP1S7_77V6.2	4.21e-125	382	KOG2664@1|root,KOG2664@2759|Eukaryota,37N25@33090|Viridiplantae,3G78T@35493|Streptophyta	35493|Streptophyta	K	snRNA-activating protein complex	-	-	-	ko:K15210	-	-	-	-	ko00000,ko03021	-	-	-	zf-SNAP50_C
mRNA1278	3218.PP1S43_204V6.1	3.73e-288	815	COG1208@1|root,KOG1461@2759|Eukaryota,37MUH@33090|Viridiplantae,3GCPK@35493|Streptophyta	35493|Streptophyta	J	Translation initiation factor eIF-2B subunit	-	GO:0002181,GO:0002183,GO:0003674,GO:0003676,GO:0003723,GO:0003743,GO:0005085,GO:0005488,GO:0005515,GO:0005575,GO:0005622,GO:0005623,GO:0005737,GO:0005851,GO:0006412,GO:0006413,GO:0006518,GO:0006807,GO:0008135,GO:0008150,GO:0008152,GO:0009058,GO:0009059,GO:0009987,GO:0010467,GO:0019538,GO:0019899,GO:0032991,GO:0034641,GO:0034645,GO:0043043,GO:0043170,GO:0043603,GO:0043604,GO:0044237,GO:0044238,GO:…	-	ko:K03240	ko03013,map03013	-	-	-	ko00000,ko00001,ko03012	-	-	-	Hexapep,Hexapep_2,NTP_transferase,W2
mRNA1279	3983.cassava4.1_014860m	2.2e-85	261	2CMEX@1|root,2QQ68@2759|Eukaryota,37N1X@33090|Viridiplantae,3GEC5@35493|Streptophyta,4JNAC@91835|fabids	35493|Streptophyta	-	-	-	-	-	-	-	-	-	-	-	-	-	-	-
mRNA1281	3218.PP1S196_67V6.1	2.42e-127	397	COG0571@1|root,KOG0701@2759|Eukaryota,37KGS@33090|Viridiplantae,3G89J@35493|Streptophyta	33090|Viridiplantae	A	Belongs to the helicase family. Dicer subfamily	-	-	-	ko:K11592	ko05206,map05206	-	-	-	ko00000,ko00001,ko01000,ko03036	-	-	-	DEAD,Dicer_dimer,Helicase_C,ResIII,Ribonuclease_3
[truncated: 11,031 more rows]

## Sheet: Table_S10
Table S10: Pairwise estimates of Ka, Ks, and Ka/Ks for male and female gene pairs (male-female strain genes, or male-female transcripts) in Blasia pusilla.
[truncated: 11,156 more rows]
